# Supplementary material for: An Effective Protocol for Proteome Analysis of Medaka (Oryzias latipes) after Acute Exposure to Ionizing Radiation
Source: Methods Protoc. 2019 Jul 30;2(3):66. doi: 10.3390/mps2030066 (PMC6789492; doi:10.3390/mps2030066)
Supplement: Supplementary file 1 [file mps-02-00066-s001.zip]

Archive with 4 entries (3 files):
- supplementary/
- supplementary/A2013-05-018 Animal Care and Use at the University of Georgia..pdf
- supplementary/concatenated database fasta file.fasta
- supplementary/supplementary tables.xlsx
