# Supplementary material for: An Effective Protocol for Proteome Analysis of Medaka (Oryzias latipes) after Acute Exposure to Ionizing Radiation
Source: Methods Protoc. 2019 Jul 30;2(3):66. doi: 10.3390/mps2030066 (PMC6789492; doi:10.3390/mps2030066)
Supplement: Supplementary file 1 [file mps-02-00066-s001.zip › supplementary/supplementary tables.xlsx]

## Sheet: Table S1
Supplementary table 1. Proteins identified in Carcasses in control and treated samples.																																										ΣSAF=	19.526
Sequence Id	Sequence Name	Gene	Protein Length (AA)	Protein Weight (kDa)	Protein Isoelectric Point (pI)	Total Group Probability	Total Protein Probability	Total Score	Total Peptides	Total Peptides (Paris Guidelines)	Total % Seq Coverage	Total Spectra	P Value	Control Group Probability	Control Protein Probability	Control Score	Control Peptides	Control Peptides (Paris Guidelines)	Control % Seq Coverage	Control Spectral Count	Control Normalized SC (N-SC)	Control N-SC Standard Deviation	Control N-SC % Standard Deviation	Control N-SC Log2 Relative Expression	Control N-SC Log2 Relative Expression Std Dev	Treated Group Probability	Treated Protein Probability	Treated Score	Treated Peptides	Treated Peptides (Paris Guidelines)	Treated % Seq Coverage	Treated Spectral Count	Treated Normalized SC (N-SC)	Treated N-SC Standard Deviation	Treated N-SC % Standard Deviation	Treated N-SC Log2 Relative Expression	Treated N-SC Log2 Relative Expression Std Dev		SAF CONTROL	SAF TREATMENT		RSAF CONTROL	RSAF TREATMENT		RATIO
gi|116062147|dbj|BAF34704.1|	fast skeletal myosin heavy chain isoform mMYH-7 [Oryzias latipes]	LOC110015468	1936	221.575	0.00538916	1	1	7561.29	102	101	48.9153	1935	-1	1	1	7104.5	97	96	48.3	1061	1061	0	0	0	0	1	1	5896.33	85	85	44.21	874	874	0	0	-0.28	0		0.548037	0.451446		0.028067	0.0231203		0.823751
gi|116062139|dbj|BAF34700.1|	fast skeletal myosin heavy chain isoform mMYH-5 [Oryzias latipes]	LOC101163631	1936	221.417	0.00537646	1	1	7442.38	100	99	47.469	1852	-1	1	1	7069.86	96	95	46.85	1022	1022	0	0	0	0	1	1	5726.27	82	82	42.1	830	830	0	0	-0.3	0		0.527893	0.428719		0.0270354	0.0219563		0.812133
gi|116062137|dbj|BAF34699.1|	fast skeletal myosin heavy chain isoform mMYH-6 [Oryzias latipes]	LOC111947749	1935	221.461	0.00537646	1	1	7317.12	99	98	46.615	1755	-1	1	1	6798.53	92	91	44.86	960	960	0	0	0	0	1	1	5818.96	84	84	43.46	795	795	0	0	-0.27	0		0.496124	0.410853		0.0254084	0.0210413		0.828125
gi|116062145|dbj|BAF34703.1|	fast skeletal myosin heavy chain isoform mMYH-3 [Oryzias latipes]	LOC101163661	1935	221.357	0.00538916	1	1	6961.55	96	96	46.6667	1640	-1	1	1	6463.32	89	89	44.91	896	896	0	0	0	0	1	1	5464.79	80	80	41.65	744	744	0	0	-0.27	0		0.463049	0.384496		0.0237145	0.0196915		0.830357
gi|116062143|dbj|BAF34702.1|	fast skeletal myosin heavy chain isoform mMYH-2 [Oryzias latipes]	LOC101163414	1935	221.297	0.00543994	0.653941	0.653941	6885.75	94	92	43.876	1697	-1	0.67	0.67	6514.88	90	88	43.26	953	953	0	0	0	0	0.66	0.66	5332.89	78	77	38.5	744	744	0	0	-0.36	0		0.492506	0.384496		0.0252231	0.0196915		0.780693
gi|116062149|dbj|BAF34705.1|	fast skeletal myosin heavy chain mMYH-9 [Oryzias latipes]	LOC101163903	1936	221.452	0.00538916	0.888805	0.888805	6816.79	92	91	42.9236	1675	-1	0.89	0.89	6449.61	88	87	42.3	933	933	0	0	0	0	0.7	0.7	5242.95	76	76	38.22	742	742	0	0	-0.33	0		0.481921	0.383264		0.024681	0.0196284		0.795284
gi|1174695518|ref|XP_020560645.1|	myosin heavy chain, fast skeletal muscle-like [Oryzias latipes]	LOC101163903	1917	219.274	0.00537646	1	1	5923.87	82	81	40.1669	1426	-1	1	1	5592.76	78	77	39.54	811	811	0	0	0	0	1	1	4426.38	66	66	34.59	615	615	0	0	-0.4	0		0.423057	0.320814		0.0216663	0.0164301		0.758323
gi|116062151|dbj|BAF34706.1|	fast skeletal myosin heavy chain isoform mMYH-11 [Oryzias latipes]	LOC101164155	1939	221.596	0.00545264	0	0	5713.97	77	76	35.2243	1363	-1	0	0	5411.98	74	73	35.07	779	779	0	0	0	0	0	0	4382.73	64	64	30.84	584	584	0	0	-0.42	0		0.401753	0.301186		0.0205753	0.0154249		0.749679
gi|432868092|ref|XP_004071407.1|	myosin heavy chain, fast skeletal muscle [Oryzias latipes]	LOC101158198	1937	221.563	0.00543994	1	1	5675.58	79	78	35.6221	1400	-1	1	1	5396.89	76	75	35.47	771	771	0	0	0	0	1	1	4490.4	65	65	31.08	629	629	0	0	-0.29	0		0.398038	0.324729		0.020385	0.0166306		0.815824
gi|239735374|dbj|BAH70477.1|	myosin heavy chain embryonic type 1 [Oryzias latipes]	mmyhemb1	1938	221.924	0.00547803	0.999998	0.999998	4594.2	64	62	27.3994	1254	-1	1	1	4369.27	62	60	26.99	703	703	0	0	0	0	1	1	3572.81	55	54	24.87	551	551	0	0	-0.35	0		0.362745	0.284314		0.0185775	0.0145608		0.783784
gi|1040677427|ref|XP_017208743.1|	myosin heavy chain, fast skeletal muscle [Danio rerio]	LOC113076616	1936	221.455	0.00547803	0.999964	0.999964	4293.4	60	58	28.2541	1003	-1	1	1	4122.75	59	57	28.25	574	574	0	0	0	0	1	1	3208.54	49	48	24.07	429	429	0	0	-0.42	0		0.296488	0.221591		0.0151842	0.0113485		0.747387
gi|528483089|ref|XP_001339206.5|	myosin heavy chain, fast skeletal muscle [Danio rerio]	myhb	1937	222.447	0.00560498	1	1	3651.99	51	49	24.1611	839	-1	1	1	3460.57	48	46	23.7	477	477	0	0	0	0	1	1	2656.29	42	41	20.65	362	362	0	0	-0.4	0		0.246257	0.186887		0.0126117	0.00957118		0.75891
gi|239735378|dbj|BAH70479.1|	myosin heavy chain larval type 2 [Oryzias latipes]	mmyhl2	1933	221.499	0.00546533	0.763091	0.763091	3505.06	45	45	22.7108	752	-1	0.72	0.72	3270.63	44	44	22.71	422	422	0	0	0	0	0.64	0.64	2650.25	37	37	19.19	330	330	0	0	-0.35	0		0.218314	0.170719		0.0111807	0.00874316		0.781991
gi|239735376|dbj|BAH70478.1|	myosin heavy chain larval type 1 [Oryzias latipes]	mmyhl1	1933	221.475	0.00545264	0.755274	0.755274	3434.68	44	44	22.2452	767	-1	0.71	0.71	3216.83	43	43	22.25	425	425	0	0	0	0	0.64	0.64	2614.22	37	37	19.09	342	342	0	0	-0.31	0		0.219865	0.176927		0.0112601	0.0090611		0.804706
gi|28422303|gb|AAH46881.1|	Zgc:66156 protein, partial [Danio rerio]	zgc:66156	1622	185.182	0.00552881	0.620538	0.620538	3092.15	43	42	27.0654	586	-1	0.54	0.54	2917.85	42	41	27.07	340	340	0	0	0	0	0.64	0.64	2349.64	36	35	22.93	246	246	0	0	-0.47	0		0.209618	0.151665		0.0107353	0.00776731		0.723529
gi|432864495|ref|XP_004070322.1|	intermediate filament protein ON3-like [Oryzias latipes]	LOC101167707	557	58.2904	0.00526221	1	1	1287.9	21	21	38.9587	120	-1	1	1	1007.83	16	16	29.62	59	59	0	0	0	0	1	1	1107.19	18	18	33.21	61	61	0	0	0.05	0		0.105925	0.109515		0.00542479	0.00560869		1.0339
gi|432920251|ref|XP_004079911.1|	alpha-actinin-3 [Oryzias latipes]	actn3	898	103.758	0.00504639	1	1	1221.75	22	22	31.1804	61	-1	1	1	1108.52	20	20	29.18	44	44	0	0	0	0	1	1	286.58	6	6	6.9	17	17	0	0	-1.37	0		0.0489978	0.018931		0.00250936	0.000969525		0.386364
gi|1174681026|ref|XP_020566641.1|	actin, alpha skeletal muscle isoform X1 [Oryzias latipes]	acta1	377	41.9139	0.00510986	1	1	1102.66	17	17	61.5385	268	-1	1	1	833.62	12	12	48.54	148	148	0	0	0	0	1	1	917.13	14	14	42.97	120	120	0	0	-0.3	0		0.392573	0.318302		0.0201051	0.0163015		0.810811
gi|1174662893|ref|XP_020566626.1|	myosin-7 [Oryzias latipes]	LOC100125526	1939	223.186	0.0055542	0.993398	0.993398	1055.2	16	16	7.89067	265	-1	0.99	0.99	979.22	15	15	7.89	148	148	0	0	0	0	0	0	793.85	13	13	6.7	117	117	0	0	-0.34	0		0.076328	0.0603404		0.00390904	0.00309026		0.790541
gi|432895621|ref|XP_004076079.1|	creatine kinase M-type [Oryzias latipes]	LOC101166239	381	42.8256	0.00646826	1	1	932.48	13	13	35.958	135	-1	1	1	900.94	13	13	35.96	88	88	0	0	0	0	1	1	528.82	8	8	24.41	47	47	0	0	-0.9	0		0.230971	0.12336		0.0118289	0.00631771		0.534091
gi|1174683558|ref|XP_020557031.1|	vitellogenin 1 isoform X1 [Oryzias latipes]	ol-vit1	1700	187.858	0.00866064	1	1	903.99	14	14	11	71	-1	1	1	712.57	11	11	9.06	29	29	0	0	0	0	1	1	647.26	10	10	8.06	42	42	0	0	0.53	0		0.0170588	0.0247059		0.000873646	0.00126528		1.44828
gi|1207193593|ref|XP_021329509.1|	actin, alpha cardiac muscle 1 [Danio rerio]	LOC108941121	377	41.9308	0.00504639	0.978058	0.978058	862.86	13	13	49.6021	213	-1	0.99	0.99	760.34	11	11	45.09	118	118	0	0	0	0	0.98	0.98	668.01	10	10	31.03	95	95	0	0	-0.31	0		0.312997	0.251989		0.0160298	0.0129053		0.805085
gi|432852666|ref|XP_004067324.1|	tropomyosin alpha-1 chain isoform X1 [Oryzias latipes]	LOC101164789	284	32.7487	0.00453857	1	1	855.51	14	14	34.1549	127	-1	1	1	825.11	14	14	34.15	75	75	0	0	0	0	1	1	658.6	11	11	30.63	52	52	0	0	-0.53	0		0.264085	0.183099		0.0135248	0.00937716		0.693333
gi|432922695|ref|XP_004080348.1|	sarcoplasmic/endoplasmic reticulum calcium ATPase 1 isoform X1 [Oryzias latipes]	LOC101171864	996	109.108	0.00499561	1	1	821.21	13	13	16.6667	96	-1	1	1	575.85	8	8	12.75	46	46	0	0	0	0	1	1	630.84	11	11	13.25	50	50	0	0	0.12	0		0.0461847	0.0502008		0.00236529	0.00257097		1.08696
gi|190338754|gb|AAI63562.1|	Myosin, heavy polypeptide 6, cardiac muscle, alpha [Danio rerio]	myh6	1936	222.621	0.00542725	0.981239	0.981239	806.87	13	13	6.45661	183	-1	0.98	0.98	742.39	12	12	6.46	99	99	0	0	0	0	0	0	633.76	10	10	4.7	84	84	0	0	-0.24	0		0.0511364	0.0433884		0.00261888	0.00222208		0.848485
gi|432864501|ref|XP_004070325.1|	keratin, type II cytoskeletal 8-like isoform X1 [Oryzias latipes]	LOC101168366	530	58.4299	0.00498291	1	1	799.55	14	14	31.8868	43	-1	1	1	516.97	9	9	20.38	24	24	0	0	0	0	1	1	605.5	11	11	24.34	19	19	0	0	-0.34	0		0.045283	0.0358491		0.00231911	0.00183596		0.791667
gi|432847946|ref|XP_004066228.1|	keratin, type I cytoskeletal 13-like [Oryzias latipes]	LOC101159648	442	48.108	0.00519873	1	1	795.99	12	12	32.1267	91	-1	1	1	729.77	12	12	32.13	38	38	0	0	0	0	1	1	644.12	9	9	22.85	53	53	0	0	0.48	0		0.0859729	0.11991		0.00440299	0.00614101		1.39474
gi|765137894|ref|XP_011480537.1|	creatine kinase M-type [Oryzias latipes]	LOC101163677	380	42.6455	0.00634131	1	1	794.05	11	11	29.7368	122	-1	1	1	789.15	11	11	29.74	85	85	0	0	0	0	1	1	410.13	6	6	18.16	37	37	0	0	-1.2	0		0.223684	0.0973684		0.0114557	0.0049866		0.435294
gi|1174691476|ref|XP_020559720.1|	tropomyosin alpha-1 chain [Oryzias latipes]	LOC112151854	284	32.9417	0.00451318	0.978752	0.978752	697.97	12	12	33.8028	102	-1	0.98	0.98	687.97	12	12	33.8	62	62	0	0	0	0	0.96	0.96	466.42	8	8	25.7	40	40	0	0	-0.63	0		0.21831	0.140845		0.0111805	0.0072132		0.645161
gi|628601863|ref|NP_001278765.1|	fructose-bisphosphate aldolase A [Oryzias latipes]	aldoa	363	39.5981	0.00804541	1	1	697.38	9	9	27.2727	133	-1	1	1	622.22	8	8	27.27	68	68	0	0	0	0	1	1	593.27	9	9	27.27	65	65	0	0	-0.07	0		0.187328	0.179063		0.00959376	0.0091705		0.955882
gi|432864499|ref|XP_004070324.1|	keratin, type II cytoskeletal 8-like [Oryzias latipes]	LOC101168116	526	57.4108	0.00559229	0.999971	0.999971	677.23	10	10	20.1521	56	-1	1	1	560.4	8	8	16.16	27	27	0	0	0	0	1	1	607.49	9	9	17.87	29	29	0	0	0.1	0		0.0513308	0.0551331		0.00262884	0.00282357		1.07407
gi|157278094|ref|NP_001098147.1|	vitellogenin 1 precursor [Oryzias latipes]	ol-vit1	1678	185.418	0.00885107	1	1	669.71	11	11	8.87962	51	-1	0.99	0.99	417.62	7	7	5.72	17	17	0	0	0	0	1	1	551.89	9	9	7.21	34	34	0	0	1	0		0.0101311	0.0202622		0.000518852	0.0010377		2
gi|1174642136|ref|XP_020561116.1|	keratin, type I cytoskeletal 13-like isoform X2 [Oryzias latipes]	LOC101160141	387	43.3908	0.00521143	1	1	651.78	11	11	28.4238	31	-1	1	1	434.92	8	8	22.48	14	14	0	0	0	0	1	1	572.36	10	10	27.91	17	17	0	0	0.28	0		0.0361757	0.0439276		0.00185269	0.0022497		1.21429
gi|1174674180|ref|XP_020568898.1|	titin-like [Oryzias latipes]	LOC101155651	31542	3500.9	0.00598584	1	1	648.54	12	12	0.615053	13	-1	1	1	602.68	11	11	0.57	12	12	0	0	0	0	0.98	0.98	45.86	1	1	0.04	1	1	0	0	-3.58	0		0.000380445	3.17038e-05		1.9484e-05	1.62367e-06		0.0833333
gi|159155901|gb|AAI54532.1|	Bactin2 protein [Danio rerio]	actb2	375	41.7077	0.00518604	0.967078	0.967078	621.83	10	10	29.0667	167	-1	0.85	0.85	461.59	7	7	20.8	86	86	0	0	0	0	0.92	0.92	540.62	9	9	26.13	81	81	0	0	-0.09	0		0.229333	0.216		0.011745	0.0110622		0.94186
gi|13241079|gb|AAD14159.2|S74868_1	beta-actin [Oryzias latipes]	actb	375	41.6937	0.00517334	0.999623	0.999623	620.79	10	10	29.0667	170	-1	1	1	460.55	7	7	20.8	88	88	0	0	0	0	0.92	0.92	547.66	9	9	26.13	82	82	0	0	-0.1	0		0.234667	0.218667		0.0120182	0.0111987		0.931818
gi|432957740|ref|XP_004085855.1|	beta-enolase [Oryzias latipes]	eno3	434	47.4563	0.00616357	1	1	602.58	9	9	27.6498	59	-1	1	1	534.13	8	8	25.35	34	34	0	0	0	0	1	1	385.83	5	5	15.44	25	25	0	0	-0.44	0		0.078341	0.0576037		0.00401214	0.0029501		0.735294
gi|158138479|dbj|BAF81983.1|	transferrin [Oryzias latipes]	LOC100144362	690	74.5535	0.00611279	1	1	575.08	9	9	17.5362	72	-1	1	1	524.67	8	8	15.94	42	42	0	0	0	0	1	1	313.23	5	5	9.71	30	30	0	0	-0.49	0		0.0608696	0.0434783		0.00311736	0.00222668		0.714286
gi|432888928|ref|XP_004075092.1|	tropomyosin beta chain isoform X1 [Oryzias latipes]	LOC101172748	284	32.5386	0.00452588	0.999921	0.999921	448.76	8	8	27.4648	76	-1	1	1	440.03	8	8	27.46	41	41	0	0	0	0	0.99	0.99	314.69	6	6	22.54	35	35	0	0	-0.23	0		0.144366	0.123239		0.00739353	0.00631155		0.853659
gi|1174631163|ref|XP_004084825.2|	nucleoside diphosphate kinase B-like [Oryzias latipes]	LOC101161287	193	21.9659	0.00622705	1	1	406.85	7	7	40.4145	111	-1	1	1	333.98	6	6	35.23	52	52	0	0	0	0	1	1	361.18	6	6	35.75	59	59	0	0	0.18	0		0.26943	0.305699		0.0137985	0.015656		1.13462
gi|1174629250|ref|XP_020555380.1|	titin-like [Oryzias latipes]	LOC101155651	29492	3265.73	0.00592236	1	1	404.42	8	8	0.396718	11	-1	1	1	404.42	8	8	0.4	10	10	0	0	0	0	0.9	0.9	41.3	1	1	0.04	1	1	0	0	-3.32	0		0.000339075	3.39075e-05		1.73653e-05	1.73653e-06		0.1
gi|1026346673|ref|NP_001311408.1|	myosin, heavy chain 7B, cardiac muscle, beta a [Danio rerio]	myh7ba	1938	223.65	0.00557959	0.997724	0.997724	388.91	6	6	3.14757	78	-1	1	1	373.75	6	6	3.15	45	45	0	0	0	0	1	1	319.31	5	5	2.43	33	33	0	0	-0.45	0		0.0232198	0.0170279		0.00118917	0.000872061		0.733333
gi|432941977|ref|XP_004082932.1|	L-lactate dehydrogenase B chain [Oryzias latipes]	LOC101165776	334	36.2529	0.00723975	1	1	387.64	6	6	21.5569	50	-1	1	1	378.2	6	6	21.56	29	29	0	0	0	0	1	1	316.34	5	5	19.76	21	21	0	0	-0.47	0		0.0868263	0.0628743		0.0044467	0.00322003		0.724138
gi|1174636054|ref|XP_004085988.2|	L-lactate dehydrogenase A chain [Oryzias latipes]	LOC101163391	331	36.234	0.00697607	1	1	373.83	7	7	21.4502	43	-1	1	1	326.04	6	6	18.43	24	24	0	0	0	0	1	1	175.67	3	3	9.37	19	19	0	0	-0.34	0		0.0725076	0.0574018		0.00371338	0.00293976		0.791667
gi|1174690335|ref|XP_004069424.2|	troponin T, fast skeletal muscle isoforms-like isoform X1 [Oryzias latipes]	LOC101157127	324	37.6334	0.00504639	1	1	371.48	6	6	20.0617	28	-1	1	1	244.78	4	4	16.98	13	13	0	0	0	0	1	1	303.07	5	5	15.12	15	15	0	0	0.21	0		0.0401235	0.0462963		0.00205487	0.00237101		1.15385
gi|1174646149|ref|XP_020562762.1|	collagen alpha-2(I) chain [Oryzias latipes]	col1a2	1356	127.266	0.00942236	1	1	358.87	5	5	3.76106	84	-1	1	1	336.84	5	5	3.76	38	38	0	0	0	0	1	1	338.6	5	5	3.76	46	46	0	0	0.28	0		0.0280236	0.0339233		0.00143519	0.00173734		1.21053
gi|27881886|gb|AAH44420.1|	Tropomyosin 3 [Danio rerio]	tpm3	248	28.8089	0.00461475	0.996197	0.996197	347.02	6	6	22.1774	57	-1	1	1	341.28	6	6	22.18	33	33	0	0	0	0	0.98	0.98	261.62	5	5	21.77	24	24	0	0	-0.46	0		0.133065	0.0967742		0.00681473	0.00495617		0.727273
gi|22002422|dbj|BAC06483.1|	adult beta-type globin [Oryzias latipes]	Gb	147	16.4035	0.00660986	1	1	321.94	4	4	36.7347	33	-1	1	1	318	4	4	36.73	18	18	0	0	0	0	1	1	207.48	3	3	26.53	15	15	0	0	-0.26	0		0.122449	0.102041		0.00627107	0.00522589		0.833333
gi|432908784|ref|XP_004078032.1|	triosephosphate isomerase [Oryzias latipes]	tpi1	247	26.6518	0.00710791	1	1	316.39	5	5	27.1255	14	-1	1	1	313.97	5	5	27.13	12	12	0	0	0	0	1	1	75.67	1	1	5.26	2	2	0	0	-2.58	0		0.048583	0.00809717		0.00248812	0.000414686		0.166667
gi|1174695949|ref|XP_004071230.2|	myosin regulatory light chain 2, skeletal muscle isoform [Oryzias latipes]	mylpf	221	24.7174	0.00499561	1	1	298.47	5	5	26.2443	17	-1	1	1	298.47	5	5	26.24	16	16	0	0	0	0	0.98	0.98	48.23	1	1	6.33	1	1	0	0	-4	0		0.0723982	0.00452489		0.00370778	0.000231736		0.0625
gi|432908760|ref|XP_004078020.1|	glyceraldehyde-3-phosphate dehydrogenase [Oryzias latipes]	gapdh	333	35.8923	0.00795752	1	1	295.21	4	4	19.2192	49	-1	1	1	289.77	4	4	19.22	32	32	0	0	0	0	1	1	158.4	2	2	8.71	17	17	0	0	-0.91	0		0.0960961	0.0510511		0.00492144	0.00261452		0.53125
gi|432873514|ref|XP_004072254.1|	ATP synthase subunit alpha, mitochondrial [Oryzias latipes]	LOC101160076	551	59.8687	0.00937842	1	1	274.75	3	3	8.89292	13	-1	1	1	205.71	2	2	6.72	7	7	0	0	0	0	1	1	160.09	2	2	4.9	6	6	0	0	-0.22	0		0.0127042	0.0108893		0.000650628	0.000557681		0.857143
gi|1174688053|ref|XP_020558902.1|	myosin-binding protein H-like [Oryzias latipes]	LOC101166620	531	57.8598	0.00550342	1	1	258.17	4	4	10.1695	32	-1	1	1	258.17	4	4	10.17	16	16	0	0	0	0	1	1	158.78	3	3	7.34	16	16	0	0	0	0		0.0301318	0.0301318		0.00154316	0.00154316		1
gi|432849647|ref|XP_004066605.1|	ATP synthase subunit beta, mitochondrial [Oryzias latipes]	atp5f1b	517	55.1059	0.00497021	1	1	232.03	4	4	10.4449	11	-1	1	1	191.34	3	3	8.32	10	10	0	0	0	0	0.76	0.76	40.69	1	1	2.13	1	1	0	0	-3.32	0		0.0193424	0.00193424		0.000990595	9.90595e-05		0.1
gi|116284274|gb|AAI24405.1|	Zgc:153629 [Danio rerio]	zgc:153629	431	47.7112	0.00611279	0.901472	0.901472	226.99	5	5	8.35267	14	-1	0.84	0.84	174.25	4	4	8.35	5	5	0	0	0	0	0.89	0.89	177.58	4	4	7.89	9	9	0	0	0.85	0		0.0116009	0.0208817		0.000594127	0.00106943		1.8
gi|1174628656|ref|XP_004084217.3|	fetuin-B-like [Oryzias latipes]	LOC101158597	562	62.9581	0.00623975	0.999979	0.999979	224.46	4	4	10.4982	8	-1	1	1	182.03	3	3	8.54	6	6	0	0	0	0	1	1	102.98	2	2	5.69	2	2	0	0	-1.58	0		0.0106762	0.00355872		0.000546766	0.000182255		0.333333
gi|432859713|ref|XP_004069227.1|	keratin, type II cytoskeletal 8-like [Oryzias latipes]	LOC101166547	545	60.7276	0.00493213	0.999999	0.999999	220.32	4	4	5.68807	11	-1	1	1	172.49	3	3	5.69	7	7	0	0	0	0	0.94	0.94	93.17	2	2	3.12	4	4	0	0	-0.81	0		0.012844	0.00733945		0.000657791	0.000375881		0.571429
gi|432868403|ref|XP_004071520.1|	parvalbumin beta-like [Oryzias latipes]	LOC105353532	108	11.3616	0.00432275	1	1	219.55	3	3	42.5926	7	-1	1	1	219.55	3	3	42.59	7	7	0	0	10	0	0	0	0	0	0	0	0	0	0	1	-10	0		0.0648148	0		0.00331941	0		0
gi|1174659995|ref|XP_020565949.1|	uncharacterized protein LOC101163028 [Oryzias latipes]	LOC101163028	176	19.421	0.0055542	1	1	217.45	3	3	17.6136	8	-1	1	1	217.45	3	3	17.61	6	6	0	0	0	0	0.99	0.99	58.5	1	1	8.52	2	2	0	0	-1.58	0		0.0340909	0.0113636		0.00174592	0.000581974		0.333333
gi|1174691044|ref|XP_004069609.2|	pyruvate kinase PKM-like [Oryzias latipes]	LOC101170426	559	61.5432	0.00718115	1	1	212.82	4	4	9.48122	9	-1	1	1	146.83	3	3	6.62	3	3	0	0	0	0	1	1	151.73	3	3	6.62	6	6	0	0	1	0		0.00536673	0.0107335		0.00027485	0.0005497		2
gi|22002420|dbj|BAC06482.1|	adult alpha-type globin [Oryzias latipes]	Gb	143	15.5653	0.00984717	1	1	205.35	3	3	25.1748	24	-1	1	1	198	3	3	25.17	16	16	0	0	0	0	1	1	124.84	2	2	16.78	8	8	0	0	-1	0		0.111888	0.0559441		0.00573021	0.0028651		0.5
gi|765151708|ref|XP_011486186.1|	parvalbumin beta-like [Oryzias latipes]	LOC101173896	109	11.4688	0.00453857	1	1	204.99	3	3	37.6147	10	-1	1	1	204.99	3	3	37.61	10	10	0	0	10	0	0	0	0	0	0	0	0	0	0	1	-10	0		0.0917431	0		0.00469851	0		0
gi|432855311|ref|XP_004068158.1|	fetuin-B-like [Oryzias latipes]	LOC101158597	494	55.5914	0.00618896	0.999664	0.999664	186.81	3	3	9.91903	6	-1	1	1	145.25	2	2	7.69	4	4	0	0	0	0	1	1	110.14	2	2	6.48	2	2	0	0	-1	0		0.00809717	0.00404858		0.000414686	0.000207343		0.5
gi|1174690864|ref|XP_020559547.1|	L-lactate dehydrogenase C chain isoform X2 [Oryzias latipes]	LOC101162597	334	36.45	0.00579541	0.986456	0.986456	185.69	3	3	8.08383	34	-1	0.99	0.99	183.42	3	3	8.08	19	19	0	0	0	0	0.95	0.95	134.06	2	2	6.29	15	15	0	0	-0.34	0		0.0568862	0.0449102		0.00291336	0.00230002		0.789474
gi|1174662727|ref|XP_020566594.1|	calsequestrin-1-like isoform X2 [Oryzias latipes]	LOC101164925	514	59.1842	0.0033833	1	1	185.21	2	2	6.22568	9	-1	1	1	185.21	2	2	6.23	7	7	0	0	0	0	1	1	58.92	1	1	2.14	2	2	0	0	-1.81	0		0.0136187	0.00389105		0.000697463	0.000199275		0.285714
gi|432923899|ref|XP_004080507.1|	LIM domain-binding protein 3-like [Oryzias latipes]	LOC101168991	290	31.2889	0.00899756	0.999998	0.999998	184.3	4	4	16.2069	4	-1	0	0	0	0	0	0	0	0	0	1	-10	0	1	1	184.3	4	4	16.21	4	4	0	0	10	0		0	0.0137931		0	0.000706396		#DIV/0!
gi|1174628955|ref|XP_011490741.2|	troponin T, fast skeletal muscle isoforms-like isoform X1 [Oryzias latipes]	LOC101159792	280	33.311	0.00507178	0.913807	0.913807	181.94	3	3	12.5	13	-1	0	0	125.59	2	2	8.93	8	8	0	0	0	0	0.91	0.91	156.11	3	3	12.5	5	5	0	0	-0.68	0		0.0285714	0.0178571		0.00146325	0.000914531		0.625
gi|207008764|emb|CAR80295.1|	unnamed protein product [Danio rerio]	LOC105896809	223	24.6437	0.0113999	0.99997	0.99997	181.28	4	4	19.2825	10	-1	1	1	137.61	3	3	14.8	4	4	0	0	0	0	0.99	0.99	88.05	2	2	9.87	6	6	0	0	0.58	0		0.0179372	0.0269058		0.000918632	0.00137795		1.5
gi|1174695965|ref|XP_011476139.2|	glial fibrillary acidic protein isoform X1 [Oryzias latipes]	LOC101173548	707	80.9629	0.00512256	0.999999	0.999999	177.93	3	3	4.38472	15	-1	1	1	162.5	3	3	4.38	9	9	0	0	0	0	1	1	128.8	2	2	2.97	6	6	0	0	-0.58	0		0.0127298	0.00848656		0.000651943	0.000434629		0.666667
gi|1060938|dbj|BAA07610.1|	L-SF precursor [Oryzias latipes]	1-sf	420	46.1208	0.00508447	1	1	177.52	3	3	9.52381	7	-1	1	1	104.99	2	2	6.43	4	4	0	0	0	0	1	1	130.9	2	2	6.43	3	3	0	0	-0.41	0		0.00952381	0.00714286		0.00048775	0.000365812		0.75
gi|432908366|ref|XP_004077829.1|	glyceraldehyde-3-phosphate dehydrogenase 2 [Oryzias latipes]	LOC101167730	335	35.8541	0.00644287	0.999967	0.999967	175.51	3	3	11.9403	8	-1	1	1	175.51	3	3	11.94	5	5	0	0	0	0	1	1	88.31	2	2	7.76	3	3	0	0	-0.74	0		0.0149254	0.00895522		0.000764384	0.000458631		0.6
gi|23496454|dbj|BAC20294.1|	alpha-type globin [Oryzias latipes]	LOC101174997	143	15.5874	0.00942236	1	1	172.39	3	3	18.8811	25	-1	1	1	122.42	2	2	10.49	14	14	0	0	0	0	1	1	123.64	2	2	16.08	11	11	0	0	-0.35	0		0.0979021	0.0769231		0.00501393	0.00393952		0.785714
gi|432908348|ref|XP_004077823.1|	malate dehydrogenase, mitochondrial [Oryzias latipes]	mdh2	337	35.3333	0.00782568	0.999997	0.999997	169.68	3	3	11.5727	7	-1	1	1	116.84	2	2	8.61	2	2	0	0	0	0	1	1	150.37	3	3	11.57	5	5	0	0	1.32	0		0.00593472	0.0148368		0.000303939	0.000759848		2.5
gi|1174690326|ref|XP_020559420.1|	troponin I, fast skeletal muscle-like [Oryzias latipes]	LOC101155923	171	19.4152	0.00943701	0.999975	0.999975	157.75	3	3	21.0526	8	-1	1	1	137.44	3	3	21.05	4	4	0	0	0	0	1	1	156.57	3	3	21.05	4	4	0	0	0	0		0.0233918	0.0233918		0.00119798	0.00119798		1
gi|432960308|ref|XP_004086459.1|	keratin, type I cytoskeletal 13-like [Oryzias latipes]	LOC101171146	424	45.5606	0.00486865	0.999995	0.999995	152.85	2	2	5.89623	6	-1	1	1	104.57	2	2	5.9	2	2	0	0	0	0	1	1	112.09	1	1	4.01	4	4	0	0	1	0		0.00471698	0.00943396		0.000241574	0.000483148		2
gi|432922830|ref|XP_004080380.1|	myosin-binding protein C, fast-type-like isoform X1 [Oryzias latipes]	LOC101158891	1129	126.478	0.00546533	0.999996	0.999996	152.29	3	3	3.45438	6	-1	1	1	104.88	2	2	2.66	5	5	0	0	0	0	0.97	0.97	47.41	1	1	0.8	1	1	0	0	-2.32	0		0.0044287	0.00088574		0.00022681	4.5362e-05		0.2
gi|432864509|ref|XP_004070328.1|	keratin, type I cytoskeletal 18-like [Oryzias latipes]	LOC101168952	430	48.1185	0.00545264	0.999924	0.999924	152.08	3	3	7.44186	9	-1	1	1	151.57	3	3	7.44	4	4	0	0	0	0	0	0	40.82	1	1	1.63	5	5	0	0	0.32	0		0.00930233	0.0116279		0.000476407	0.000595509		1.25
gi|112419004|gb|AAI22433.1|	Nascent polypeptide-associated complex alpha polypeptide [Danio rerio]	naca	215	23.3677	0.00434814	1	1	148.76	2	2	13.4884	6	-1	1	1	148.76	2	2	13.49	4	4	0	0	0	0	1	1	78.09	1	1	6.98	2	2	0	0	-1	0		0.0186047	0.00930233		0.000952814	0.000476407		0.5
gi|3115328|emb|CAA04397.1|	alpha-A-crystallin, partial [Oryzias latipes]	alpha-A-crystallin	145	16.4521	0.00580811	0.999999	0.999999	147.77	2	2	17.2414	12	-1	1	1	140.97	2	2	17.24	7	7	0	0	0	0	1	1	142.78	2	2	17.24	5	5	0	0	-0.49	0		0.0482759	0.0344828		0.00247239	0.00176599		0.714286
gi|1174674271|ref|XP_020568916.1|	desmin-like [Oryzias latipes]	LOC101166836	373	42.0993	0.00606201	0.999996	0.999996	141.77	2	2	6.70241	9	-1	1	1	135.76	2	2	6.7	5	5	0	0	0	0	1	1	74.58	1	1	2.68	4	4	0	0	-0.32	0		0.0134048	0.0107239		0.000686511	0.000549209		0.8
gi|1174648693|ref|XP_020563289.1|	adenylate kinase isoenzyme 1 isoform X1 [Oryzias latipes]	ak1	200	22.1676	0.00704932	0.999996	0.999996	140.92	2	2	12	7	-1	1	1	133.98	2	2	12	4	4	0	0	0	0	1	1	128.23	2	2	12	3	3	0	0	-0.41	0		0.02	0.015		0.00102427	0.000768206		0.75
gi|432923350|ref|XP_004080432.1|	gamma-crystallin M2-like [Oryzias latipes]	LOC101172286	175	20.8026	0.00766455	0.999989	0.999989	127.6	2	2	20	6	-1	1	1	127.6	2	2	20	5	5	0	0	0	0	1	1	58.91	1	1	11.43	1	1	0	0	-2.32	0		0.0285714	0.00571429		0.00146325	0.00029265		0.2
gi|1174632336|ref|XP_011491741.2|	histone H1-like, partial [Oryzias latipes]	LOC101160134	178	17.9512	0.0111362	0.999984	0.999984	125.97	2	2	14.0449	8	-1	1	1	62.69	1	1	7.3	2	2	0	0	0	0	1	1	119.42	2	2	14.04	6	6	0	0	1.58	0		0.011236	0.0337079		0.000575435	0.00172631		3
gi|765111142|ref|XP_011491039.1|	cytosolic malate dehydrogenase A isoform X1 [Oryzias latipes]	mdh1	350	38.1218	0.00797217	0.999751	0.999751	123.07	2	2	9.14286	6	-1	1	1	123.07	2	2	9.14	6	6	0	0	10	0	0	0	0	0	0	0	0	0	0	1	-10	0		0.0171429	0		0.00087795	0		0
gi|157278415|ref|NP_001098310.1|	vitellogenin II precursor [Oryzias latipes]	vit-6	1725	190.224	0.00940771	0.999989	0.999989	121.49	2	2	2.31884	6	-1	0.98	0.98	49.87	1	1	0.7	1	1	0	0	0	0	1	1	121.49	2	2	2.32	5	5	0	0	2.32	0		0.00057971	0.00289855		2.96891e-05	0.000148446		5
gi|432903096|ref|XP_004077089.1|	myozenin-1-like [Oryzias latipes]	LOC101158792	315	34.2119	0.00814795	0.999984	0.999984	120.2	2	2	9.20635	3	-1	1	1	79.45	1	1	6.67	2	2	0	0	0	0	0.92	0.92	40.75	1	1	2.54	1	1	0	0	-1	0		0.00634921	0.0031746		0.000325167	0.000162583		0.5
gi|152001091|gb|AAI46738.1|	Zgc:165551 protein [Danio rerio]	zgc:165551	127	13.6047	0.0115464	0.999989	0.999989	117.81	2	2	25.1969	11	-1	0.96	0.96	50.1	1	1	7.09	4	4	0	0	0	0	1	1	117.2	2	2	25.2	7	7	0	0	0.81	0		0.0314961	0.0551181		0.00161303	0.0028228		1.75
gi|157311655|ref|NP_001098552.1|	complement component C3-1 precursor [Oryzias latipes]	c3-1	1658	184.356	0.0058335	0.999912	0.999912	112.13	2	2	1.20627	11	-1	1	1	104.06	2	2	1.21	4	4	0	0	0	0	1	1	108.28	2	2	1.21	7	7	0	0	0.81	0		0.00241255	0.00422195		0.000123555	0.000216222		1.75
gi|157278064|ref|NP_001098132.1|	elongation factor 1-alpha [Oryzias latipes]	eef1a	461	50.3935	0.0095835	0.999708	0.999708	106.41	2	2	4.55531	21	-1	0.99	0.99	54.26	1	1	2.39	11	11	0	0	0	0	1	1	106.41	2	2	4.56	10	10	0	0	-0.14	0		0.0238612	0.021692		0.00122202	0.00111093		0.909091
gi|1174655015|ref|XP_020564775.1|	tubulin alpha chain [Oryzias latipes]	LOC101168810	451	50.1036	0.00480518	0.999893	0.999893	104.51	2	2	7.09534	3	-1	1	1	104.51	2	2	7.1	3	3	0	0	10	0	0	0	0	0	0	0	0	0	0	1	-10	0		0.00665188	0		0.000340668	0		0
gi|1174669458|ref|XP_011482204.2|	myosin light chain 3, skeletal muscle isoform [Oryzias latipes]	LOC101165624	232	25.2639	0.00433545	0.999838	0.999838	102.27	2	2	10.3448	8	-1	1	1	100.32	2	2	10.34	4	4	0	0	0	0	1	1	96.28	2	2	10.34	4	4	0	0	0	0		0.0172414	0.0172414		0.000882996	0.000882996		1
gi|432926530|ref|XP_004080873.1|	muscle-related coiled-coil protein-like [Oryzias latipes]	LOC101159866	301	33.1771	0.00920264	0.999806	0.999806	101.52	2	2	10.6312	6	-1	1	1	101.52	2	2	10.63	4	4	0	0	0	0	0.98	0.98	44.71	1	1	5.98	2	2	0	0	-1	0		0.013289	0.00664452		0.000680581	0.000340291		0.5
gi|110005909|gb|ABG48500.1|	titin a [Danio rerio]	LOC101155651	32757	3646.13	0.00613818	0.964589	0.964589	99.3	2	2	0.0580029	5	-1	0.89	0.89	86.37	2	2	0.06	3	3	0	0	0	0	0.96	0.96	53.97	1	1	0.02	2	2	0	0	-0.58	0		9.15835e-05	6.10557e-05		4.69033e-06	3.12689e-06		0.666667
gi|1174684799|ref|XP_004068068.2|	phosphoglucomutase-1 [Oryzias latipes]	pgm1	622	67.7073	0.00646826	0.999221	0.999221	99.08	2	2	4.50161	3	-1	0.94	0.94	46.36	1	1	1.93	1	1	0	0	0	0	1	1	94.98	2	2	4.5	2	2	0	0	1	0		0.00160772	0.00321543		8.23372e-05	0.000164674		2
gi|1174673124|ref|XP_011487544.2|	nebulin [Oryzias latipes]	neb	5015	577.988	0.0095835	0.998753	0.998753	98.5	2	2	0.378863	10	-1	0.85	0.85	41.59	1	1	0.2	1	1	0	0	0	0	1	1	98.5	2	2	0.38	9	9	0	0	3.17	0		0.000199402	0.00179462		1.02121e-05	9.1909e-05		9
gi|432878717|ref|XP_004073379.1|	ATP synthase subunit O, mitochondrial [Oryzias latipes]	atp5po	209	22.6144	0.0103159	0.999336	0.999336	97.41	2	2	10.5263	3	-1	0.98	0.98	51.46	1	1	5.26	2	2	0	0	0	0	0.97	0.97	45.95	1	1	5.26	1	1	0	0	-1	0		0.00956938	0.00478469		0.000490084	0.000245042		0.5
gi|253314478|ref|NP_001156606.1|	cytosolic malate dehydrogenase A [Oryzias latipes]	mdh1	333	36.2318	0.00763525	0	0	96.18	2	2	9.60961	3	-1	0	0	96.18	2	2	9.61	3	3	0	0	10	0	0	0	0	0	0	0	0	0	0	1	-10	0		0.00900901	0		0.000461385	0		0
gi|1174680249|ref|XP_020570362.1|	collagen alpha-1(XII) chain [Oryzias latipes]	LOC101172377	3521	379.582	0.0052749	0.996525	0.996525	93.72	2	2	0.681625	2	-1	1	1	93.72	2	2	0.68	2	2	0	0	10	0	0	0	0	0	0	0	0	0	0	1	-10	0		0.00056802	0		2.90905e-05	0		0
gi|432868411|ref|XP_004071524.1|	parvalbumin beta-like [Oryzias latipes]	LOC101166553	109	11.7219	0.00444971	0.957685	0.957685	87.98	2	2	21.1009	2	-1	0	0	43.59	1	1	10.09	1	1	0	0	0	0	0.94	0.94	44.39	1	1	11.01	1	1	0	0	0	0		0.00917431	0.00917431		0.000469851	0.000469851		1
gi|1207140308|ref|XP_021323706.1|	cartilage matrix protein isoform X1 [Danio rerio]	matn1	446	48.7173	0.00811865	0.98205	0.98205	87.43	2	2	4.03587	2	-1	0.92	0.92	43.15	1	1	2.02	1	1	0	0	0	0	0.76	0.76	44.28	1	1	2.02	1	1	0	0	0	0		0.00224215	0.00224215		0.000114829	0.000114829		1
gi|156230092|gb|AAI52235.1|	Solute carrier family 25 alpha, member 5 [Danio rerio]	slc25a5	298	32.7241	0.0101255	0.993645	0.993645	84.03	2	2	6.04027	2	-1	0	0	0	0	0	0	0	0	0	1	-10	0	0.99	0.99	84.03	2	2	6.04	2	2	0	0	10	0		0	0.00671141		0	0.000343716		#DIV/0!
gi|765147106|ref|XP_011484294.1|	myelin protein P0 [Oryzias latipes]	mpz	226	25.0253	0.0101108	0.985738	0.985738	83.45	2	2	7.07965	3	-1	0.57	0.57	42.81	1	1	3.1	1	1	0	0	0	0	0.99	0.99	83.45	2	2	7.08	2	2	0	0	1	0		0.00442478	0.00884956		0.000226609	0.000453219		2

## Sheet: Table S2
Supplementary table 2. Proteins identified in Intestines in control and treated samples.
Sequence Id	Sequence Name	Gene	Protein Length (AA)	Protein Weight (kDa)	Protein Isoelectric Point (pI)	Total Group Probability	Total Protein Probability	Total Score	Total Peptides	Total Peptides (Paris Guidelines)	Total % Seq Coverage	Total Spectra	F-Statistic	P Value	CONTROL Group Probability	CONTROL Protein Probability	CONTROL Score	CONTROL Peptides	CONTROL Peptides (Paris Guidelines)	CONTROL % Seq Coverage	CONTROL Spectral Count	CONTROL Normalized SC (N-SC)	CONTROL N-SC Standard Deviation	CONTROL N-SC % Standard Deviation	CONTROL N-SC Log2 Relative Expression	CONTROL N-SC Log2 Relative Expression Std Dev	CONTROL:rep1 Protein Probability	CONTROL:rep1 Score	CONTROL:rep1 Peptides	CONTROL:rep1 Normalized SC (N-SC)	CONTROL:rep1 N-SC Log2 Relative Expression	TREATED Group Probability	TREATED Protein Probability	TREATED Score	TREATED Peptides	TREATED Peptides (Paris Guidelines)	TREATED % Seq Coverage	TREATED Spectral Count	TREATED Normalized SC (N-SC)	TREATED N-SC Standard Deviation	TREATED N-SC % Standard Deviation	TREATED N-SC Log2 Relative Expression	TREATED N-SC Log2 Relative Expression Std Dev	TREATED:rep1 Protein Probability	TREATED:rep1 Score	TREATED:rep1 Peptides	TREATED:rep1 Normalized SC (N-SC)	TREATED:rep1 N-SC Log2 Relative Expression
gi|765112734|ref|XP_011478077.1|	myosin-11 isoform X1 [Oryzias latipes]	myh11	1978	227.872	0.0052749	1	1	6272.03	89	89	46.4611	876	0	-1	1	1	3705.86	54	54	29.58	359	359	0	0	0	0	1	3705.86	54	359	0	1	1	6027.5	86	86	45.35	517	517	0	0	0.53	0	1	6027.5	86	517	0.53
gi|1207178003|ref|XP_021332550.1|	myosin-11 isoform X1 [Danio rerio]	myh11a	1983	228.621	0.00533838	0.999162	0.999162	2041.88	33	33	16.7927	271	0	-1	0.99	0.99	1186.45	20	20	10.39	96	96	0	0	0	0	0.99	1186.45	20	96	0	1	1	1938.22	32	32	16.74	175	175	0	0	0.87	0	1	1938.22	32	175	0.87
gi|765146864|ref|XP_011484177.1|	collagen alpha-6(VI) chain isoform X1 [Oryzias latipes]	LOC101173335	2684	290.002	0.00541455	1	1	1877.21	29	29	12.8539	112	0	-1	1	1	679.15	12	12	4.43	37	37	0	0	0	0	1	679.15	12	37	0	1	1	1717.03	26	26	11.7	75	75	0	0	1.02	0	1	1717.03	26	75	1.02
gi|432950990|ref|XP_004084707.1|	actin, alpha skeletal muscle B [Oryzias latipes]	acta2	377	41.9498	0.00510986	1	1	1742.18	24	24	72.4138	673	0	-1	1	1	1358.3	18	18	61.8	307	307	0	0	0	0	1	1358.3	18	307	0	1	1	1701.4	24	24	72.41	366	366	0	0	0.25	0	1	1701.4	24	366	0.25
gi|1174683558|ref|XP_020557031.1|	vitellogenin 1 isoform X1 [Oryzias latipes]	ol-vit1	1700	187.858	0.00866064	1	1	1696.34	26	26	17.2353	169	0	-1	1	1	320.02	5	5	2.94	46	46	0	0	0	0	1	320.02	5	46	0	1	1	1680.6	26	26	17.24	123	123	0	0	1.42	0	1	1680.6	26	123	1.42
gi|157278094|ref|NP_001098147.1|	vitellogenin 1 precursor [Oryzias latipes]	ol-vit1	1678	185.418	0.00885107	1	1	1692.81	26	26	17.5805	144	0	-1	1	1	288.83	5	5	2.8	34	34	0	0	0	0	1	288.83	5	34	0	1	1	1677.07	26	26	17.58	110	110	0	0	1.69	0	1	1677.07	26	110	1.69
gi|432849647|ref|XP_004066605.1|	ATP synthase subunit beta, mitochondrial [Oryzias latipes]	atp5f1b	517	55.1059	0.00497021	1	1	1656.56	21	21	61.5087	168	0	-1	1	1	1334.93	17	17	45.26	76	76	0	0	0	0	1	1334.93	17	76	0	1	1	1342.29	18	18	55.9	92	92	0	0	0.28	0	1	1342.29	18	92	0.28
gi|1062594083|ref|NP_997785.2|	actin, aortic smooth muscle [Danio rerio]	acta2	377	41.9498	0.00510986	0.996332	0.996332	1616.74	23	23	71.8833	659	0	-1	0.99	0.99	1228.84	17	17	55.7	305	305	0	0	0	0	0.99	1228.84	17	305	0	1	1	1578.03	23	23	71.88	354	354	0	0	0.21	0	1	1578.03	23	354	0.21
gi|160774031|gb|AAI55267.1|	Zgc:86709 protein [Danio rerio]	zgc:86709	377	41.9599	0.00510986	0.995371	0.995371	1600.42	23	23	71.8833	653	0	-1	0.93	0.93	1217.39	17	17	55.7	305	305	0	0	0	0	0.93	1217.39	17	305	0	1	1	1561.71	23	23	71.88	348	348	0	0	0.19	0	1	1561.71	23	348	0.19
gi|13241079|gb|AAD14159.2|S74868_1	beta-actin [Oryzias latipes]	actb	375	41.6937	0.00517334	0.99999	0.99999	1468.43	19	19	58.4	710	0	-1	1	1	1270.67	17	17	57.87	328	328	0	0	0	0	1	1270.67	17	328	0	1	1	1437.19	19	19	58.4	382	382	0	0	0.22	0	1	1437.19	19	382	0.22
gi|432847444|ref|XP_004066026.1|	actin, cytoplasmic 2 [Oryzias latipes]	LOC101168921	375	41.7478	0.00519873	0.998897	0.998897	1409.18	18	18	57.6	657	0	-1	1	1	1217.96	16	16	57.07	299	299	0	0	0	0	1	1217.96	16	299	0	0.99	0.99	1339.29	17	17	54.67	358	358	0	0	0.26	0	0.99	1339.29	17	358	0.26
gi|355329972|dbj|BAL14281.1|	binding protein [Oryzias latipes]	hspa5	653	72.0771	0.00486865	1	1	1385.17	21	21	35.5283	139	0	-1	1	1	555.58	9	9	18.22	51	51	0	0	0	0	1	555.58	9	51	0	1	1	1354.7	21	21	35.53	88	88	0	0	0.79	0	1	1354.7	21	88	0.79
gi|1174691476|ref|XP_020559720.1|	tropomyosin alpha-1 chain [Oryzias latipes]	tpm1	284	32.9417	0.00451318	1	1	1369.75	20	20	47.1831	192	0	-1	1	1	939.71	15	15	42.61	109	109	0	0	0	0	1	939.71	15	109	0	1	1	1290.03	19	19	44.37	83	83	0	0	-0.39	0	1	1290.03	19	83	-0.39
gi|1174674374|ref|XP_020568946.1|	collagen alpha-3(VI) chain [Oryzias latipes]	col6a3	3279	355.629	0.00649365	1	1	1341.86	21	21	6.98384	144	0	-1	1	1	831.85	14	14	4.54	69	69	0	0	0	0	1	831.85	14	69	0	1	1	1144.51	18	18	5.82	75	75	0	0	0.12	0	1	1144.51	18	75	0.12
gi|1174662695|ref|XP_020566589.1|	collagen alpha-1(VI) chain [Oryzias latipes]	col6a1	1007	106.82	0.00549072	1	1	1324.62	23	23	24.9255	113	0	-1	1	1	602.11	12	12	10.53	46	46	0	0	0	0	1	602.11	12	46	0	1	1	1282.55	22	22	23.83	67	67	0	0	0.54	0	1	1282.55	22	67	0.54
gi|432864501|ref|XP_004070325.1|	keratin, type II cytoskeletal 8-like isoform X1 [Oryzias latipes]	LOC101168366	530	58.4299	0.00498291	1	1	1312.8	22	22	36.4151	223	0	-1	1	1	933.64	17	17	29.81	90	90	0	0	0	0	1	933.64	17	90	0	1	1	1189.81	20	20	33.58	133	133	0	0	0.56	0	1	1189.81	20	133	0.56
gi|78070743|gb|AAI07848.1|	UNVERIFIED: zgc:123289 [Danio rerio]	LOC111705646	376	41.7928	0.00518604	0.880454	0.880454	1265.81	17	17	44.1489	613	0	-1	0.87	0.87	1067.26	15	15	43.62	298	298	0	0	0	0	0.87	1067.26	15	298	0	0.88	0.88	1239.34	17	17	44.15	315	315	0	0	0.08	0	0.88	1239.34	17	315	0.08
gi|432888930|ref|XP_004075093.1|	tropomyosin beta chain isoform X2 [Oryzias latipes]	LOC101172748	284	32.6637	0.00451318	1	1	1184.43	18	18	56.6901	157	0	-1	1	1	784.46	12	12	36.62	82	82	0	0	0	0	1	784.46	12	82	0	1	1	1059.39	16	16	49.3	75	75	0	0	-0.13	0	1	1059.39	16	75	-0.13
gi|432871202|ref|XP_004071883.1|	myosin-9 isoform X1 [Oryzias latipes]	myh9	1962	227.718	0.00532568	1	1	1138.07	20	20	10.3976	97	0	-1	1	1	458.56	9	9	5.45	20	20	0	0	0	0	1	458.56	9	20	0	1	1	1087.11	19	19	9.63	77	77	0	0	1.94	0	1	1087.11	19	77	1.94
gi|157278337|ref|NP_001098270.1|	heat shock cognate 71 kDa protein [Oryzias latipes]	hsc70	686	76.103	0.00571924	1	1	1073.58	18	18	26.6764	132	0	-1	1	1	559.14	10	10	17.93	46	46	0	0	0	0	1	559.14	10	46	0	1	1	952.8	16	16	24.93	86	86	0	0	0.9	0	1	952.8	16	86	0.9
gi|116062147|dbj|BAF34704.1|	fast skeletal myosin heavy chain isoform mMYH-7 [Oryzias latipes]	LOC110015468	1936	221.575	0.00538916	1	1	1037.72	16	16	8.9876	120	0	-1	1	1	979.17	16	16	8.99	60	60	0	0	0	0	1	979.17	16	60	0	1	1	644.27	10	10	5.84	60	60	0	0	0	0	1	644.27	10	60	0
gi|432873514|ref|XP_004072254.1|	ATP synthase subunit alpha, mitochondrial [Oryzias latipes]	LOC101160076	551	59.8687	0.00937842	1	1	1036.21	16	16	32.4864	152	0	-1	1	1	615.75	9	9	19.42	70	70	0	0	0	0	1	615.75	9	70	0	1	1	1026.86	16	16	32.49	82	82	0	0	0.23	0	1	1026.86	16	82	0.23
gi|1174652625|ref|XP_004076020.2|	apolipoprotein A-I-like [Oryzias latipes]	LOC101169721	323	36.0838	0.00687354	1	1	1018.21	15	15	49.226	141	0	-1	1	1	781.6	12	12	36.53	93	93	0	0	0	0	1	781.6	12	93	0	1	1	890.59	14	14	46.75	48	48	0	0	-0.95	0	1	890.59	14	48	-0.95
gi|432884839|ref|XP_004074612.1|	ATP synthase subunit alpha, mitochondrial-like [Oryzias latipes]	LOC101169376	551	59.7797	0.0095249	1	1	1016.2	16	16	32.4864	122	0	-1	1	1	573.29	9	9	19.42	55	55	0	0	0	0	1	573.29	9	55	0	1	1	1007	16	16	32.49	67	67	0	0	0.28	0	1	1007	16	67	0.28
gi|207008764|emb|CAR80295.1|	unnamed protein product [Danio rerio]	zgc:194989	223	24.6437	0.0113999	0.999998	0.999998	990.68	17	17	50.2242	178	0	-1	1	1	873.26	15	15	47.98	96	96	0	0	0	0	1	873.26	15	96	0	1	1	650.09	11	11	40.36	82	82	0	0	-0.23	0	1	650.09	11	82	-0.23
gi|765121368|ref|XP_011473884.1|	intermediate filament protein ON3-like [Oryzias latipes]	LOC101172973	470	52.579	0.00556689	1	1	972.55	17	17	34.8936	99	0	-1	1	1	666.4	12	12	24.47	46	46	0	0	0	0	1	666.4	12	46	0	1	1	806.44	14	14	27.87	53	53	0	0	0.2	0	1	806.44	14	53	0.2
gi|1174662693|ref|XP_020566588.1|	collagen alpha-2(VI) chain-like isoform X3 [Oryzias latipes]	LOC101162553	1024	108.661	0.00641748	1	1	952.44	15	15	17.1875	50	0	-1	1	1	456.34	8	8	10.74	14	14	0	0	0	0	1	456.34	8	14	0	1	1	853.3	13	13	13.77	36	36	0	0	1.36	0	1	853.3	13	36	1.36
gi|432864544|ref|XP_004070342.1|	filamin-A-like isoform X3 [Oryzias latipes]	LOC101173301	2519	268.72	0.00537646	1	1	909.38	15	15	7.10599	131	0	-1	1	1	461.04	8	8	3.65	38	38	0	0	0	0	1	461.04	8	38	0	1	1	864.14	14	14	6.79	93	93	0	0	1.29	0	1	864.14	14	93	1.29
gi|157422768|gb|AAI53591.1|	Zgc:86810 [Danio rerio]	tpm2	284	32.5517	0.00452588	0.956265	0.956265	904.37	14	14	42.2535	141	0	-1	0.75	0.75	592.25	9	9	24.3	74	74	0	0	0	0	0.75	592.25	9	74	0	0.97	0.97	851.94	13	13	39.44	67	67	0	0	-0.14	0	0.97	851.94	13	67	-0.14
gi|432848872|ref|XP_004066493.1|	desmin [Oryzias latipes]	LOC101174730	470	53.948	0.00526221	1	1	887.65	14	14	30.8511	127	0	-1	1	1	296.36	5	5	10.21	49	49	0	0	0	0	1	296.36	5	49	0	1	1	884.42	14	14	30.85	78	78	0	0	0.67	0	1	884.42	14	78	0.67
gi|1174668488|ref|XP_020567918.1|	glutamate dehydrogenase, mitochondrial [Oryzias latipes]	LOC101156855	542	59.6903	0.00829443	1	1	882.5	16	16	30.0738	148	0	-1	1	1	508.46	9	9	21.96	65	65	0	0	0	0	1	508.46	9	65	0	1	1	770.75	14	14	25.46	83	83	0	0	0.35	0	1	770.75	14	83	0.35
gi|159155706|gb|AAI54756.1|	Heat shock protein 8 [Danio rerio]	hspa8	649	71.1182	0.00518604	0.965616	0.965616	877.83	14	14	21.1094	109	0	-1	0.66	0.66	406.43	7	7	13.41	37	37	0	0	0	0	0.66	406.43	7	37	0	0.99	0.99	863.65	14	14	21.11	72	72	0	0	0.96	0	0.99	863.65	14	72	0.96
gi|432864511|ref|XP_004070329.1|	keratin, type I cytoskeletal 18-like [Oryzias latipes]	LOC101169203	423	47.8749	0.00594775	1	1	865.68	15	15	27.896	144	0	-1	1	1	780.71	14	14	26.24	92	92	0	0	0	0	1	780.71	14	92	0	1	1	542.98	9	9	16.31	52	52	0	0	-0.82	0	1	542.98	9	52	-0.82
gi|765148522|ref|XP_011484878.1|	gastrotropin-like [Oryzias latipes]	LOC101169065	119	13.2617	0.00912939	1	1	833.58	12	12	77.3109	194	0	-1	1	1	702.5	10	10	77.31	94	94	0	0	0	0	1	702.5	10	94	0	1	1	799.31	12	12	77.31	100	100	0	0	0.09	0	1	799.31	12	100	0.09
gi|1040694592|ref|XP_017212446.1|	histone H3-like [Danio rerio]	LOC570405	242	26.9781	0.0119419	0.999381	0.999381	824.75	15	15	38.843	156	0	-1	1	1	731.51	13	13	38.43	83	83	0	0	0	0	1	731.51	13	83	0	0.99	0.99	535.33	10	10	33.47	73	73	0	0	-0.19	0	0.99	535.33	10	73	-0.19
gi|1174642136|ref|XP_020561116.1|	keratin, type I cytoskeletal 13-like isoform X2 [Oryzias latipes]	LOC101160141	387	43.3908	0.00521143	1	1	822.66	13	13	32.0413	152	0	-1	1	1	660.12	10	10	24.29	83	83	0	0	0	0	1	660.12	10	83	0	1	1	710.43	12	12	29.2	69	69	0	0	-0.27	0	1	710.43	12	69	-0.27
gi|317108145|ref|NP_001186941.1|	heat shock cognate 70 kDa protein [Danio rerio]	si:dkey-4p15.3	647	71.0313	0.00519873	0.93641	0.93641	809.97	13	13	20.0927	124	0	-1	0.86	0.86	452.54	8	8	14.99	43	43	0	0	0	0	0.86	452.54	8	43	0	0.97	0.97	795.79	13	13	20.09	81	81	0	0	0.91	0	0.97	795.79	13	81	0.91
gi|390136295|pdb|3VM5|A	Chain A, Recombinant Medaka Fish Alpha-amylase Expressed In Yeast Pichia Pastoris	LOC101163630	505	56.588	0.00631592	1	1	788.92	13	13	34.0594	93	0	-1	1	1	337.77	6	6	12.87	28	28	0	0	0	0	1	337.77	6	28	0	1	1	769.7	13	13	34.06	65	65	0	0	1.22	0	1	769.7	13	65	1.22
gi|432909344|ref|XP_004078163.1|	cadherin-17 [Oryzias latipes]	cdh17	870	97.6519	0.0044751	1	1	747.1	13	13	14.3678	72	0	-1	1	1	496.77	9	9	10.46	26	26	0	0	0	0	1	496.77	9	26	0	1	1	555.01	9	9	9.77	46	46	0	0	0.82	0	1	555.01	9	46	0.82
gi|1174682885|ref|XP_020555565.1|	tropomyosin alpha-4 chain isoform X3 [Oryzias latipes]	LOC101164789	245	28.1224	0.00464014	0.952613	0.952613	739.06	12	12	31.4286	105	0	-1	0.8	0.8	489.62	8	8	23.27	56	56	0	0	0	0	0.8	489.62	8	56	0	0.95	0.95	688.53	11	11	28.16	49	49	0	0	-0.19	0	0.95	688.53	11	49	-0.19
gi|432903476|ref|XP_004077149.1|	voltage-dependent anion-selective channel protein 2 [Oryzias latipes]	LOC101173732	283	30.1843	0.00921729	1	1	733.28	11	11	44.8763	36	0	-1	1	1	728.1	11	11	44.88	24	24	0	0	0	0	1	728.1	11	24	0	1	1	244.39	4	4	19.08	12	12	0	0	-1	0	1	244.39	4	12	-1
gi|22002422|dbj|BAC06483.1|	adult beta-type globin [Oryzias latipes]	gb	147	16.4035	0.00660986	1	1	729.59	11	11	88.4354	147	0	-1	1	1	664.26	10	10	82.31	78	78	0	0	0	0	1	664.26	10	78	0	1	1	639.97	10	10	79.59	69	69	0	0	-0.18	0	1	639.97	10	69	-0.18
gi|432849188|ref|XP_004066575.1|	sodium/potassium-transporting ATPase subunit alpha-1 [Oryzias latipes]	LOC100049445	1022	112.229	0.00514795	1	1	725.56	11	11	14.09	55	0	-1	1	1	91.61	1	1	1.47	12	12	0	0	0	0	1	91.61	1	12	0	1	1	725.56	11	11	14.09	43	43	0	0	1.84	0	1	725.56	11	43	1.84
gi|432865702|ref|XP_004070571.1|	14-3-3 protein beta/alpha-1 [Oryzias latipes]	LOC106947997	244	27.5645	0.00444971	1	1	718.94	10	10	43.0328	69	0	-1	1	1	380.89	5	5	25.41	26	26	0	0	0	0	1	380.89	5	26	0	1	1	480.83	7	7	31.15	43	43	0	0	0.73	0	1	480.83	7	43	0.73
gi|432856208|ref|XP_004068406.1|	tropomyosin alpha-4 chain [Oryzias latipes]	tpm4	284	32.7717	0.00451318	0.999205	0.999205	718.52	12	12	33.4507	132	0	-1	1	1	545.9	9	9	27.82	66	66	0	0	0	0	1	545.9	9	66	0	1	1	660.32	11	11	30.63	66	66	0	0	0	0	1	660.32	11	66	0
gi|158138479|dbj|BAF81983.1|	transferrin [Oryzias latipes]	LOC100144362	690	74.5535	0.00611279	1	1	717.85	10	10	18.2609	115	0	-1	1	1	521.63	7	7	14.06	55	55	0	0	0	0	1	521.63	7	55	0	1	1	648.76	9	9	16.67	60	60	0	0	0.13	0	1	648.76	9	60	0.13
gi|765150318|ref|XP_004079710.2|	fatty acid-binding protein, intestinal-like [Oryzias latipes]	LOC101164843	150	17.1166	0.0090415	1	1	691.44	11	11	69.3333	65	0	-1	1	1	540.68	9	9	69.33	36	36	0	0	0	0	1	540.68	9	36	0	1	1	572.77	9	9	53.33	29	29	0	0	-0.31	0	1	572.77	9	29	-0.31
gi|1174646149|ref|XP_020562762.1|	collagen alpha-2(I) chain [Oryzias latipes]	col1a2	1356	127.266	0.00942236	1	1	686.61	9	9	8.62832	131	0	-1	1	1	612.53	8	8	7.6	62	62	0	0	0	0	1	612.53	8	62	0	1	1	593.19	8	8	7.52	69	69	0	0	0.15	0	1	593.19	8	69	0.15
gi|1174688879|ref|XP_004069107.2|	adenosylhomocysteinase [Oryzias latipes]	ahcy	469	51.8226	0.00786963	1	1	670.37	10	10	24.5203	117	0	-1	1	1	439.71	7	7	16.84	43	43	0	0	0	0	1	439.71	7	43	0	1	1	660.79	10	10	24.52	74	74	0	0	0.78	0	1	660.79	10	74	0.78
gi|1174676569|ref|XP_020569495.1|	creatine kinase B-type isoform X2 [Oryzias latipes]	ckb	381	42.9175	0.00617627	1	1	640.18	9	9	28.6089	61	0	-1	1	1	407.24	7	7	22.57	18	18	0	0	0	0	1	407.24	7	18	0	1	1	544.26	7	7	22.83	43	43	0	0	1.26	0	1	544.26	7	43	1.26
gi|432959056|ref|XP_004086166.1|	14-3-3 protein beta/alpha-1-like [Oryzias latipes]	LOC101154846	244	27.6977	0.00451318	1	1	631.88	10	10	37.2951	102	0	-1	1	1	442.5	7	7	30.74	46	46	0	0	0	0	1	442.5	7	46	0	1	1	561.92	9	9	29.92	56	56	0	0	0.28	0	1	561.92	9	56	0.28
gi|765132778|ref|XP_011478524.1|	fructose-bisphosphate aldolase B [Oryzias latipes]	LOC100049273	364	39.4419	0.00825049	1	1	629.3	8	8	31.8681	130	0	-1	1	1	483.22	6	6	20.05	51	51	0	0	0	0	1	483.22	6	51	0	1	1	629.3	8	8	31.87	79	79	0	0	0.63	0	1	629.3	8	79	0.63
gi|432950002|ref|XP_004084340.1|	fatty acid-binding protein, intestinal isoform X1 [Oryzias latipes]	fabp2	132	14.9985	0.00616357	1	1	604.75	8	8	40.9091	65	0	-1	1	1	494.45	6	6	40.15	37	37	0	0	0	0	1	494.45	6	37	0	1	1	579.81	8	8	40.91	28	28	0	0	-0.4	0	1	579.81	8	28	-0.4
gi|1174631067|ref|XP_020555842.1|	beta-galactoside-binding lectin-like [Oryzias latipes]	LOC101155757	131	15.0353	0.00575732	1	1	602.81	10	10	69.4656	74	0	-1	1	1	425.54	7	7	54.96	52	52	0	0	0	0	1	425.54	7	52	0	1	1	449.06	7	7	60.31	22	22	0	0	-1.24	0	1	449.06	7	22	-1.24
gi|432853515|ref|XP_004067745.1|	elongation factor 2-like [Oryzias latipes]	LOC101171982	858	95.4945	0.00660986	1	1	592.65	10	10	14.8019	39	0	-1	1	1	150.54	3	3	3.73	4	4	0	0	0	0	1	150.54	3	4	0	1	1	592.65	10	10	14.8	35	35	0	0	3.13	0	1	592.65	10	35	3.13
gi|158635885|dbj|BAF91370.1|	brain-type fatty acid binding protein [Oryzias latipes]	fabp7	132	14.9045	0.00577002	1	1	588.6	7	7	59.8485	82	0	-1	1	1	553.09	7	7	59.85	52	52	0	0	0	0	1	553.09	7	52	0	1	1	405.96	5	5	49.24	30	30	0	0	-0.79	0	1	405.96	5	30	-0.79
gi|432908760|ref|XP_004078020.1|	glyceraldehyde-3-phosphate dehydrogenase [Oryzias latipes]	gapdh	333	35.8923	0.00795752	1	1	588.24	7	7	36.6366	85	0	-1	1	1	352.96	5	5	22.52	35	35	0	0	0	0	1	352.96	5	35	0	1	1	530.6	6	6	33.33	50	50	0	0	0.51	0	1	530.6	6	50	0.51
gi|765154362|ref|XP_011487264.1|	villin-like protein isoform X1 [Oryzias latipes]	vill	881	99.2194	0.00639209	1	1	586.09	9	9	11.6913	120	0	-1	1	1	363.76	6	6	6.7	63	63	0	0	0	0	1	363.76	6	63	0	1	1	556.14	9	9	11.69	57	57	0	0	-0.14	0	1	556.14	9	57	-0.14
gi|31418922|gb|AAH53247.1|	Tyrosine 3-monooxygenase/tryptophan 5-monooxygenase activation protein, beta polypeptide 2 [Danio rerio]	ywhabb	242	27.3575	0.00452588	0.824117	0.824117	585.98	9	9	35.9504	63	0	-1	0.78	0.78	401.96	6	6	29.34	26	26	0	0	0	0	0.78	401.96	6	26	0	0.67	0.67	408.42	7	7	23.97	37	37	0	0	0.51	0	0.67	408.42	7	37	0.51
gi|432964406|ref|XP_004086930.1|	60 kDa heat shock protein, mitochondrial [Oryzias latipes]	Hsp60	575	60.9129	0.00535107	1	1	572.06	9	9	17.913	69	0	-1	1	1	417.94	7	7	13.39	36	36	0	0	0	0	1	417.94	7	36	0	1	1	458.71	7	7	12.87	33	33	0	0	-0.13	0	1	458.71	7	33	-0.13
gi|253314478|ref|NP_001156606.1|	cytosolic malate dehydrogenase A [Oryzias latipes]	MdhA	333	36.2318	0.00763525	0.999988	0.999988	569.64	8	8	24.3243	65	0	-1	0.91	0.91	257.96	4	4	13.21	24	24	0	0	0	0	0.91	257.96	4	24	0	1	1	569.64	8	8	24.32	41	41	0	0	0.77	0	1	569.64	8	41	0.77
gi|432903813|ref|XP_004077240.1|	glutathione S-transferase A4 [Oryzias latipes]	gsta4	223	25.5382	0.00737158	1	1	568.1	8	8	37.2197	61	0	-1	1	1	522.62	8	8	37.22	38	38	0	0	0	0	1	522.62	8	38	0	1	1	462.76	7	7	33.18	23	23	0	0	-0.72	0	1	462.76	7	23	-0.72
gi|765111142|ref|XP_011491039.1|	cytosolic malate dehydrogenase A isoform X1 [Oryzias latipes]	mdh1	350	38.1218	0.00797217	0.999985	0.999985	563.43	8	8	23.1429	68	0	-1	0.91	0.91	257.96	4	4	12.57	24	24	0	0	0	0	0.91	257.96	4	24	0	1	1	563.43	8	8	23.14	44	44	0	0	0.87	0	1	563.43	8	44	0.87
gi|432864495|ref|XP_004070322.1|	intermediate filament protein ON3-like [Oryzias latipes]	LOC101167707	557	58.2904	0.00526221	1	1	557.34	11	11	16.8761	77	0	-1	1	1	449.25	9	9	14	36	36	0	0	0	0	1	449.25	9	36	0	1	1	409.59	8	8	12.03	41	41	0	0	0.19	0	1	409.59	8	41	0.19
gi|32766685|gb|AAH55225.1|	Zgc:63734 [Danio rerio]	tpm4b	248	28.6957	0.00456396	0.850545	0.850545	544.36	9	9	26.6129	88	0	-1	0.86	0.86	483.11	8	8	23.79	46	46	0	0	0	0	0.86	483.11	8	46	0	0.86	0.86	523.03	9	9	26.61	42	42	0	0	-0.13	0	0.86	523.03	9	42	-0.13
gi|1174652041|ref|XP_020564077.1|	sucrase-isomaltase, intestinal [Oryzias latipes]	si	1823	207.091	0.00504639	1	1	536.97	9	9	6.14372	36	0	-1	1	1	451.16	8	8	5.43	21	21	0	0	0	0	1	451.16	8	21	0	1	1	355.44	6	6	3.95	15	15	0	0	-0.49	0	1	355.44	6	15	-0.49
gi|432896021|ref|XP_004076261.1|	superoxide dismutase [Cu-Zn] [Oryzias latipes]	sod1	154	15.921	0.00593506	1	1	535.3	7	7	50.6494	34	0	-1	1	1	311.44	4	4	40.91	24	24	0	0	0	0	1	311.44	4	24	0	1	1	487.06	6	6	50.65	10	10	0	0	-1.26	0	1	487.06	6	10	-1.26
gi|765166472|ref|XP_004085382.2|	major vault protein [Oryzias latipes]	mvp	944	105.451	0.00523682	1	1	531.51	9	9	10.2754	53	0	-1	1	1	390.61	7	7	7.73	37	37	0	0	0	0	1	390.61	7	37	0	1	1	375.81	7	7	7.84	16	16	0	0	-1.21	0	1	375.81	7	16	-1.21
gi|432878655|ref|XP_004073364.1|	glutamine--fructose-6-phosphate aminotransferase [isomerizing] 2 [Oryzias latipes]	LOC101160918	683	76.7282	0.0060874	1	1	530.89	8	8	13.0307	75	0	-1	1	1	368.67	6	6	10.69	45	45	0	0	0	0	1	368.67	6	45	0	1	1	524.68	8	8	13.03	30	30	0	0	-0.58	0	1	524.68	8	30	-0.58
gi|1174680624|ref|XP_020570462.1|	heat shock protein HSP 90-beta isoform X1 [Oryzias latipes]	hsp90ab1	726	83.378	0.00477979	1	1	528.89	9	9	13.7741	60	0	-1	1	1	458.19	8	8	12.12	26	26	0	0	0	0	1	458.19	8	26	0	1	1	461.97	8	8	12.53	34	34	0	0	0.39	0	1	461.97	8	34	0.39
gi|765158166|ref|XP_011488804.1|	collagen alpha-1(XII) chain isoform X1 [Oryzias latipes]	col12a1	3113	337.788	0.00509717	1	1	528.25	8	8	3.05172	49	0	-1	1	1	398.81	6	6	2.25	24	24	0	0	0	0	1	398.81	6	24	0	1	1	459.52	7	7	2.73	25	25	0	0	0.06	0	1	459.52	7	25	0.06
gi|1174662040|ref|XP_011484438.2|	gelsolin-like [Oryzias latipes]	LOC101159773	1213	132.426	0.00855811	1	1	522.25	8	8	7.83182	70	0	-1	1	1	380.68	6	6	5.28	34	34	0	0	0	0	1	380.68	6	34	0	1	1	442.23	7	7	7.83	36	36	0	0	0.08	0	1	442.23	7	36	0.08
gi|432881047|ref|XP_004073779.1|	40S ribosomal protein S18 [Oryzias latipes]	rps18	152	17.7028	0.0114731	1	1	516.83	9	9	42.1053	59	0	-1	1	1	487.42	9	9	42.11	36	36	0	0	0	0	1	487.42	9	36	0	1	1	354.73	6	6	37.5	23	23	0	0	-0.65	0	1	354.73	6	23	-0.65
gi|6180207|gb|AAF05847.1|AF197909_1	type II cytokeratin [Danio rerio]	CKII	558	58.5326	0.00519873	0.922847	0.922847	513.95	10	10	14.6953	105	0	-1	0.94	0.94	313.32	6	6	10.22	43	43	0	0	0	0	0.94	313.32	6	43	0	0.98	0.98	460.14	9	9	13.08	62	62	0	0	0.53	0	0.98	460.14	9	62	0.53
gi|1174691837|ref|XP_020559799.1|	pyrethroid hydrolase Ces2e-like isoform X2 [Oryzias latipes]	LOC105353536	556	61.5063	0.00598584	0.999979	0.999979	510.53	7	7	14.0288	37	0	-1	1	1	490.9	7	7	14.03	23	23	0	0	0	0	1	490.9	7	23	0	1	1	231.22	4	4	6.29	14	14	0	0	-0.72	0	1	231.22	4	14	-0.72
gi|110082542|dbj|BAE97362.1|	nephrosin [Oryzias latipes]	mnep	277	31.3198	0.00791357	1	1	509.64	9	9	35.7401	36	0	-1	1	1	318.71	6	6	20.58	21	21	0	0	0	0	1	318.71	6	21	0	1	1	449.65	8	8	32.13	15	15	0	0	-0.49	0	1	449.65	8	15	-0.49
gi|27881886|gb|AAH44420.1|	Tropomyosin 3 [Danio rerio]	tpm3	248	28.8089	0.00461475	0.997239	0.997239	509.38	8	8	28.629	85	0	-1	0.99	0.99	425.78	7	7	23.39	46	46	0	0	0	0	0.99	425.78	7	46	0	1	1	458.18	7	7	25.4	39	39	0	0	-0.24	0	1	458.18	7	39	-0.24
gi|118430800|gb|ABK91938.1|	14-3-3 gamma 1 [Danio rerio]	ywhag1	247	28.1989	0.00471631	0.999996	0.999996	501.42	8	8	27.1255	65	0	-1	1	1	240.65	4	4	17	25	25	0	0	0	0	1	240.65	4	25	0	1	1	476.22	8	8	27.13	40	40	0	0	0.68	0	1	476.22	8	40	0.68
gi|1174634839|ref|XP_004085717.2|	glutathione S-transferase A-like [Oryzias latipes]	LOC101169583	243	27.6373	0.00934912	0.999995	0.999995	492.08	8	8	37.4486	99	0	-1	1	1	293.79	5	5	22.22	41	41	0	0	0	0	1	293.79	5	41	0	1	1	491.88	8	8	37.45	58	58	0	0	0.5	0	1	491.88	8	58	0.5
gi|1174640206|ref|XP_020561817.1|	histone H2B 1/2 isoform X2 [Oryzias latipes]	LOC101167975	124	13.5994	0.0107554	0.999962	0.999962	488.94	8	8	54.0323	69	0	-1	1	1	382.64	7	7	50.81	38	38	0	0	0	0	1	382.64	7	38	0	1	1	390.75	6	6	41.13	31	31	0	0	-0.29	0	1	390.75	6	31	-0.29
gi|1040676938|ref|XP_017208600.1|	tropomyosin alpha-4 chain isoform X2 [Danio rerio]	tpm4a	248	28.5504	0.0044751	0.795986	0.795986	486.98	8	8	24.1935	80	0	-1	0.7	0.7	421.15	7	7	20.56	43	43	0	0	0	0	0.7	421.15	7	43	0	0.76	0.76	433.02	7	7	20.97	37	37	0	0	-0.22	0	0.76	433.02	7	37	-0.22
gi|765123110|ref|XP_011474593.1|	pyrethroid hydrolase Ces2e-like [Oryzias latipes]	LOC101156406	559	61.8163	0.00588428	0.99989	0.99989	481.71	7	7	13.9535	31	0	-1	1	1	481.71	7	7	13.95	21	21	0	0	0	0	1	481.71	7	21	0	1	1	194.53	4	4	6.26	10	10	0	0	-1.07	0	1	194.53	4	10	-1.07
gi|157278064|ref|NP_001098132.1|	elongation factor 1-alpha [Oryzias latipes]	eef1a	461	50.3935	0.0095835	1	1	480.87	9	9	19.5228	86	0	-1	1	1	332.64	6	6	13.45	46	46	0	0	0	0	1	332.64	6	46	0	1	1	472.61	9	9	19.52	40	40	0	0	-0.2	0	1	472.61	9	40	-0.2
gi|432884105|ref|XP_004074445.1|	glutathione S-transferase A-like [Oryzias latipes]	LOC101167806	223	25.272	0.00917334	0.999998	0.999998	473.8	8	8	44.3946	63	0	-1	0.95	0.95	169.29	3	3	16.59	23	23	0	0	0	0	0.95	169.29	3	23	0	1	1	473.8	8	8	44.39	40	40	0	0	0.8	0	1	473.8	8	40	0.8
gi|161612220|gb|AAI55775.1|	Krt4 protein [Danio rerio]	krt4	497	53.9619	0.00518604	0.648789	0.648789	468.65	9	9	15.2918	77	0	-1	0	0	268.02	5	5	10.26	29	29	0	0	0	0	0	268.02	5	29	0	0	0	360.27	7	7	11.07	48	48	0	0	0.73	0	0	360.27	7	48	0.73
gi|432941977|ref|XP_004082932.1|	L-lactate dehydrogenase B chain [Oryzias latipes]	LOC101165776	334	36.2529	0.00723975	1	1	465.72	6	6	21.5569	105	0	-1	1	1	355.56	5	5	17.07	60	60	0	0	0	0	1	355.56	5	60	0	1	1	459.52	6	6	21.56	45	45	0	0	-0.41	0	1	459.52	6	45	-0.41
gi|126631813|gb|AAI33864.1|	Ywhab1 protein [Danio rerio]	ywhaba	244	27.6116	0.00455127	0.857405	0.857405	465.71	7	7	29.0984	54	0	-1	0.84	0.84	399.1	6	6	29.1	29	29	0	0	0	0	0.84	399.1	6	29	0	0.71	0.71	290.58	5	5	17.21	25	25	0	0	-0.21	0	0.71	290.58	5	25	-0.21
gi|157311655|ref|NP_001098552.1|	complement component C3-1 precursor [Oryzias latipes]	c3-1	1658	184.356	0.0058335	1	1	461.36	8	8	5.97105	52	0	-1	1	1	159.11	3	3	2.11	17	17	0	0	0	0	1	159.11	3	17	0	1	1	414.08	7	7	5.07	35	35	0	0	1.04	0	1	414.08	7	35	1.04
gi|1174632336|ref|XP_011491741.2|	histone H1-like, partial [Oryzias latipes]	LOC101160134	178	17.9512	0.0111362	1	1	453.62	7	7	19.6629	31	0	-1	1	1	313.25	5	5	19.66	15	15	0	0	0	0	1	313.25	5	15	0	1	1	339.24	5	5	19.66	16	16	0	0	0.09	0	1	339.24	5	16	0.09
gi|432908784|ref|XP_004078032.1|	triosephosphate isomerase [Oryzias latipes]	tpi1	247	26.6518	0.00710791	1	1	452.77	6	6	31.9838	102	0	-1	1	1	416.4	6	6	31.98	51	51	0	0	0	0	1	416.4	6	51	0	1	1	411.35	6	6	31.98	51	51	0	0	0	0	1	411.35	6	51	0
gi|432854516|ref|XP_004067939.1|	profilin-2-like isoform X1 [Oryzias latipes]	LOC101161232	139	14.9393	0.00611279	1	1	444.41	7	7	44.6043	44	0	-1	1	1	354	6	6	43.17	30	30	0	0	0	0	1	354	6	30	0	1	1	303.79	5	5	27.34	14	14	0	0	-1.1	0	1	303.79	5	14	-1.1
gi|432936690|ref|XP_004082231.1|	cathepsin L1-like [Oryzias latipes]	LOC101171789	334	36.5646	0.00464014	1	1	439.57	7	7	22.7545	27	0	-1	1	1	238.01	3	3	14.97	6	6	0	0	0	0	1	238.01	3	6	0	1	1	367.65	6	6	18.56	21	21	0	0	1.81	0	1	367.65	6	21	1.81
gi|1174633951|ref|XP_020556506.1|	isocitrate dehydrogenase [NADP] cytoplasmic [Oryzias latipes]	idh1	423	47.4401	0.00645557	1	1	435.44	7	7	17.9669	74	0	-1	1	1	210.69	3	3	8.04	27	27	0	0	0	0	1	210.69	3	27	0	1	1	375.75	6	6	15.37	47	47	0	0	0.8	0	1	375.75	6	47	0.8
gi|1174659926|ref|XP_020565938.1|	trypsin-2-like [Oryzias latipes]	LOC101161921	242	26.0062	0.00507178	1	1	434.08	5	5	22.7273	122	0	-1	1	1	331.04	4	4	16.53	74	74	0	0	0	0	1	331.04	4	74	0	1	1	401.95	5	5	22.73	48	48	0	0	-0.62	0	1	401.95	5	48	-0.62
gi|432908348|ref|XP_004077823.1|	malate dehydrogenase, mitochondrial [Oryzias latipes]	mdh2	337	35.3333	0.00782568	1	1	431.35	7	7	24.9258	60	0	-1	1	1	326.09	5	5	16.02	29	29	0	0	0	0	1	326.09	5	29	0	1	1	349.42	6	6	22.55	31	31	0	0	0.1	0	1	349.42	6	31	0.1
gi|432860229|ref|XP_004069455.1|	protein disulfide-isomerase A3 [Oryzias latipes]	pdia3	493	55.2437	0.00530029	1	1	429.65	7	7	16.2272	106	0	-1	1	1	309.82	5	5	11.16	43	43	0	0	0	0	1	309.82	5	43	0	1	1	423.07	7	7	16.23	63	63	0	0	0.55	0	1	423.07	7	63	0.55
gi|1174658372|ref|XP_020565600.1|	14-3-3 protein zeta-like isoform X1 [Oryzias latipes]	LOC101163516	255	28.9374	0.00457666	1	1	421.98	7	7	29.0196	24	0	-1	1	1	329.7	5	5	24.71	11	11	0	0	0	0	1	329.7	5	11	0	1	1	276.73	5	5	17.25	13	13	0	0	0.24	0	1	276.73	5	13	0.24
gi|432884103|ref|XP_004074444.1|	glutathione S-transferase A-like [Oryzias latipes]	LOC101167553	223	25.335	0.00794287	1	1	416.56	7	7	33.6323	75	0	-1	1	1	218.53	4	4	17.04	27	27	0	0	0	0	1	218.53	4	27	0	1	1	416.36	7	7	33.63	48	48	0	0	0.83	0	1	416.36	7	48	0.83
gi|765170362|ref|XP_011471628.1|	trypsin-3-like [Oryzias latipes]	LOC101154931	245	26.3896	0.00643018	1	1	412.07	6	6	31.4286	37	0	-1	1	1	401.68	6	6	31.43	24	24	0	0	0	0	1	401.68	6	24	0	1	1	301.52	4	4	21.22	13	13	0	0	-0.88	0	1	301.52	4	13	-0.88
gi|1174701317|ref|XP_004072879.2|	peptidyl-prolyl cis-trans isomerase-like [Oryzias latipes]	LOC101156984	205	21.7958	0.008104	1	1	411.96	6	5	26.8293	74	0	-1	1	1	237.53	3	3	19.51	36	36	0	0	0	0	1	237.53	3	36	0	1	1	401.63	6	5	26.83	38	38	0	0	0.08	0	1	401.63	6	38	0.08
gi|432867474|ref|XP_004071207.1|	60S ribosomal protein L3 [Oryzias latipes]	LOC101166874	403	45.9035	0.0106089	1	1	411.44	8	8	18.8586	55	0	-1	1	1	272.51	5	5	10.67	32	32	0	0	0	0	1	272.51	5	32	0	1	1	317.36	6	6	15.14	23	23	0	0	-0.48	0	1	317.36	6	23	-0.48
gi|1174642446|ref|XP_020561900.1|	peroxiredoxin-2 isoform X2 [Oryzias latipes]	prdx2	197	21.7471	0.006354	1	1	410.5	7	7	36.0406	106	0	-1	1	1	286.03	5	5	26.9	48	48	0	0	0	0	1	286.03	5	48	0	1	1	399.64	7	7	36.04	58	58	0	0	0.27	0	1	399.64	7	58	0.27
gi|1174688610|ref|XP_020559020.1|	acidic mammalian chitinase-like [Oryzias latipes]	LOC101159095	495	54.8747	0.00626514	1	1	410.03	6	6	18.7879	32	0	-1	1	1	304.3	4	4	11.31	14	14	0	0	0	0	1	304.3	4	14	0	1	1	392.97	6	6	18.79	18	18	0	0	0.36	0	1	392.97	6	18	0.36
gi|1174677398|ref|XP_004082979.2|	aldose reductase-like [Oryzias latipes]	LOC101157022	318	35.7134	0.00766455	1	1	406.18	6	6	21.3836	34	0	-1	1	1	307.34	5	5	18.55	15	15	0	0	0	0	1	307.34	5	15	0	1	1	330.68	5	5	17.61	19	19	0	0	0.34	0	1	330.68	5	19	0.34
gi|23496462|dbj|BAC20301.1|	alpha-type globin [Oryzias latipes]	gb	143	15.5663	0.00959814	1	1	406.18	6	6	46.1538	61	0	-1	1	1	349.81	5	5	33.57	35	35	0	0	0	0	1	349.81	5	35	0	1	1	348.86	6	6	46.15	26	26	0	0	-0.43	0	1	348.86	6	26	-0.43
gi|116284274|gb|AAI24405.1|	Zgc:153629 [Danio rerio]	krt94	431	47.7112	0.00611279	0.965779	0.965779	405.53	7	7	12.993	63	0	-1	0.98	0.98	394.07	7	7	12.99	37	37	0	0	0	0	0.98	394.07	7	37	0	0.94	0.94	281.15	5	5	8.82	26	26	0	0	-0.51	0	0.94	281.15	5	26	-0.51
gi|157278477|ref|NP_001098340.1|	60S ribosomal protein L7 [Oryzias latipes]	rpl7	245	28.5418	0.0111069	1	1	403.72	7	7	25.7143	29	0	-1	1	1	345.45	6	6	20	22	22	0	0	0	0	1	345.45	6	22	0	1	1	289.74	5	5	21.22	7	7	0	0	-1.65	0	1	289.74	5	7	-1.65
gi|1174650314|ref|XP_020563678.1|	alpha-actinin-4 isoform X3 [Oryzias latipes]	LOC101155449	893	102.282	0.00497021	1	1	402.44	7	7	9.40649	18	0	-1	1	1	120.24	2	2	2.58	4	4	0	0	0	0	1	120.24	2	4	0	1	1	402.44	7	7	9.41	14	14	0	0	1.81	0	1	402.44	7	14	1.81
gi|1174684238|ref|XP_020557968.1|	vitellogenin-like [Oryzias latipes]	LOC101161140	1221	137.263	0.00604932	1	1	395.33	8	8	7.45291	20	0	-1	0.85	0.85	43.39	1	1	0.98	1	1	0	0	0	0	0.85	43.39	1	1	0	1	1	395.33	8	8	7.45	19	19	0	0	4.25	0	1	395.33	8	19	4.25
gi|1174630608|ref|XP_020555724.1|	cytosolic non-specific dipeptidase [Oryzias latipes]	cndp2	474	52.8107	0.00519873	1	1	387.89	7	7	16.2447	41	0	-1	1	1	177.54	3	3	6.33	13	13	0	0	0	0	1	177.54	3	13	0	1	1	341.19	6	6	14.56	28	28	0	0	1.11	0	1	341.19	6	28	1.11
gi|765110914|ref|XP_011482220.1|	protein disulfide-isomerase [Oryzias latipes]	p4hb	511	56.7062	0.00442432	1	1	381.76	5	5	10.7632	59	0	-1	1	1	198.51	3	3	5.87	28	28	0	0	0	0	1	198.51	3	28	0	1	1	336.15	4	4	9.39	31	31	0	0	0.15	0	1	336.15	4	31	0.15
gi|1174649578|ref|XP_020563494.1|	spectrin alpha chain, non-erythrocytic 1 isoform X1 [Oryzias latipes]	sptan1	2500	287.58	0.00504639	1	1	381.22	7	7	2.68	22	0	-1	1	1	111.02	2	2	0.8	7	7	0	0	0	0	1	111.02	2	7	0	1	1	379.47	7	7	2.68	15	15	0	0	1.1	0	1	379.47	7	15	1.1
gi|1174699011|ref|XP_011477217.2|	putative aminopeptidase W07G4.4 isoform X1 [Oryzias latipes]	LOC101154783	522	56.5307	0.00675635	1	1	380.81	6	6	13.0268	44	0	-1	1	1	213.82	4	4	8.81	15	15	0	0	0	0	1	213.82	4	15	0	1	1	325.21	5	5	10.15	29	29	0	0	0.95	0	1	325.21	5	29	0.95
gi|432924647|ref|XP_004080658.1|	long-chain-fatty-acid--CoA ligase 5 [Oryzias latipes]	LOC101166257	683	75.6245	0.00738623	1	1	379.11	7	7	10.6881	32	0	-1	1	1	146.01	2	2	3.07	9	9	0	0	0	0	1	146.01	2	9	0	1	1	378.47	7	7	10.69	23	23	0	0	1.35	0	1	378.47	7	23	1.35
gi|432957740|ref|XP_004085855.1|	beta-enolase [Oryzias latipes]	eno3	434	47.4563	0.00616357	1	1	378.26	6	6	14.977	41	0	-1	1	1	231.77	3	3	8.53	22	22	0	0	0	0	1	231.77	3	22	0	1	1	363.96	6	6	14.98	19	19	0	0	-0.21	0	1	363.96	6	19	-0.21
gi|432928275|ref|XP_004081139.1|	carboxypeptidase B [Oryzias latipes]	cpb1	417	46.2451	0.00523682	1	1	378.23	6	6	13.4293	84	0	-1	1	1	303.08	5	5	9.11	35	35	0	0	0	0	1	303.08	5	35	0	1	1	368.59	6	6	13.43	49	49	0	0	0.49	0	1	368.59	6	49	0.49
gi|1174098374|ref|NP_001116390.2|	collagen type I alpha 1 precursor [Oryzias latipes]	col1	1446	136.919	0.00571924	1	1	377.79	5	5	4.21853	62	0	-1	1	1	321.68	4	4	3.6	25	25	0	0	0	0	1	321.68	4	25	0	1	1	368.42	5	5	4.22	37	37	0	0	0.57	0	1	368.42	5	37	0.57
gi|1174688409|ref|XP_011473581.2|	60S acidic ribosomal protein P0 [Oryzias latipes]	rplp0	315	33.8297	0.00507178	1	1	375.38	6	6	25.7143	16	0	-1	1	1	161.39	3	3	11.43	5	5	0	0	0	0	1	161.39	3	5	0	1	1	334.52	5	5	23.81	11	11	0	0	1.14	0	1	334.52	5	11	1.14
gi|1174674377|ref|XP_020568947.1|	collagen alpha-3(VI) chain-like isoform X1 [Oryzias latipes]	LOC105356733	1628	179.398	0.00577002	1	1	375.37	7	7	5.46683	18	0	-1	1	1	151.23	3	3	2.64	6	6	0	0	0	0	1	151.23	3	6	0	1	1	334.49	6	6	4.61	12	12	0	0	1	0	1	334.49	6	12	1
gi|432858842|ref|XP_004068965.1|	chitinase-3-like protein 1 [Oryzias latipes]	LOC101158601	460	50.7829	0.00599854	1	1	374.88	6	6	15.2174	22	0	-1	1	1	333.34	5	5	13.04	17	17	0	0	0	0	1	333.34	5	17	0	1	1	272.47	4	4	11.74	5	5	0	0	-1.77	0	1	272.47	4	5	-1.77
gi|432911766|ref|XP_004078712.1|	vitelline membrane outer layer protein 1-like [Oryzias latipes]	LOC101164001	195	21.4873	0.00524951	1	1	372.44	5	5	31.7949	14	0	-1	1	1	250.81	3	3	22.05	7	7	0	0	0	0	1	250.81	3	7	0	1	1	327.05	5	5	31.79	7	7	0	0	0	0	1	327.05	5	7	0
gi|157278385|ref|NP_001098294.1|	annexin A4 [Oryzias latipes]	anxa4	320	35.3842	0.0058335	1	1	371.78	6	6	22.8125	46	0	-1	1	1	182.61	3	3	12.19	17	17	0	0	0	0	1	182.61	3	17	0	1	1	370.07	6	6	22.81	29	29	0	0	0.77	0	1	370.07	6	29	0.77
gi|1036292242|ref|NP_571038.2|	desmin isoform 1 [Danio rerio]	desma	473	54.0981	0.00547803	0.83307	0.83307	371.59	6	6	8.87949	55	0	-1	0.72	0.72	208.6	3	3	6.13	26	26	0	0	0	0	0.72	208.6	3	26	0	0.91	0.91	290.31	5	5	6.77	29	29	0	0	0.16	0	0.91	290.31	5	29	0.16
gi|106897063|gb|ABF83193.1|	betaine aldehyde dehydrogenase [Oryzias latipes]	aldh9a1	505	54.4285	0.00668311	1	1	370.41	6	6	14.8515	45	0	-1	1	1	223.25	4	4	10.5	11	11	0	0	0	0	1	223.25	4	11	0	1	1	359.67	6	6	14.85	34	34	0	0	1.63	0	1	359.67	6	34	1.63
gi|432892349|ref|XP_004075776.1|	14-3-3 protein epsilon [Oryzias latipes]	LOC101165659	255	29.0415	0.00464014	1	1	368.53	7	7	23.5294	21	0	-1	1	1	254.91	5	5	18.43	14	14	0	0	0	0	1	254.91	5	14	0	1	1	246.21	5	5	20	7	7	0	0	-1	0	1	246.21	5	7	-1
gi|1174699076|ref|XP_004072337.2|	peroxisomal multifunctional enzyme type 2 [Oryzias latipes]	hsd17b4	736	79.2607	0.00844092	1	1	364.12	5	5	8.83152	19	0	-1	1	1	352.48	5	5	8.83	11	11	0	0	0	0	1	352.48	5	11	0	1	1	304.67	5	5	8.83	8	8	0	0	-0.46	0	1	304.67	5	8	-0.46
gi|432864509|ref|XP_004070328.1|	keratin, type I cytoskeletal 18-like [Oryzias latipes]	LOC101168952	430	48.1185	0.00545264	1	1	364.11	7	7	14.8837	49	0	-1	1	1	364.11	7	7	14.88	34	34	0	0	0	0	1	364.11	7	34	0	1	1	112.04	2	2	4.42	15	15	0	0	-1.18	0	1	112.04	2	15	-1.18
gi|1174684173|ref|XP_020557950.1|	vitellogenin-1-like [Oryzias latipes]	LOC101173135	905	100.595	0.00688818	0.248505	0.248505	361.4	6	6	9.06077	53	0	-1	0	0	128.11	2	2	2.43	17	17	0	0	0	0	0	128.11	2	17	0	0.25	0.25	355.82	6	6	9.06	36	36	0	0	1.08	0	0.25	355.82	6	36	1.08
gi|432873522|ref|XP_004072258.1|	fatty acid-binding protein, liver-type-like [Oryzias latipes]	LOC101160985	127	14.1162	0.00533838	1	1	359.25	4	4	54.3307	24	0	-1	1	1	338.68	4	4	54.33	14	14	0	0	0	0	1	338.68	4	14	0	1	1	264.37	3	3	31.5	10	10	0	0	-0.49	0	1	264.37	3	10	-0.49
gi|765153353|ref|XP_011486854.1|	nucleoside diphosphate kinase A-like [Oryzias latipes]	LOC101158485	152	17.0306	0.00564307	1	1	358.07	6	6	38.1579	26	0	-1	1	1	249.78	4	4	32.24	18	18	0	0	0	0	1	249.78	4	18	0	1	1	306.51	5	5	30.26	8	8	0	0	-1.17	0	1	306.51	5	8	-1.17
gi|1174663594|ref|XP_020566780.1|	proteasome subunit alpha type-7-like [Oryzias latipes]	psma8	251	28.0489	0.00918799	1	1	353.13	5	5	20.7171	10	0	-1	1	1	228.95	3	3	14.74	5	5	0	0	0	0	1	228.95	3	5	0	1	1	220.27	3	3	16.33	5	5	0	0	0	0	1	220.27	3	5	0
gi|182891500|gb|AAI64640.1|	Vdac2 protein [Danio rerio]	vdac2	283	30.2473	0.00923193	0.937031	0.937031	352.13	6	6	22.9682	25	0	-1	0.94	0.94	349.09	6	6	22.97	17	17	0	0	0	0	0.94	349.09	6	17	0	0	0	122.37	2	2	8.83	8	8	0	0	-1.09	0	0	122.37	2	8	-1.09
gi|432860337|ref|XP_004069508.1|	catalase isoform X1 [Oryzias latipes]	cat	527	59.8684	0.00706396	1	1	342.25	6	6	11.3852	37	0	-1	1	1	245.07	4	4	6.45	22	22	0	0	0	0	1	245.07	4	22	0	1	1	217.81	4	4	9.49	15	15	0	0	-0.55	0	1	217.81	4	15	-0.55
gi|432862373|ref|XP_004069823.1|	aminopeptidase N-like [Oryzias latipes]	LOC101159739	961	108.024	0.00498291	1	1	341.99	6	6	6.86785	12	0	-1	0	0	0	0	0	0	0	0	0	1	-10	0	0	0	0	0	-10	1	1	341.99	6	6	6.87	12	12	0	0	10	0	1	341.99	6	12	10
gi|1174647027|ref|XP_004074385.2|	anterior gradient protein 2 homolog [Oryzias latipes]	agr2	164	18.8838	0.00899756	1	1	341.61	6	6	40.2439	23	0	-1	1	1	297.24	5	5	29.27	17	17	0	0	0	0	1	297.24	5	17	0	1	1	138.25	3	3	17.68	6	6	0	0	-1.5	0	1	138.25	3	6	-1.5
gi|37595356|gb|AAQ94564.1|	ribosomal protein S3 [Danio rerio]	rps3	245	26.8435	0.0100669	1	1	337.43	6	6	26.9388	32	0	-1	1	1	123.2	2	2	8.98	18	18	0	0	0	0	1	123.2	2	18	0	1	1	277.89	5	5	23.27	14	14	0	0	-0.36	0	1	277.89	5	14	-0.36
gi|432852439|ref|XP_004067248.1|	aspartate aminotransferase, mitochondrial [Oryzias latipes]	got2	428	47.0281	0.00915869	1	1	336.43	5	5	14.2523	50	0	-1	1	1	213.04	3	3	7.24	27	27	0	0	0	0	1	213.04	3	27	0	1	1	329.26	5	5	14.25	23	23	0	0	-0.23	0	1	329.26	5	23	-0.23
gi|432925912|ref|XP_004080775.1|	polymerase I and transcript release factor-like [Oryzias latipes]	LOC101156206	469	53.0058	0.00488135	1	1	334.74	5	5	10.4478	16	0	-1	1	1	303.79	5	5	10.45	11	11	0	0	0	0	1	303.79	5	11	0	1	1	194.01	3	3	8.53	5	5	0	0	-1.14	0	1	194.01	3	5	-1.14
gi|432926516|ref|XP_004080867.1|	cytochrome b5 isoform X1 [Oryzias latipes]	LOC101158486	137	15.4086	0.00467822	1	1	333.8	4	4	42.3358	19	0	-1	1	1	333.8	4	4	42.34	14	14	0	0	0	0	1	333.8	4	14	0	1	1	210.8	3	3	32.85	5	5	0	0	-1.49	0	1	210.8	3	5	-1.49
gi|1174644536|ref|XP_004073454.2|	60S ribosomal protein L26 [Oryzias latipes]	LOC101161566	194	22.8668	0.0111216	1	1	332.23	6	6	22.6804	38	0	-1	1	1	218.79	4	4	13.92	23	23	0	0	0	0	1	218.79	4	23	0	1	1	267.92	5	5	18.04	15	15	0	0	-0.62	0	1	267.92	5	15	-0.62
gi|1174640082|ref|XP_020559051.1|	lysozyme g-like isoform X3 [Oryzias latipes]	LOC101163714	186	20.0868	0.00822119	1	1	331.92	4	4	26.8817	52	0	-1	1	1	146.58	2	2	13.44	31	31	0	0	0	0	1	146.58	2	31	0	1	1	331.92	4	4	26.88	21	21	0	0	-0.56	0	1	331.92	4	21	-0.56
gi|116272274|gb|ABJ97136.1|	60S ribosomal protein L8 [Oryzias latipes]	rpl8	257	27.9723	0.011356	1	1	331.08	5	5	16.7315	52	0	-1	1	1	254.09	4	4	16.34	30	30	0	0	0	0	1	254.09	4	30	0	1	1	283.07	4	4	13.62	22	22	0	0	-0.45	0	1	283.07	4	22	-0.45
gi|146186422|gb|ABQ09263.1|	heat shock protein 70 isoform 5 [Oryzias latipes]	hsp70-5	639	70.4361	0.00513525	0.979881	0.979881	328.7	5	5	9.70266	52	0	-1	0.98	0.98	217.95	4	4	7.98	23	23	0	0	0	0	0.98	217.95	4	23	0	0	0	280.94	4	4	7.2	29	29	0	0	0.33	0	0	280.94	4	29	0.33
gi|432847411|ref|XP_004066011.1|	protein disulfide-isomerase-like [Oryzias latipes]	LOC101164281	572	64.7427	0.00432275	1	1	327.73	5	5	14.1608	21	0	-1	0.95	0.95	50.7	1	1	1.92	2	2	0	0	0	0	0.95	50.7	1	2	0	1	1	327.73	5	5	14.16	19	19	0	0	3.25	0	1	327.73	5	19	3.25
gi|1174666961|ref|XP_020567564.1|	collagen alpha-1(I) chain-like isoform X2 [Oryzias latipes]	LOC101162163	1446	137.18	0.00556689	1	1	323.16	5	5	4.01107	29	0	-1	1	1	226.64	3	3	2.56	11	11	0	0	0	0	1	226.64	3	11	0	1	1	235.87	4	4	2.97	18	18	0	0	0.71	0	1	235.87	4	18	0.71
gi|23496454|dbj|BAC20294.1|	alpha-type globin [Oryzias latipes]	LOC101174997	143	15.5874	0.00942236	1	1	323.1	5	5	30.0699	58	0	-1	1	1	260.48	4	4	25.17	31	31	0	0	0	0	1	260.48	4	31	0	1	1	287.93	5	5	30.07	27	27	0	0	-0.2	0	1	287.93	5	27	-0.2
gi|152001091|gb|AAI46738.1|	Zgc:165551 protein [Danio rerio]	si:dkey-108k21.19	127	13.6047	0.0115464	1	1	320.89	4	4	53.5433	24	0	-1	1	1	246.75	3	3	48.03	12	12	0	0	0	0	1	246.75	3	12	0	1	1	214.54	3	3	30.71	12	12	0	0	0	0	1	214.54	3	12	0
gi|295901548|dbj|BAJ07291.1|	classical MHC class I molecule, alpha-chain [Oryzias latipes]	orla-uaa	353	39.9469	0.0060874	1	1	319.89	6	6	16.7139	24	0	-1	1	1	312.91	6	6	16.71	13	13	0	0	0	0	1	312.91	6	13	0	1	1	106.27	2	2	3.4	11	11	0	0	-0.24	0	1	106.27	2	11	-0.24
gi|1040683248|ref|XP_017209248.1|	H3 histone, family 3A isoform X1 [Danio rerio]	LOC108383094	136	15.3005	0.0117515	0.996847	0.996847	314.75	6	6	48.5294	42	0	-1	0	0	193.28	4	4	25	24	24	0	0	0	0	0	193.28	4	24	0	1	1	267.73	5	5	43.38	18	18	0	0	-0.41	0	1	267.73	5	18	-0.41
gi|765118105|ref|XP_011472556.1|	leukocyte elastase inhibitor-like [Oryzias latipes]	LOC101160308	380	42.8815	0.00530029	1	1	314.53	6	6	15.5263	31	0	-1	1	1	235.81	5	5	11.58	19	19	0	0	0	0	1	235.81	5	19	0	1	1	256.48	5	5	13.16	12	12	0	0	-0.66	0	1	256.48	5	12	-0.66
gi|765145559|ref|XP_004077973.2|	60S ribosomal protein L18 [Oryzias latipes]	rpl18	213	24.3375	0.0120005	1	1	314.44	5	5	30.5164	17	0	-1	1	1	179.77	3	3	15.96	10	10	0	0	0	0	1	179.77	3	10	0	1	1	269.38	4	4	25.82	7	7	0	0	-0.51	0	1	269.38	4	7	-0.51
gi|432908366|ref|XP_004077829.1|	glyceraldehyde-3-phosphate dehydrogenase 2 [Oryzias latipes]	LOC101167730	335	35.8541	0.00644287	1	1	313.32	4	4	16.1194	69	0	-1	1	1	201.3	3	3	11.94	35	35	0	0	0	0	1	201.3	3	35	0	1	1	303.41	4	4	16.12	34	34	0	0	-0.04	0	1	303.41	4	34	-0.04
gi|1174690518|ref|XP_004069454.2|	creatine kinase U-type, mitochondrial-like [Oryzias latipes]	LOC101164721	523	58.7732	0.00882178	1	1	310.72	5	5	13.5755	33	0	-1	1	1	100.87	2	2	3.63	5	5	0	0	0	0	1	100.87	2	5	0	1	1	304.58	5	5	13.58	28	28	0	0	2.49	0	1	304.58	5	28	2.49
gi|1174677571|ref|XP_020569756.1|	ATP synthase subunit gamma, mitochondrial isoform X1 [Oryzias latipes]	atp5f1c	308	33.6718	0.00981787	0.999999	0.999999	309.45	5	5	24.6753	10	0	-1	1	1	102.06	2	2	6.82	5	5	0	0	0	0	1	102.06	2	5	0	1	1	207.39	3	3	17.86	5	5	0	0	0	0	1	207.39	3	5	0
gi|432851103|ref|XP_004066857.1|	chymotrypsin A-like [Oryzias latipes]	LOC101170410	263	28.0705	0.00630322	1	1	306.96	4	4	21.2928	54	0	-1	1	1	243.98	3	3	14.83	36	36	0	0	0	0	1	243.98	3	36	0	1	1	280.29	4	4	21.29	18	18	0	0	-1	0	1	280.29	4	18	-1
gi|1040695870|ref|XP_017212659.1|	histone H3-like [Danio rerio]	LOC112431758	136	15.3765	0.0117515	0.997893	0.997893	306.84	6	6	48.5294	43	0	-1	1	1	266.52	5	5	48.53	26	26	0	0	0	0	1	266.52	5	26	0	0	0	186.58	4	4	19.85	17	17	0	0	-0.61	0	0	186.58	4	17	-0.61
gi|1174695965|ref|XP_011476139.2|	glial fibrillary acidic protein isoform X1 [Oryzias latipes]	LOC101173548	707	80.9629	0.00512256	0.995961	0.995961	306.25	5	5	5.79915	26	0	-1	1	1	199.95	3	3	4.53	14	14	0	0	0	0	1	199.95	3	14	0	0	0	167.66	3	3	2.83	12	12	0	0	-0.22	0	0	167.66	3	12	-0.22
gi|432883525|ref|XP_004074293.1|	60S ribosomal protein L30 [Oryzias latipes]	rpl30	116	12.9257	0.0100083	1	1	304.01	5	5	54.3103	19	0	-1	1	1	235.21	4	4	49.14	8	8	0	0	0	0	1	235.21	4	8	0	1	1	285.98	5	5	54.31	11	11	0	0	0.46	0	1	285.98	5	11	0.46
gi|1174661760|ref|XP_011484347.2|	medium-chain specific acyl-CoA dehydrogenase, mitochondrial [Oryzias latipes]	acadm	424	46.2613	0.00842627	1	1	302.27	5	5	16.7453	21	0	-1	1	1	135.81	2	2	5.42	10	10	0	0	0	0	1	135.81	2	10	0	1	1	287.21	5	5	16.75	11	11	0	0	0.14	0	1	287.21	5	11	0.14
gi|432859717|ref|XP_004069229.1|	myosin regulatory light polypeptide 9 [Oryzias latipes]	LOC101167032	173	19.8015	0.00458936	0.999815	0.999815	301.29	5	5	29.4798	16	0	-1	1	1	301.29	5	5	29.48	13	13	0	0	0	0	1	301.29	5	13	0	0.99	0.99	108.08	2	2	12.14	3	3	0	0	-2.12	0	0.99	108.08	2	3	-2.12
gi|1174646659|ref|XP_020562874.1|	epiplakin-like [Oryzias latipes]	eppk1	611	67.3994	0.00517334	1	1	296.82	5	5	10.4746	24	0	-1	1	1	124.03	2	2	3.6	13	13	0	0	0	0	1	124.03	2	13	0	1	1	285	5	5	10.47	11	11	0	0	-0.24	0	1	285	5	11	-0.24
gi|765141127|ref|XP_011481856.1|	fructose-bisphosphate aldolase C [Oryzias latipes]	aldoc	413	44.9061	0.00848486	1	1	296.19	5	5	16.9492	26	0	-1	0.84	0.84	84.49	2	2	5.08	3	3	0	0	0	0	0.84	84.49	2	3	0	1	1	296.19	5	5	16.95	23	23	0	0	2.94	0	1	296.19	5	23	2.94
gi|432894943|ref|XP_004076008.1|	retinol-binding protein 2-like [Oryzias latipes]	LOC101166154	135	15.851	0.00579541	1	1	291.39	5	5	34.0741	12	0	-1	1	1	203.01	4	4	22.96	7	7	0	0	0	0	1	203.01	4	7	0	1	1	235.48	4	4	34.07	5	5	0	0	-0.49	0	1	235.48	4	5	-0.49
gi|432873496|ref|XP_004072245.1|	betaine--homocysteine S-methyltransferase 1 [Oryzias latipes]	LOC101157623	397	44.1241	0.00687354	1	1	290.79	4	4	13.0982	55	0	-1	1	1	170.57	3	3	8.82	22	22	0	0	0	0	1	170.57	3	22	0	1	1	287.96	4	4	13.1	33	33	0	0	0.58	0	1	287.96	4	33	0.58
gi|765160785|ref|XP_011489878.1|	apolipoprotein B-100-like [Oryzias latipes]	LOC101158990	3304	368.415	0.00569385	1	1	290.73	5	5	1.48305	39	0	-1	1	1	240.96	4	4	1.24	23	23	0	0	0	0	1	240.96	4	23	0	1	1	173.43	3	3	0.85	16	16	0	0	-0.52	0	1	173.43	3	16	-0.52
gi|1174656117|ref|XP_020564993.1|	spectrin beta chain, non-erythrocytic 1 [Oryzias latipes]	LOC101159770	2337	270.358	0.00538916	0.999999	0.999999	289.88	6	6	2.56739	21	0	-1	1	1	280.52	6	6	2.57	15	15	0	0	0	0	1	280.52	6	15	0	1	1	138.77	3	3	1.28	6	6	0	0	-1.32	0	1	138.77	3	6	-1.32
gi|1174662573|ref|XP_020566567.1|	peroxiredoxin-1 [Oryzias latipes]	LOC101175597	180	19.9463	0.00526221	0.999977	0.999977	289.63	5	5	31.1111	31	0	-1	0	0	62.91	1	1	6.11	6	6	0	0	0	0	0	62.91	1	6	0	1	1	289.63	5	5	31.11	25	25	0	0	2.06	0	1	289.63	5	25	2.06
gi|157278417|ref|NP_001098311.1|	40S ribosomal protein S3a [Oryzias latipes]	rps3a	266	29.9758	0.0101694	1	1	289.32	5	5	18.0451	28	0	-1	1	1	162.83	3	3	7.52	16	16	0	0	0	0	1	162.83	3	16	0	1	1	231.68	4	4	18.05	12	12	0	0	-0.41	0	1	231.68	4	12	-0.41
gi|432936587|ref|XP_004082183.1|	cofilin-2 [Oryzias latipes]	LOC101159957	166	18.6997	0.00694678	1	1	286.67	3	3	27.1084	47	0	-1	1	1	150.05	2	2	15.06	25	25	0	0	0	0	1	150.05	2	25	0	1	1	283.15	3	3	27.11	22	22	0	0	-0.18	0	1	283.15	3	22	-0.18
gi|432877958|ref|XP_004073276.1|	elongation factor 1-gamma [Oryzias latipes]	eef1g	437	49.9171	0.00669775	1	1	286.02	5	5	13.2723	38	0	-1	1	1	187.14	3	3	8.01	20	20	0	0	0	0	1	187.14	3	20	0	1	1	169.2	3	3	7.78	18	18	0	0	-0.15	0	1	169.2	3	18	-0.15
gi|31419255|gb|AAH53130.1|	Tyrosine 3-monooxygenase/tryptophan 5-monooxygenase activation protein, eta polypeptide [Danio rerio]	ywhah	246	27.8968	0.00452588	0.935875	0.935875	282.78	5	5	14.6341	36	0	-1	0.9	0.9	154.91	3	3	10.98	20	20	0	0	0	0	0.9	154.91	3	20	0	0.88	0.88	262.04	5	5	14.63	16	16	0	0	-0.32	0	0.88	262.04	5	16	-0.32
gi|432850599|ref|XP_004066827.1|	cathepsin D [Oryzias latipes]	LOC101161712	396	42.8012	0.00587158	1	1	281.11	4	4	17.1717	7	0	-1	0.99	0.99	65.87	1	1	4.55	2	2	0	0	0	0	0.99	65.87	1	2	0	1	1	281.11	4	4	17.17	5	5	0	0	1.32	0	1	281.11	4	5	1.32
gi|432908675|ref|XP_004077978.1|	40S ribosomal protein S9 [Oryzias latipes]	rps9	194	22.4664	0.011019	0.999997	0.999997	280.93	6	6	25.7732	15	0	-1	1	1	187.93	4	4	17.53	8	8	0	0	0	0	1	187.93	4	8	0	1	1	227.98	5	5	21.65	7	7	0	0	-0.19	0	1	227.98	5	7	-0.19
gi|432911370|ref|XP_004078646.1|	40S ribosomal protein S8 [Oryzias latipes]	rps8	208	24.0381	0.0107407	1	1	279.94	4	4	23.0769	21	0	-1	1	1	130.8	2	2	10.58	9	9	0	0	0	0	1	130.8	2	9	0	1	1	265.89	4	4	23.08	12	12	0	0	0.41	0	1	265.89	4	12	0.41
gi|432903650|ref|XP_004077187.1|	phosphoglycerate mutase 1 [Oryzias latipes]	LOC101162235	254	28.8267	0.006771	1	1	276.1	5	5	16.9291	11	0	-1	1	1	234.39	4	4	12.6	7	7	0	0	0	0	1	234.39	4	7	0	1	1	110.93	2	2	8.66	4	4	0	0	-0.81	0	1	110.93	2	4	-0.81
gi|124481679|gb|AAI33172.1|	Zgc:158846 protein [Danio rerio]	zgc:158846	486	55.175	0.00532568	0	0	276.07	5	5	6.17284	49	0	-1	0	0	115.46	2	2	4.12	20	20	0	0	0	0	0	115.46	2	20	0	0	0	276.07	5	5	6.17	29	29	0	0	0.54	0	0	276.07	5	29	0.54
gi|1174701197|ref|XP_020561954.1|	actin, cytoplasmic 3-like [Oryzias latipes]	LOC101173070	369	40.9162	0.0050083	0.994964	0.994964	273.8	4	4	13.8211	105	0	-1	0	0	210.29	3	3	10.57	52	52	0	0	0	0	0	210.29	3	52	0	1	1	270.39	4	4	13.82	53	53	0	0	0.03	0	1	270.39	4	53	0.03
gi|765151160|ref|XP_011485971.1|	40S ribosomal protein S4, X isoform [Oryzias latipes]	rps4x	263	29.5551	0.0106528	1	1	273.32	5	5	18.6312	34	0	-1	1	1	194.92	4	4	12.17	18	18	0	0	0	0	1	194.92	4	18	0	1	1	186.94	3	3	13.69	16	16	0	0	-0.17	0	1	186.94	3	16	-0.17
gi|1174683135|ref|XP_020556125.1|	xaa-Pro dipeptidase, partial [Oryzias latipes]	pepd	508	56.8462	0.00606201	1	1	271.62	4	4	8.66142	58	0	-1	1	1	256.65	4	4	8.66	21	21	0	0	0	0	1	256.65	4	21	0	1	1	255.51	4	4	8.66	37	37	0	0	0.82	0	1	255.51	4	37	0.82
gi|432858249|ref|XP_004068866.1|	elastase-1-like [Oryzias latipes]	LOC101155843	268	29.0222	0.00675635	0.999721	0.999721	271.34	4	4	17.9104	37	0	-1	1	1	271.34	4	4	17.91	15	15	0	0	0	0	1	271.34	4	15	0	1	1	261.57	4	4	17.91	22	22	0	0	0.55	0	1	261.57	4	22	0.55
gi|1174693985|ref|XP_020560297.1|	myosin light polypeptide 6 isoform X1 [Oryzias latipes]	LOC101167617	209	23.2656	0.00467822	1	1	271.05	5	5	26.7943	47	0	-1	1	1	228.72	4	4	19.62	31	31	0	0	0	0	1	228.72	4	31	0	1	1	206.7	4	4	22.97	16	16	0	0	-0.95	0	1	206.7	4	16	-0.95
gi|432858251|ref|XP_004068867.1|	elastase-1-like [Oryzias latipes]	LOC101156080	267	29.1171	0.00603662	0.999799	0.999799	270.34	4	4	17.9775	34	0	-1	1	1	268.92	4	4	17.98	13	13	0	0	0	0	1	268.92	4	13	0	1	1	266.16	4	4	17.98	21	21	0	0	0.69	0	1	266.16	4	21	0.69
gi|432929103|ref|XP_004081182.1|	myosin regulatory light chain 2, smooth muscle minor isoform [Oryzias latipes]	LOC101159052	172	19.8475	0.00451318	0.998404	0.998404	269.72	5	5	29.6512	16	0	-1	0.83	0.83	198.9	4	4	23.26	12	12	0	0	0	0	0.83	198.9	4	12	0	1	1	166.01	3	3	23.84	4	4	0	0	-1.58	0	1	166.01	3	4	-1.58
gi|259443395|emb|CBF59541.1|	unnamed protein product [Danio rerio]	psma5	241	26.3721	0.00458936	1	1	268.71	4	4	23.2365	6	0	-1	0	0	0	0	0	0	0	0	0	1	-10	0	0	0	0	0	-10	1	1	268.71	4	4	23.24	6	6	0	0	10	0	1	268.71	4	6	10
gi|432861642|ref|XP_004069666.1|	60S ribosomal protein L4 [Oryzias latipes]	rpl4	369	41.8338	0.0114585	1	1	267.72	5	5	16.8022	22	0	-1	1	1	213.67	4	4	10.84	15	15	0	0	0	0	1	213.67	4	15	0	1	1	215.83	4	4	14.36	7	7	0	0	-1.1	0	1	215.83	4	7	-1.1
gi|432950875|ref|XP_004084653.1|	sodium/potassium-transporting ATPase subunit beta-233-like, partial [Oryzias latipes]	LOC101166353	136	15.3416	0.00577002	1	1	267.48	5	5	41.1765	32	0	-1	1	1	216.6	4	4	33.82	23	23	0	0	0	0	1	216.6	4	23	0	1	1	106.57	2	2	14.71	9	9	0	0	-1.35	0	1	106.57	2	9	-1.35
gi|432881578|ref|XP_004073849.1|	14-3-3 protein beta/alpha-B-like [Oryzias latipes]	LOC101168878	248	27.8247	0.00452588	0.998517	0.998517	261.05	4	4	14.1129	18	0	-1	1	1	133.26	2	2	7.66	4	4	0	0	0	0	1	133.26	2	4	0	0	0	168.66	3	3	9.68	14	14	0	0	1.81	0	0	168.66	3	14	1.81
gi|432855423|ref|XP_004068213.1|	non-specific lipid-transfer protein [Oryzias latipes]	LOC101172485	139	15.1027	0.00953955	1	1	259.91	5	5	28.777	13	0	-1	1	1	254.26	5	5	28.78	8	8	0	0	0	0	1	254.26	5	8	0	1	1	176.14	4	4	28.06	5	5	0	0	-0.68	0	1	176.14	4	5	-0.68
gi|1174674271|ref|XP_020568916.1|	desmin-like [Oryzias latipes]	LOC101166836	373	42.0993	0.00606201	0.943123	0.943123	259.03	5	5	8.57909	18	0	-1	0.93	0.93	96.04	2	2	5.09	5	5	0	0	0	0	0.93	96.04	2	5	0	0	0	210.69	4	4	5.9	13	13	0	0	1.38	0	0	210.69	4	13	1.38
gi|432917332|ref|XP_004079512.1|	calreticulin [Oryzias latipes]	LOC101169735	412	47.8277	0.00427197	1	1	256.23	5	5	15.0485	19	0	-1	1	1	141.91	3	3	7.52	10	10	0	0	0	0	1	141.91	3	10	0	1	1	200.97	4	4	12.14	9	9	0	0	-0.15	0	1	200.97	4	9	-0.15
gi|765170439|ref|XP_011471665.1|	tropomyosin alpha-3 chain-like [Oryzias latipes]	LOC101168689	249	28.5717	0.00470361	1	1	255.31	4	4	18.4739	10	0	-1	0	0	45.04	1	1	2.81	2	2	0	0	0	0	0	45.04	1	2	0	1	1	254.49	4	4	18.47	8	8	0	0	2	0	1	254.49	4	8	2
gi|432875428|ref|XP_004072837.1|	60S ribosomal protein L35 [Oryzias latipes]	rpl35	123	14.4555	0.0117368	0.999998	0.999998	253.6	5	5	34.9593	13	0	-1	0.96	0.96	54.03	1	1	8.13	6	6	0	0	0	0	0.96	54.03	1	6	0	1	1	244.82	5	5	34.96	7	7	0	0	0.22	0	1	244.82	5	7	0.22
gi|1174667815|ref|XP_020567761.1|	60S ribosomal protein L19 [Oryzias latipes]	LOC101170879	285	33.6566	0.0120737	1	1	252.61	4	4	12.6316	30	0	-1	1	1	96.46	2	2	5.96	16	16	0	0	0	0	1	96.46	2	16	0	1	1	209.43	3	3	9.82	14	14	0	0	-0.19	0	1	209.43	3	14	-0.19
gi|432910451|ref|XP_004078370.1|	persulfide dioxygenase ETHE1, mitochondrial [Oryzias latipes]	ethe1	295	32.6579	0.00798682	1	1	252.36	4	4	22.3729	11	0	-1	1	1	102.92	2	2	6.1	2	2	0	0	0	0	1	102.92	2	2	0	1	1	190.26	3	3	18.98	9	9	0	0	2.17	0	1	190.26	3	9	2.17
gi|432860131|ref|XP_004069406.1|	glucose-6-phosphate isomerase-like [Oryzias latipes]	LOC101173933	553	61.8713	0.00650732	1	1	249.88	4	4	8.86076	20	0	-1	1	1	193.98	3	3	6.33	9	9	0	0	0	0	1	193.98	3	9	0	1	1	203.12	3	3	6.87	11	11	0	0	0.29	0	1	203.12	3	11	0.29
gi|432927424|ref|XP_004081005.1|	phosphoenolpyruvate carboxykinase [GTP], mitochondrial [Oryzias latipes]	pck2	633	69.374	0.00873389	0.999999	0.999999	249.54	5	5	7.89889	24	0	-1	1	1	187.21	4	4	6.32	10	10	0	0	0	0	1	187.21	4	10	0	1	1	208.53	4	4	6.64	14	14	0	0	0.49	0	1	208.53	4	14	0.49
gi|157278387|ref|NP_001098295.1|	annexin A1 [Oryzias latipes]	anxa1	337	37.3794	0.00766455	1	1	247.55	4	4	12.4629	61	0	-1	1	1	187.15	3	3	10.09	28	28	0	0	0	0	1	187.15	3	28	0	1	1	242.44	4	4	12.46	33	33	0	0	0.24	0	1	242.44	4	33	0.24
gi|765157644|ref|XP_004082291.2|	60S ribosomal protein L13a [Oryzias latipes]	rpl13a	228	26.1077	0.0112241	0.996273	0.996273	247.14	5	5	17.9825	9	0	-1	0.96	0.96	146.63	3	3	12.28	3	3	0	0	0	0	0.96	146.63	3	3	0	0.93	0.93	142.11	3	3	9.21	6	6	0	0	1	0	0.93	142.11	3	6	1
gi|432903634|ref|XP_004077179.1|	S-adenosylmethionine synthase [Oryzias latipes]	LOC101160342	387	42.6259	0.00690283	0.999999	0.999999	246.96	4	4	12.4031	14	0	-1	1	1	114.08	2	2	5.94	4	4	0	0	0	0	1	114.08	2	4	0	1	1	246.96	4	4	12.4	10	10	0	0	1.32	0	1	246.96	4	10	1.32
gi|432873444|ref|XP_004072219.1|	60S ribosomal protein L6 [Oryzias latipes]	rpl6	260	29.9419	0.0112827	1	1	246.59	5	5	15	11	0	-1	1	1	155.97	3	3	10.77	5	5	0	0	0	0	1	155.97	3	5	0	1	1	132.55	3	3	8.46	6	6	0	0	0.26	0	1	132.55	3	6	0.26
gi|1174689613|ref|XP_020559224.1|	protein-glutamine gamma-glutamyltransferase 2-like [Oryzias latipes]	LOC101173460	677	75.1527	0.00580811	1	1	243.55	4	4	6.35155	63	0	-1	1	1	108.89	2	2	3.25	20	20	0	0	0	0	1	108.89	2	20	0	1	1	243.55	4	4	6.35	43	43	0	0	1.1	0	1	243.55	4	43	1.1
gi|33991794|gb|AAH56526.1|	Myosin, light polypeptide 9, like [Danio rerio]	myl12.1	172	19.8145	0.00457666	0.793416	0.793416	243.1	4	4	23.2558	7	0	-1	0.84	0.84	216.47	4	4	23.26	6	6	0	0	0	0	0.84	216.47	4	6	0	0	0	68.4	1	1	5.81	1	1	0	0	-2.58	0	0	68.4	1	1	-2.58
gi|111494058|gb|AAI05747.1|	Ubiquitin A-52 residue ribosomal protein fusion product 1 [Danio rerio]	uba52	128	14.729	0.010272	1	1	241.24	4	4	36.7188	23	0	-1	1	1	224.84	4	4	36.72	16	16	0	0	0	0	1	224.84	4	16	0	1	1	179.63	3	3	29.69	7	7	0	0	-1.19	0	1	179.63	3	7	-1.19
gi|432900004|ref|XP_004076677.1|	ATP synthase subunit g, mitochondrial [Oryzias latipes]	atp5mg	103	11.0759	0.00971533	0.999999	0.999999	239.84	4	4	47.5728	11	0	-1	1	1	161.92	3	3	33.01	8	8	0	0	0	0	1	161.92	3	8	0	1	1	127.61	2	2	24.27	3	3	0	0	-1.42	0	1	127.61	2	3	-1.42
gi|432858253|ref|XP_004068868.1|	elastase-1-like [Oryzias latipes]	LOC101156319	270	29.2412	0.00753271	1	1	239.08	3	3	13.3333	61	0	-1	1	1	235.17	3	3	13.33	33	33	0	0	0	0	1	235.17	3	33	0	1	1	239.08	3	3	13.33	28	28	0	0	-0.24	0	1	239.08	3	28	-0.24
gi|1174628169|ref|XP_004084091.3|	trifunctional enzyme subunit beta, mitochondrial [Oryzias latipes]	hadhb	470	49.9538	0.00972998	0.999999	0.999999	238.79	5	5	9.3617	18	0	-1	1	1	151.52	3	3	5.53	11	11	0	0	0	0	1	151.52	3	11	0	1	1	194.66	4	4	7.45	7	7	0	0	-0.65	0	1	194.66	4	7	-0.65
gi|432950829|ref|XP_004084631.1|	regucalcin [Oryzias latipes]	rgn	299	32.3392	0.00479248	1	1	237.63	4	4	18.0602	20	0	-1	1	1	117.12	2	2	6.69	13	13	0	0	0	0	1	117.12	2	13	0	1	1	226.16	4	4	18.06	7	7	0	0	-0.89	0	1	226.16	4	7	-0.89
gi|31323728|gb|AAP47138.1|	chaperone protein GP96 [Danio rerio]	GP96	793	91.2069	0.00462744	0.999899	0.999899	236.17	4	4	5.92686	8	0	-1	0	0	60.01	1	1	1.51	4	4	0	0	0	0	0	60.01	1	4	0	1	1	223.73	4	4	5.93	4	4	0	0	0	0	1	223.73	4	4	0
gi|110082544|dbj|BAE97363.1|	astacin like metallo-protease [Oryzias latipes]	mc6ast2	268	30.8048	0.00489404	1	1	235.75	3	3	11.9403	25	0	-1	1	1	159.55	3	3	11.94	14	14	0	0	0	0	1	159.55	3	14	0	1	1	235.75	3	3	11.94	11	11	0	0	-0.35	0	1	235.75	3	11	-0.35
gi|432864499|ref|XP_004070324.1|	keratin, type II cytoskeletal 8-like [Oryzias latipes]	LOC101168116	526	57.4108	0.00559229	0.519784	0.519784	231.46	5	5	9.31559	6	0	-1	0	0	102.85	2	2	4.37	2	2	0	0	0	0	0	102.85	2	2	0	0	0	189.53	4	4	7.03	4	4	0	0	1	0	0	189.53	4	4	1
gi|432873434|ref|XP_004072214.1|	voltage-dependent anion-selective channel protein 2 isoform X2 [Oryzias latipes]	LOC101170932	322	34.5321	0.00685889	1	1	231.06	3	3	9.93789	11	0	-1	1	1	225.84	3	3	9.94	7	7	0	0	0	0	1	225.84	3	7	0	1	1	123.16	1	1	5.9	4	4	0	0	-0.81	0	1	123.16	1	4	-0.81
gi|182891150|gb|AAI63978.1|	Rps13 protein [Danio rerio]	rps13	151	17.1656	0.0111362	1	1	230.85	4	4	30.4636	10	0	-1	1	1	167.14	3	3	21.85	6	6	0	0	0	0	1	167.14	3	6	0	1	1	135.37	2	2	16.56	4	4	0	0	-0.58	0	1	135.37	2	4	-0.58
gi|1174674499|ref|XP_011488254.2|	lactase-phlorizin hydrolase-like [Oryzias latipes]	lct	1824	205.884	0.00521143	1	1	230.05	4	4	2.52193	42	0	-1	1	1	138.33	2	2	1.1	22	22	0	0	0	0	1	138.33	2	22	0	1	1	217.91	4	4	2.52	20	20	0	0	-0.14	0	1	217.91	4	20	-0.14
gi|1174653799|ref|XP_004076433.3|	60S ribosomal protein L23a [Oryzias latipes]	rpl23a	223	24.8411	0.0109751	0.999886	0.999886	229.64	4	4	14.7982	21	0	-1	1	1	228.78	4	4	14.8	13	13	0	0	0	0	1	228.78	4	13	0	1	1	117.45	2	2	10.76	8	8	0	0	-0.7	0	1	117.45	2	8	-0.7
gi|432885019|ref|XP_004074617.1|	60S ribosomal protein L28 [Oryzias latipes]	rpl28	137	15.4156	0.0124106	0.999999	0.999999	227.52	4	4	23.3577	19	0	-1	1	1	218.15	4	4	23.36	12	12	0	0	0	0	1	218.15	4	12	0	1	1	114.77	2	2	17.52	7	7	0	0	-0.78	0	1	114.77	2	7	-0.78
gi|432853410|ref|XP_004067693.1|	prohibitin-2 [Oryzias latipes]	phb2	305	34.0871	0.010228	0.999991	0.999991	225.18	4	4	12.7869	25	0	-1	1	1	223.32	4	4	12.79	16	16	0	0	0	0	1	223.32	4	16	0	1	1	128.68	2	2	7.21	9	9	0	0	-0.83	0	1	128.68	2	9	-0.83
gi|157278086|ref|NP_001098143.1|	nuclease-sensitive element-binding protein 1 [Oryzias latipes]	ybx1	306	33.6805	0.00993506	1	1	224.59	3	3	16.6667	5	0	-1	1	1	224.59	3	3	16.67	4	4	0	0	0	0	1	224.59	3	4	0	0.87	0.87	44.5	1	1	6.21	1	1	0	0	-2	0	0.87	44.5	1	1	-2
gi|432875424|ref|XP_004072835.1|	tubulin beta-1 chain [Oryzias latipes]	LOC101166392	445	49.796	0.00464014	1	1	224.18	4	4	10.3371	17	0	-1	0	0	0	0	0	0	0	0	0	1	-10	0	0	0	0	0	-10	1	1	224.18	4	4	10.34	17	17	0	0	10	0	1	224.18	4	17	10
gi|620596741|dbj|BAO73307.1|	periostin-b [Oryzias latipes]	postn	719	78.9407	0.0058335	0.999964	0.999964	223.53	5	5	6.39777	15	0	-1	0.96	0.96	90.82	2	2	2.36	5	5	0	0	0	0	0.96	90.82	2	5	0	1	1	223.53	5	5	6.4	10	10	0	0	1	0	1	223.53	5	10	1
gi|432928201|ref|XP_004081102.1|	60S ribosomal protein L21 [Oryzias latipes]	rpl21	160	18.377	0.0109604	0.999997	0.999997	222.94	4	4	33.75	9	0	-1	1	1	117.91	2	2	14.38	5	5	0	0	0	0	1	117.91	2	5	0	1	1	181.88	3	3	28.75	4	4	0	0	-0.32	0	1	181.88	3	4	-0.32
gi|432910419|ref|XP_004078356.1|	fatty acid-binding protein, liver-like [Oryzias latipes]	LOC101155461	126	14.0482	0.00845557	0.999963	0.999963	222.21	4	4	32.5397	16	0	-1	1	1	178.2	3	3	24.6	14	14	0	0	0	0	1	178.2	3	14	0	0.7	0.7	44.01	1	1	7.94	2	2	0	0	-2.81	0	0.7	44.01	1	2	-2.81
gi|432867853|ref|XP_004071310.1|	putative all-trans-retinol 13,14-reductase [Oryzias latipes]	retsat	618	68.6494	0.00871924	0.999995	0.999995	221.1	4	4	7.11974	24	0	-1	0.97	0.97	71.83	1	1	1.29	12	12	0	0	0	0	0.97	71.83	1	12	0	1	1	210.67	4	4	7.12	12	12	0	0	0	0	1	210.67	4	12	0
gi|432860335|ref|XP_004069507.1|	peptidyl-prolyl cis-trans isomerase B [Oryzias latipes]	ppib	216	23.7004	0.00983252	0.999998	0.999998	215.5	4	4	20.3704	12	0	-1	1	1	204.73	4	4	20.37	8	8	0	0	0	0	1	204.73	4	8	0	1	1	104.07	2	2	9.72	4	4	0	0	-1	0	1	104.07	2	4	-1
gi|432943845|ref|XP_004083296.1|	T-complex protein 1 subunit beta [Oryzias latipes]	cct2	535	57.7771	0.00599854	0.999937	0.999937	215.38	3	3	8.78505	4	0	-1	0.76	0.76	40.11	1	1	2.8	1	1	0	0	0	0	0.76	40.11	1	1	0	1	1	175.27	2	2	5.98	3	3	0	0	1.58	0	1	175.27	2	3	1.58
gi|1174688720|ref|XP_020559049.1|	dolichyl-diphosphooligosaccharide--protein glycosyltransferase subunit 2 isoform X1 [Oryzias latipes]	rpn2	643	70.1927	0.00537646	1	1	214.18	3	3	5.59876	18	0	-1	1	1	214.18	3	3	5.6	10	10	0	0	0	0	1	214.18	3	10	0	1	1	88.26	1	1	2.02	8	8	0	0	-0.32	0	1	88.26	1	8	-0.32
gi|432959416|ref|XP_004086281.1|	carboxypeptidase A1-like [Oryzias latipes]	LOC101163721	421	47.5124	0.00485596	0.999989	0.999989	214.15	4	4	10.6888	28	0	-1	1	1	181.23	4	4	10.69	9	9	0	0	0	0	1	181.23	4	9	0	1	1	214.15	4	4	10.69	19	19	0	0	1.08	0	1	214.15	4	19	1.08
gi|1174670751|ref|XP_004080972.2|	40S ribosomal protein S20 [Oryzias latipes]	RPS20	124	13.7716	0.0107114	0.999999	0.999999	214.12	3	3	21.7742	27	0	-1	1	1	211.65	3	3	21.77	20	20	0	0	0	0	1	211.65	3	20	0	1	1	133.54	2	2	12.1	7	7	0	0	-1.51	0	1	133.54	2	7	-1.51
gi|432920206|ref|XP_004079889.1|	thioredoxin [Oryzias latipes]	txn	107	11.974	0.00470361	1	1	213.07	3	3	41.1215	10	0	-1	1	1	122.47	2	2	26.17	5	5	0	0	0	0	1	122.47	2	5	0	1	1	160.51	2	2	29.91	5	5	0	0	0	0	1	160.51	2	5	0
gi|1174641952|ref|XP_020560721.1|	complement C3-like isoform X1 [Oryzias latipes]	c3-2	1679	187.996	0.00623975	0.982425	0.982425	212.5	4	4	2.85884	21	0	-1	0	0	53.31	1	1	0.66	5	5	0	0	0	0	0	53.31	1	5	0	0.98	0.98	212.5	4	4	2.86	16	16	0	0	1.68	0	0.98	212.5	4	16	1.68
gi|1174659995|ref|XP_020565949.1|	uncharacterized protein LOC101163028 [Oryzias latipes]	LOC101163028	176	19.421	0.0055542	1	1	211.9	3	3	17.6136	13	0	-1	1	1	210.59	3	3	17.61	9	9	0	0	0	0	1	210.59	3	9	0	1	1	156.6	2	2	17.05	4	4	0	0	-1.17	0	1	156.6	2	4	-1.17
gi|432871206|ref|XP_004071885.1|	40S ribosomal protein SA [Oryzias latipes]	rpsa	301	33.3316	0.00480518	1	1	210.71	3	3	12.6246	45	0	-1	1	1	116.91	2	2	6.98	26	26	0	0	0	0	1	116.91	2	26	0	1	1	206.52	3	3	12.62	19	19	0	0	-0.45	0	1	206.52	3	19	-0.45
gi|1174688165|ref|XP_004069004.3|	dolichyl-diphosphooligosaccharide--protein glycosyltransferase subunit 1 [Oryzias latipes]	rpn1	600	67.6012	0.00612549	0.999998	0.999998	210.47	4	4	7.5	17	0	-1	1	1	210.47	4	4	7.5	13	13	0	0	0	0	1	210.47	4	13	0	1	1	95.5	2	2	3.17	4	4	0	0	-1.7	0	1	95.5	2	4	-1.7
gi|432864683|ref|XP_004070408.1|	chymotrypsin-like elastase family member 2A [Oryzias latipes]	LOC101168538	266	28.614	0.00615088	0.999998	0.999998	209.03	3	3	11.6541	9	0	-1	0.96	0.96	42.56	1	1	6.77	1	1	0	0	0	0	0.96	42.56	1	1	0	1	1	209.03	3	3	11.65	8	8	0	0	3	0	1	209.03	3	8	3
gi|432855437|ref|XP_004068220.1|	peroxiredoxin-6 [Oryzias latipes]	LOC101174176	221	24.3795	0.00546533	1	1	208.18	3	3	20.8145	11	0	-1	0.99	0.99	63.73	1	1	4.98	4	4	0	0	0	0	0.99	63.73	1	4	0	1	1	208.18	3	3	20.81	7	7	0	0	0.81	0	1	208.18	3	7	0.81
gi|1174678460|ref|XP_020569963.1|	staphylococcal nuclease domain-containing protein 1 [Oryzias latipes]	snd1	911	102.096	0.00700537	0.999996	0.999996	205.35	4	4	5.26894	19	0	-1	1	1	108.08	2	2	2.74	4	4	0	0	0	0	1	108.08	2	4	0	1	1	151.59	3	3	4.17	15	15	0	0	1.91	0	1	151.59	3	15	1.91
gi|1174636574|ref|XP_020557050.1|	ras-related protein Rab-11A isoform X2 [Oryzias latipes]	RAB11A	210	23.6641	0.00536377	0.999968	0.999968	203.98	4	4	19.0476	10	0	-1	1	1	203.98	4	4	19.05	7	7	0	0	0	0	1	203.98	4	7	0	1	1	97.23	2	2	10	3	3	0	0	-1.22	0	1	97.23	2	3	-1.22
gi|157278415|ref|NP_001098310.1|	vitellogenin II precursor [Oryzias latipes]	vit-6	1725	190.224	0.00940771	0.999999	0.999999	202.34	3	3	2.08696	11	0	-1	1	1	71.9	1	1	0.7	2	2	0	0	0	0	1	71.9	1	2	0	1	1	202.34	3	3	2.09	9	9	0	0	2.17	0	1	202.34	3	9	2.17
gi|1174690864|ref|XP_020559547.1|	L-lactate dehydrogenase C chain isoform X2 [Oryzias latipes]	LOC101162597	334	36.45	0.00579541	0.940386	0.940386	201.91	3	3	8.08383	50	0	-1	0.95	0.95	196.78	3	3	8.08	29	29	0	0	0	0	0.95	196.78	3	29	0	0	0	145.59	2	2	5.39	21	21	0	0	-0.47	0	0	145.59	2	21	-0.47
gi|45768675|gb|AAH67645.1|	Ribosomal protein S2 [Danio rerio]	rps2	280	30.2531	0.0106235	0.999994	0.999994	199.72	4	4	16.0714	10	0	-1	0.89	0.89	43.51	1	1	3.93	3	3	0	0	0	0	0.89	43.51	1	3	0	1	1	156.21	3	3	12.14	7	7	0	0	1.22	0	1	156.21	3	7	1.22
gi|432917305|ref|XP_004079499.1|	peptidyl-prolyl cis-trans isomerase FKBP1A-like [Oryzias latipes]	LOC101166420	107	11.729	0.00883643	0.999993	0.999993	195.24	3	3	30.8411	15	0	-1	1	1	192.22	3	3	30.84	10	10	0	0	0	0	1	192.22	3	10	0	1	1	126.41	2	2	18.69	5	5	0	0	-1	0	1	126.41	2	5	-1
gi|28838762|gb|AAH47855.1|	Ribosomal protein L13a [Danio rerio]	rpl13a	205	23.6344	0.011312	0.898379	0.898379	195.19	4	4	15.6098	7	0	-1	0.78	0.78	144.1	3	3	12.68	3	3	0	0	0	0	0.78	144.1	3	3	0	0.35	0.35	92.69	2	2	6.83	4	4	0	0	0.41	0	0.35	92.69	2	4	0.41
gi|432884109|ref|XP_004074447.1|	glutathione S-transferase A-like [Oryzias latipes]	LOC101168304	227	26.0319	0.00643018	0.987844	0.987844	193.68	3	3	11.8943	38	0	-1	0.99	0.99	170.68	3	3	11.89	20	20	0	0	0	0	0.99	170.68	3	20	0	0.99	0.99	192.69	3	3	11.89	18	18	0	0	-0.15	0	0.99	192.69	3	18	-0.15
gi|1174691512|ref|XP_004069703.2|	isocitrate dehydrogenase [NADP], mitochondrial [Oryzias latipes]	LOC101171328	506	56.6939	0.00823584	0.999998	0.999998	191.77	3	3	6.32411	24	0	-1	1	1	86.74	1	1	2.57	6	6	0	0	0	0	1	86.74	1	6	0	1	1	191.75	3	3	6.32	18	18	0	0	1.58	0	1	191.75	3	18	1.58
gi|1174654854|ref|XP_020564748.1|	40S ribosomal protein S14 [Oryzias latipes]	RPS14	151	16.2445	0.0105356	0.999999	0.999999	189.91	3	3	17.2185	39	0	-1	1	1	141.76	2	2	15.89	24	24	0	0	0	0	1	141.76	2	24	0	1	1	165.28	3	3	17.22	15	15	0	0	-0.68	0	1	165.28	3	15	-0.68
gi|432884107|ref|XP_004074446.1|	glutathione S-transferase A-like isoform X1 [Oryzias latipes]	LOC101168055	227	25.877	0.00568115	0.969589	0.969589	185.01	3	3	12.3348	38	0	-1	0.92	0.92	159.95	3	3	12.33	20	20	0	0	0	0	0.92	159.95	3	20	0	0.97	0.97	184.02	3	3	12.33	18	18	0	0	-0.15	0	0.97	184.02	3	18	-0.15
gi|432864850|ref|XP_004070448.1|	glutathione S-transferase Mu 5-like [Oryzias latipes]	LOC101157858	219	25.9041	0.00899756	0.999996	0.999996	184.73	3	3	10.0457	66	0	-1	1	1	181.48	3	3	10.05	33	33	0	0	0	0	1	181.48	3	33	0	1	1	135.49	2	2	9.59	33	33	0	0	0	0	1	135.49	2	33	0
gi|1174646570|ref|XP_020562844.1|	60S ribosomal protein L11 isoform X2 [Oryzias latipes]	rpl11	177	20.3899	0.0103306	0.999993	0.999993	184.63	3	3	16.9492	10	0	-1	1	1	110.61	2	2	12.43	3	3	0	0	0	0	1	110.61	2	3	0	1	1	143.45	2	2	12.43	7	7	0	0	1.22	0	1	143.45	2	7	1.22
gi|1174665603|ref|XP_020567260.1|	60S ribosomal protein L34 [Oryzias latipes]	rpl34	117	13.3365	0.0119565	0.999971	0.999971	183.3	4	4	23.0769	11	0	-1	1	1	181.34	4	4	23.08	8	8	0	0	0	0	1	181.34	4	8	0	1	1	125.94	3	3	16.24	3	3	0	0	-1.42	0	1	125.94	3	3	-1.42
gi|765128030|ref|XP_011476596.1|	beta-galactoside-binding lectin-like [Oryzias latipes]	LOC101169785	135	15.3096	0.00956885	0.999999	0.999999	182.85	3	3	22.963	15	0	-1	1	1	126.88	2	2	14.07	11	11	0	0	0	0	1	126.88	2	11	0	1	1	111.66	2	2	22.96	4	4	0	0	-1.46	0	1	111.66	2	4	-1.46
gi|432892229|ref|XP_004075717.1|	serine/threonine-protein phosphatase 2A 65 kDa regulatory subunit A beta isoform [Oryzias latipes]	LOC101167061	589	65.3849	0.00471631	0.999992	0.999992	181.7	3	3	5.26316	16	0	-1	1	1	127.14	2	2	3.4	5	5	0	0	0	0	1	127.14	2	5	0	1	1	181.7	3	3	5.26	11	11	0	0	1.14	0	1	181.7	3	11	1.14
gi|765135684|ref|XP_011479655.1|	glutathione S-transferase A-like isoform X3 [Oryzias latipes]	LOC101168055	226	25.749	0.00568115	0.954169	0.954169	181.61	3	3	11.9469	37	0	-1	0	0	119.43	2	2	7.96	19	19	0	0	0	0	0	119.43	2	19	0	0.95	0.95	180.62	3	3	11.95	18	18	0	0	-0.08	0	0.95	180.62	3	18	-0.08
gi|432959666|ref|XP_004086355.1|	40S ribosomal protein S21 [Oryzias latipes]	rps21	83	9.12067	0.00888037	0.999995	0.999995	181.13	3	3	34.9398	13	0	-1	1	1	181.13	3	3	34.94	9	9	0	0	0	0	1	181.13	3	9	0	1	1	115.11	2	2	22.89	4	4	0	0	-1.17	0	1	115.11	2	4	-1.17
gi|226821195|gb|ACO82289.1|	translationally-controlled tumor protein [Oryzias latipes]	tpt1	168	18.8692	0.00439893	0.999998	0.999998	180.36	3	3	15.4762	18	0	-1	1	1	101.99	2	2	7.74	10	10	0	0	0	0	1	101.99	2	10	0	1	1	139.05	2	2	14.29	8	8	0	0	-0.32	0	1	139.05	2	8	-0.32
gi|432949992|ref|XP_004084335.1|	microsomal triglyceride transfer protein large subunit [Oryzias latipes]	mttp	886	97.1086	0.00930518	0.99999	0.99999	179.42	3	3	3.386	30	0	-1	1	1	179.42	3	3	3.39	22	22	0	0	0	0	1	179.42	3	22	0	0.99	0.99	101.6	2	2	2.26	8	8	0	0	-1.46	0	0.99	101.6	2	8	-1.46
gi|115292016|gb|AAI22272.1|	Ribosomal protein S16 [Danio rerio]	rps16	146	16.328	0.010521	0.999969	0.999969	179.18	3	3	19.863	15	0	-1	0.71	0.71	51.87	1	1	4.79	3	3	0	0	0	0	0.71	51.87	1	3	0	1	1	178.21	3	3	19.86	12	12	0	0	2	0	1	178.21	3	12	2
gi|1174691422|ref|XP_020559705.1|	inter-alpha-trypsin inhibitor-like isoform X2 [Oryzias latipes]	LOC104953451	176	19.4273	0.00740088	0.999996	0.999996	177.06	3	3	21.5909	5	0	-1	0	0	0	0	0	0	0	0	0	1	-10	0	0	0	0	0	-10	1	1	177.06	3	3	21.59	5	5	0	0	10	0	1	177.06	3	5	10
gi|432886203|ref|XP_004074852.1|	eosinophil peroxidase-like [Oryzias latipes]	LOC101171684	784	88.603	0.00798682	0.999993	0.999993	176.89	3	3	4.46429	8	0	-1	0	0	0	0	0	0	0	0	0	1	-10	0	0	0	0	0	-10	1	1	176.89	3	3	4.46	8	8	0	0	10	0	1	176.89	3	8	10
gi|432852473|ref|XP_004067265.1|	cytochrome c oxidase subunit 4 isoform 1, mitochondrial [Oryzias latipes]	LOC101171816	169	19.2659	0.00959814	0.999995	0.999995	176.83	3	3	23.6686	6	0	-1	1	1	176.83	3	3	23.67	4	4	0	0	0	0	1	176.83	3	4	0	0.99	0.99	71.52	1	1	10.65	2	2	0	0	-1	0	0.99	71.52	1	2	-1
gi|432877687|ref|XP_004073220.1|	thiosulfate sulfurtransferase/rhodanese-like domain-containing protein 1 [Oryzias latipes]	LOC101160667	122	13.6717	0.00723975	0.999999	0.999999	176.4	3	3	27.8689	10	0	-1	1	1	172.47	3	3	27.87	8	8	0	0	0	0	1	172.47	3	8	0	0.99	0.99	74.5	1	1	8.2	2	2	0	0	-2	0	0.99	74.5	1	2	-2
gi|432843796|ref|XP_004065669.1|	protocadherin Fat 4-like isoform X1 [Oryzias latipes]	LOC101174245	1575	170.441	0.00409424	0.999991	0.999991	176.01	3	3	2.28571	5	0	-1	1	1	93.59	2	2	1.4	3	3	0	0	0	0	1	93.59	2	3	0	1	1	125.24	2	2	1.59	2	2	0	0	-0.58	0	1	125.24	2	2	-0.58
gi|157278487|ref|NP_001098345.1|	annexin A10 [Oryzias latipes]	anxa10	317	34.726	0.00552881	0.999987	0.999987	173.25	3	3	9.46372	5	0	-1	0.87	0.87	43.42	1	1	2.84	1	1	0	0	0	0	0.87	43.42	1	1	0	1	1	173.25	3	3	9.46	4	4	0	0	2	0	1	173.25	3	4	2
gi|1174660727|ref|XP_020566143.1|	prostaglandin reductase 1 [Oryzias latipes]	LOC101158478	329	35.9182	0.0072251	0.99999	0.99999	172.78	3	3	10.0304	8	0	-1	0.94	0.94	50.78	1	1	3.65	2	2	0	0	0	0	0.94	50.78	1	2	0	1	1	172.78	3	3	10.03	6	6	0	0	1.58	0	1	172.78	3	6	1.58
gi|130504059|ref|NP_001076351.1|	type I cytokeratin, enveloping layer, like [Danio rerio]	cyt1l	429	46.5996	0.00499561	0	0	172.3	3	3	6.29371	19	0	-1	0	0	161.39	3	3	6.29	10	10	0	0	0	0	0	161.39	3	10	0	0	0	62.91	1	1	2.1	9	9	0	0	-0.15	0	0	62.91	1	9	-0.15
gi|94483324|gb|ABF22703.1|	sodium/potassium ATPase beta subunit, partial [Oryzias latipes]	LOC101166353	125	13.9239	0.00541455	0.998692	0.998692	170.41	3	3	20	27	0	-1	1	1	168.01	3	3	20	17	17	0	0	0	0	1	168.01	3	17	0	0.99	0.99	68.7	1	1	8	10	10	0	0	-0.77	0	0.99	68.7	1	10	-0.77
gi|1174701459|ref|XP_020562018.1|	protein SET-like [Oryzias latipes]	LOC101158031	244	28.5523	0.00622705	0.999992	0.999992	170.09	3	3	13.9344	6	0	-1	1	1	94.84	2	2	9.84	3	3	0	0	0	0	1	94.84	2	3	0	1	1	117.05	2	2	9.43	3	3	0	0	0	0	1	117.05	2	3	0
gi|432866557|ref|XP_004070862.1|	glycerol-3-phosphate dehydrogenase [NAD(+)], cytoplasmic [Oryzias latipes]	LOC101158855	351	37.9606	0.00622705	0.999977	0.999977	169.45	3	3	9.40171	5	0	-1	0.84	0.84	44.92	1	1	2.56	2	2	0	0	0	0	0.84	44.92	1	2	0	1	1	124.53	2	2	6.84	3	3	0	0	0.58	0	1	124.53	2	3	0.58
gi|432952188|ref|XP_004084996.1|	leukotriene A-4 hydrolase [Oryzias latipes]	lta4h	614	69.4767	0.00584619	0.999997	0.999997	168.66	3	3	6.84039	9	0	-1	1	1	152.32	3	3	6.84	5	5	0	0	0	0	1	152.32	3	5	0	1	1	113.3	2	2	4.89	4	4	0	0	-0.32	0	1	113.3	2	4	-0.32
gi|432927783|ref|XP_004081041.1|	lipocalin-like [Oryzias latipes]	LOC101166755	183	20.4399	0.00488135	0.999948	0.999948	168.5	3	3	12.0219	11	0	-1	1	1	148.26	3	3	12.02	5	5	0	0	0	0	1	148.26	3	5	0	1	1	154.6	3	3	12.02	6	6	0	0	0.26	0	1	154.6	3	6	0.26
gi|1174649543|ref|XP_011480312.2|	gelsolin isoform X1 [Oryzias latipes]	gsn	824	90.1348	0.00540186	0.999991	0.999991	168.44	3	3	5.09709	38	0	-1	0.99	0.99	69.03	1	1	1.33	15	15	0	0	0	0	0.99	69.03	1	15	0	1	1	168.44	3	3	5.1	23	23	0	0	0.62	0	1	168.44	3	23	0.62
gi|109810210|gb|ABG46420.1|	histone 2A family member ZA [Danio rerio]	h2afvb	128	13.5406	0.0110483	0.9999	0.9999	168.31	3	3	41.4062	4	0	-1	1	1	168.31	3	3	41.41	4	4	0	0	10	0	1	168.31	3	4	0	0	0	0	0	0	0	0	0	0	1	-10	0	0	0	0	0	-10
gi|1174659997|ref|XP_004078311.2|	40S ribosomal protein S19 [Oryzias latipes]	rps19	166	18.0218	0.0109312	0.999982	0.999982	165.57	3	3	17.4699	20	0	-1	1	1	113.81	2	2	11.45	15	15	0	0	0	0	1	113.81	2	15	0	1	1	105.1	2	2	11.45	5	5	0	0	-1.58	0	1	105.1	2	5	-1.58
gi|765162792|ref|XP_004084226.2|	sorcin-like, partial [Oryzias latipes]	LOC101157587	149	17.2775	0.0061001	0.999983	0.999983	165.37	3	3	24.1611	5	0	-1	0	0	0	0	0	0	0	0	0	1	-10	0	0	0	0	0	-10	1	1	165.37	3	3	24.16	5	5	0	0	10	0	1	165.37	3	5	10
gi|432917094|ref|XP_004079460.1|	5-beta-cholestane-3-alpha,7-alpha-diol 12-alpha-hydroxylase [Oryzias latipes]	LOC101157008	511	59.1593	0.00926123	0.999989	0.999989	164.11	3	3	7.63209	11	0	-1	0.98	0.98	59.92	1	1	2.54	2	2	0	0	0	0	0.98	59.92	1	2	0	1	1	164.11	3	3	7.63	9	9	0	0	2.17	0	1	164.11	3	9	2.17
gi|432964877|ref|XP_004087014.1|	60S ribosomal protein L18a [Oryzias latipes]	rpl18a	176	20.655	0.011605	0.999926	0.999926	163.19	3	3	16.4773	15	0	-1	1	1	119.37	2	2	11.93	10	10	0	0	0	0	1	119.37	2	10	0	1	1	150.05	3	3	16.48	5	5	0	0	-1	0	1	150.05	3	5	-1
gi|432945907|ref|XP_004083746.1|	40S ribosomal protein S12 [Oryzias latipes]	rps12	132	14.3665	0.00700537	0.999987	0.999987	162.19	3	3	28.7879	7	0	-1	0.91	0.91	47.74	1	1	8.33	2	2	0	0	0	0	0.91	47.74	1	2	0	1	1	162.19	3	3	28.79	5	5	0	0	1.32	0	1	162.19	3	5	1.32
gi|432883013|ref|XP_004074190.1|	adenylyl cyclase-associated protein 1 [Oryzias latipes]	cap1	472	50.1105	0.00842627	0.999761	0.999761	161.83	3	3	7.20339	21	0	-1	0.98	0.98	104.22	2	2	4.45	12	12	0	0	0	0	0.98	104.22	2	12	0	1	1	159.64	3	3	7.2	9	9	0	0	-0.41	0	1	159.64	3	9	-0.41
gi|765134025|ref|XP_011479012.1|	T-complex protein 1 subunit gamma [Oryzias latipes]	cct3	537	59.613	0.00593506	0.999946	0.999946	161.49	3	3	5.77281	27	0	-1	1	1	156.26	3	3	5.77	15	15	0	0	0	0	1	156.26	3	15	0	1	1	115.74	2	2	3.72	12	12	0	0	-0.32	0	1	115.74	2	12	-0.32
gi|157278147|ref|NP_001098173.1|	hemopexin precursor [Oryzias latipes]	hpx	430	49.7974	0.00644287	0.999989	0.999989	159.32	3	3	10	14	0	-1	1	1	108.28	2	2	5.81	7	7	0	0	0	0	1	108.28	2	7	0	1	1	157.51	3	3	10	7	7	0	0	0	0	1	157.51	3	7	0
gi|21263700|sp|Q9PVU6.3|HBAE_ORYLA	RecName: Full=Hemoglobin embryonic subunit alpha; AltName: Full=Alpha-globin, embryonic; AltName: Full=Hemoglobin alpha-chain, embryonic	gb	144	15.5953	0.00967139	0.988648	0.988648	158.08	3	3	18.75	17	0	-1	0.98	0.98	110.33	2	2	13.89	11	11	0	0	0	0	0.98	110.33	2	11	0	0.98	0.98	152.66	3	3	18.75	6	6	0	0	-0.87	0	0.98	152.66	3	6	-0.87
gi|1174672733|ref|XP_020568555.1|	amine oxidase [flavin-containing] [Oryzias latipes]	LOC114426721	546	61.108	0.00845557	0.999988	0.999988	156.95	3	3	5.67766	11	0	-1	0.96	0.96	52.54	1	1	2.2	2	2	0	0	0	0	0.96	52.54	1	2	0	1	1	156.95	3	3	5.68	9	9	0	0	2.17	0	1	156.95	3	9	2.17
gi|432895687|ref|XP_004076112.1|	voltage-dependent anion-selective channel protein 1 [Oryzias latipes]	vdac1	283	30.3032	0.00662451	0.999608	0.999608	156.38	3	3	10.6007	4	0	-1	1	1	156.38	3	3	10.6	4	4	0	0	10	0	1	156.38	3	4	0	0	0	0	0	0	0	0	0	0	1	-10	0	0	0	0	0	-10
gi|432865630|ref|XP_004070536.1|	transketolase-like [Oryzias latipes]	LOC101158764	626	67.9414	0.00634131	0.999647	0.999647	153.09	3	3	4.63259	25	0	-1	1	1	147.47	3	3	4.63	8	8	0	0	0	0	1	147.47	3	8	0	1	1	105.37	2	2	3.51	17	17	0	0	1.09	0	1	105.37	2	17	1.09
gi|765117398|ref|XP_011472265.1|	nucleolin isoform X1 [Oryzias latipes]	ncl	732	77.634	0.00465283	0.999984	0.999984	152.87	2	2	3.4153	4	0	-1	1	1	78.93	1	1	1.78	1	1	0	0	0	0	1	78.93	1	1	0	1	1	152.87	2	2	3.42	3	3	0	0	1.58	0	1	152.87	2	3	1.58
gi|432957882|ref|XP_004085925.1|	tryptase-like [Oryzias latipes]	LOC101157190	276	29.4279	0.00826514	0.999967	0.999967	152.16	3	3	12.6812	3	0	-1	0.93	0.93	48.4	1	1	2.54	1	1	0	0	0	0	0.93	48.4	1	1	0	1	1	103.76	2	2	10.14	2	2	0	0	1	0	1	103.76	2	2	1
gi|211827611|gb|AAH49038.2|	Zgc:73149 [Danio rerio]	cDNA clone MGC:56519 IMAGE:5913870	140	14.854	0.0109604	0.999913	0.999913	151.6	2	2	21.4286	13	0	-1	1	1	114.96	2	2	21.43	6	6	0	0	0	0	1	114.96	2	6	0	1	1	151.6	2	2	21.43	7	7	0	0	0.22	0	1	151.6	2	7	0.22
gi|1060938|dbj|BAA07610.1|	L-SF precursor [Oryzias latipes]	1-sf	420	46.1208	0.00508447	0.999885	0.999885	151.35	3	3	8.33333	12	0	-1	1	1	150.28	3	3	8.33	8	8	0	0	0	0	1	150.28	3	8	0	0.99	0.99	91.52	2	2	5.24	4	4	0	0	-1	0	0.99	91.52	2	4	-1
gi|157278349|ref|NP_001098277.1|	choriogenin H precursor [Oryzias latipes]	LOC100049432	591	64.9786	0.00523682	0.998253	0.998253	149.25	3	3	6.42978	12	0	-1	0.99	0.99	93.41	2	2	3.55	3	3	0	0	0	0	0.99	93.41	2	3	0	0.96	0.96	99.19	2	2	4.74	9	9	0	0	1.58	0	0.96	99.19	2	9	1.58
gi|432894963|ref|XP_004076018.1|	transgelin-like isoform X2 [Oryzias latipes]	LOC101169057	197	21.8399	0.00841162	0.999828	0.999828	149.06	2	2	13.7056	2	0	-1	0.83	0.83	45.05	1	1	6.6	1	1	0	0	0	0	0.83	45.05	1	1	0	1	1	104.01	1	1	7.11	1	1	0	0	0	0	1	104.01	1	1	0
gi|1174674294|ref|XP_020568922.1|	alpha-aspartyl dipeptidase-like [Oryzias latipes]	LOC101174545	240	26.8066	0.00690283	0.999989	0.999989	147.61	2	2	15.8333	5	0	-1	0.97	0.97	54.78	1	1	7.08	1	1	0	0	0	0	0.97	54.78	1	1	0	1	1	147.61	2	2	15.83	4	4	0	0	2	0	1	147.61	2	4	2
gi|432950857|ref|XP_004084644.1|	dolichyl-diphosphooligosaccharide--protein glycosyltransferase subunit STT3A [Oryzias latipes]	stt3a	705	80.5358	0.00806006	0.999969	0.999969	147.41	2	2	2.83688	18	0	-1	1	1	131.93	2	2	2.84	11	11	0	0	0	0	1	131.93	2	11	0	1	1	89.15	1	1	1.56	7	7	0	0	-0.65	0	1	89.15	1	7	-0.65
gi|1174663926|ref|XP_004079473.2|	phosphotriesterase-related protein, partial [Oryzias latipes]	LOC101160510	404	44.8596	0.00588428	0.999973	0.999973	146.9	2	2	6.68317	21	0	-1	0.99	0.99	66.38	1	1	2.72	13	13	0	0	0	0	0.99	66.38	1	13	0	1	1	135.35	2	2	6.68	8	8	0	0	-0.7	0	1	135.35	2	8	-0.7
gi|432849860|ref|XP_004066648.1|	60S ribosomal protein L31 [Oryzias latipes]	rpl31	124	14.3417	0.0109312	0.999647	0.999647	146.68	3	3	20.9677	11	0	-1	1	1	146.68	3	3	20.97	7	7	0	0	0	0	1	146.68	3	7	0	0.88	0.88	47.19	1	1	7.26	4	4	0	0	-0.81	0	0.88	47.19	1	4	-0.81
gi|33286931|gb|AAH55384.1|	Prohibitin [Danio rerio]	phb	271	29.6488	0.00514795	0.999801	0.999801	146.66	3	3	11.8081	5	0	-1	0.93	0.93	43.99	1	1	4.43	1	1	0	0	0	0	0.93	43.99	1	1	0	1	1	102.67	2	2	7.38	4	4	0	0	2	0	1	102.67	2	4	2
gi|432851692|ref|XP_004067037.1|	60S ribosomal protein L13 [Oryzias latipes]	rpl13	211	24.3515	0.0120884	0.999979	0.999979	146.57	2	2	9.47867	34	0	-1	1	1	143.71	2	2	9.48	21	21	0	0	0	0	1	143.71	2	21	0	1	1	132.68	2	2	9.48	13	13	0	0	-0.69	0	1	132.68	2	13	-0.69
gi|1174639696|ref|XP_020557776.1|	myosin light chain kinase, smooth muscle [Oryzias latipes]	LOC111230430	886	99.1287	0.00491943	0.998713	0.998713	146.51	3	3	3.49887	9	0	-1	0.99	0.99	99.12	2	2	2.48	3	3	0	0	0	0	0.99	99.12	2	3	0	0.88	0.88	47.39	1	1	1.02	6	6	0	0	1	0	0.88	47.39	1	6	1
gi|432903211|ref|XP_004077138.1|	glutathione S-transferase omega-1-like [Oryzias latipes]	LOC101171103	239	27.4182	0.00741553	0.998732	0.998732	145.69	3	3	9.20502	6	0	-1	0.84	0.84	45.81	1	1	3.35	3	3	0	0	0	0	0.84	45.81	1	3	0	1	1	141.59	3	3	9.21	3	3	0	0	0	0	1	141.59	3	3	0
gi|432884749|ref|XP_004074569.1|	beta-hexosaminidase subunit beta isoform X2 [Oryzias latipes]	hexb	547	61.6338	0.00585889	0.999989	0.999989	145.63	2	2	4.93601	12	0	-1	0.99	0.99	65.51	1	1	2.01	4	4	0	0	0	0	0.99	65.51	1	4	0	1	1	145.06	2	2	4.94	8	8	0	0	1	0	1	145.06	2	8	1
gi|1174655136|ref|XP_004076843.2|	14-3-3 protein epsilon-like [Oryzias latipes]	YWHAE	327	36.7738	0.00485596	0.620649	0.620649	145.59	3	3	14.6789	10	0	-1	0.63	0.63	145.59	3	3	14.68	7	7	0	0	0	0	0.63	145.59	3	7	0	0	0	86.46	2	2	5.81	3	3	0	0	-1.22	0	0	86.46	2	3	-1.22
gi|190336933|gb|AAI62363.1|	Small nuclear ribonucleoprotein polypeptide F-like [Danio rerio]	SNRPF	86	9.67076	0.0044751	0.999994	0.999994	144.61	2	2	15.1163	5	0	-1	1	1	85.5	1	1	15.12	2	2	0	0	0	0	1	85.5	1	2	0	1	1	137.76	2	2	15.12	3	3	0	0	0.58	0	1	137.76	2	3	0.58
gi|195183704|dbj|BAD93267.2|	TAP binding protein [Oryzias latipes]	tapbp	441	47.8209	0.00545264	0.999775	0.999775	143.88	3	3	7.25624	11	0	-1	1	1	137.61	3	3	7.26	9	9	0	0	0	0	1	137.61	3	9	0	1	1	98.88	2	2	4.54	2	2	0	0	-2.17	0	1	98.88	2	2	-2.17
gi|1174636634|ref|XP_020557067.1|	annexin A2 [Oryzias latipes]	anxa2	338	38.4717	0.00712256	0.999844	0.999844	143.45	3	3	9.46746	9	0	-1	0.86	0.86	42.48	1	1	3.55	1	1	0	0	0	0	0.86	42.48	1	1	0	1	1	143.45	3	3	9.47	8	8	0	0	3	0	1	143.45	3	8	3
gi|1174693751|ref|XP_020560236.1|	enolase [Oryzias latipes]	eno1	451	49.0161	0.00630322	0.915232	0.915232	143.27	3	3	6.20843	24	0	-1	0	0	56.65	1	1	2.22	13	13	0	0	0	0	0	56.65	1	13	0	0.92	0.92	140.97	3	3	6.21	11	11	0	0	-0.24	0	0.92	140.97	3	11	-0.24
gi|432868002|ref|XP_004071363.1|	40S ribosomal protein S11 [Oryzias latipes]	rps11	161	18.533	0.0107847	0.998209	0.998209	142.64	3	3	24.8447	4	0	-1	0	0	0	0	0	0	0	0	0	1	-10	0	0	0	0	0	-10	1	1	142.64	3	3	24.84	4	4	0	0	10	0	1	142.64	3	4	10
gi|432882821|ref|XP_004074144.1|	60S ribosomal protein L15 [Oryzias latipes]	rpl15	204	24.096	0.0120591	0.999701	0.999701	142.55	3	3	12.7451	23	0	-1	1	1	100.89	2	2	8.82	16	16	0	0	0	0	1	100.89	2	16	0	0.99	0.99	92.61	2	2	8.33	7	7	0	0	-1.19	0	0.99	92.61	2	7	-1.19
gi|1174676061|ref|XP_020569355.1|	plastin-1 [Oryzias latipes]	LOC101168586	633	71.5678	0.00659521	0.99906	0.99906	142.16	3	3	5.21327	4	0	-1	0	0	0	0	0	0	0	0	0	1	-10	0	0	0	0	0	-10	1	1	142.16	3	3	5.21	4	4	0	0	10	0	1	142.16	3	4	10
gi|4585816|emb|CAB40897.1|	ferritin H3, partial [Oryzias latipes]	LOC101170845	118	13.5888	0.0058208	0.999965	0.999965	141.74	2	2	17.7966	11	0	-1	1	1	125.74	2	2	17.8	6	6	0	0	0	0	1	125.74	2	6	0	1	1	134.51	2	2	17.8	5	5	0	0	-0.26	0	1	134.51	2	5	-0.26
gi|432889213|ref|XP_004075168.1|	bile salt-activated lipase-like [Oryzias latipes]	LOC101172670	552	60.2724	0.00579541	0.997529	0.997529	141.63	3	3	3.62319	9	0	-1	0.97	0.97	85.74	2	2	1.63	3	3	0	0	0	0	0.97	85.74	2	3	0	1	1	141.63	3	3	3.62	6	6	0	0	1	0	1	141.63	3	6	1
gi|432914349|ref|XP_004079068.1|	60S ribosomal protein L37a [Oryzias latipes]	rpl37a	92	10.2475	0.0109019	0.999966	0.999966	139.68	2	2	29.3478	9	0	-1	1	1	105.92	2	2	29.35	6	6	0	0	0	0	1	105.92	2	6	0	1	1	136.61	2	2	29.35	3	3	0	0	-1	0	1	136.61	2	3	-1
gi|1174634634|ref|XP_020556676.1|	leukocyte elastase inhibitor-like isoform X2 [Oryzias latipes]	LOC111946638	175	19.1524	0.00524951	0.999948	0.999948	138.87	2	2	12.5714	40	0	-1	1	1	120.47	2	2	12.57	21	21	0	0	0	0	1	120.47	2	21	0	1	1	138.74	2	2	12.57	19	19	0	0	-0.14	0	1	138.74	2	19	-0.14
gi|432897041|ref|XP_004076397.1|	ADP/ATP translocase 3 [Oryzias latipes]	LOC101163991	298	32.9792	0.0101548	0.998766	0.998766	138.71	3	3	8.38926	16	0	-1	0.93	0.93	53.54	1	1	3.02	4	4	0	0	0	0	0.93	53.54	1	4	0	1	1	138.59	3	3	8.39	12	12	0	0	1.58	0	1	138.59	3	12	1.58
gi|432855551|ref|XP_004068243.1|	UDP-N-acetylhexosamine pyrophosphorylase isoform X1 [Oryzias latipes]	uap1	520	57.9411	0.00603662	0.99976	0.99976	138.43	3	3	6.15385	21	0	-1	0.97	0.97	55.89	1	1	1.54	9	9	0	0	0	0	0.97	55.89	1	9	0	1	1	138.43	3	3	6.15	12	12	0	0	0.41	0	1	138.43	3	12	0.41
gi|432859564|ref|XP_004069157.1|	probable aminopeptidase NPEPL1 [Oryzias latipes]	npepl1	523	55.699	0.00625244	0.999923	0.999923	138.34	2	2	4.58891	7	0	-1	0.99	0.99	72.27	1	1	2.29	2	2	0	0	0	0	0.99	72.27	1	2	0	1	1	106.5	2	2	4.59	5	5	0	0	1.32	0	1	106.5	2	5	1.32
gi|182890794|gb|AAI65413.1|	Rpl12 protein [Danio rerio]	rpl12	165	17.5985	0.00996436	0.998493	0.998493	137.39	3	3	20	10	0	-1	0.93	0.93	44.38	1	1	5.45	7	7	0	0	0	0	0.93	44.38	1	7	0	0.98	0.98	93.01	2	2	14.55	3	3	0	0	-1.22	0	0.98	93.01	2	3	-1.22
gi|1174648632|ref|XP_011479992.2|	macrophage mannose receptor 1-like [Oryzias latipes]	LOC105356084	2201	246.906	0.00507178	0.999936	0.999936	137.24	2	2	1.13585	4	0	-1	0	0	0	0	0	0	0	0	0	1	-10	0	0	0	0	0	-10	1	1	137.24	2	2	1.14	4	4	0	0	10	0	1	137.24	2	4	10
gi|432852563|ref|XP_004067310.1|	saccharopine dehydrogenase-like oxidoreductase [Oryzias latipes]	sccpdh	427	46.2668	0.00926123	0.999983	0.999983	137.2	2	2	10.7728	7	0	-1	1	1	88.2	1	1	3.04	4	4	0	0	0	0	1	88.2	1	4	0	1	1	98.35	2	2	10.77	3	3	0	0	-0.41	0	1	98.35	2	3	-0.41
gi|1174683017|ref|XP_020555867.1|	pyruvate kinase PKM isoform X1 [Oryzias latipes]	LOC101170748	554	60.1135	0.006354	0.999712	0.999712	135.62	3	3	4.87365	7	0	-1	0.78	0.78	41.33	1	1	1.81	1	1	0	0	0	0	0.78	41.33	1	1	0	1	1	134.88	3	3	4.87	6	6	0	0	2.58	0	1	134.88	3	6	2.58
gi|1174641007|ref|XP_020558604.1|	UDP-glucose 6-dehydrogenase [Oryzias latipes]	ugdh	496	54.8442	0.00750342	0.999942	0.999942	135.34	2	2	4.6371	14	0	-1	0.97	0.97	56.46	1	1	2.02	2	2	0	0	0	0	0.97	56.46	1	2	0	1	1	135.34	2	2	4.64	12	12	0	0	2.58	0	1	135.34	2	12	2.58
gi|1174692146|ref|XP_004069831.2|	40S ribosomal protein S17 [Oryzias latipes]	rps17	162	18.4228	0.00978857	0.998186	0.998186	134.71	3	3	13.5802	5	0	-1	0.91	0.91	44.25	1	1	5.56	2	2	0	0	0	0	0.91	44.25	1	2	0	0.98	0.98	90.46	2	2	13.58	3	3	0	0	0.58	0	0.98	90.46	2	3	0.58
gi|432961644|ref|XP_004086625.1|	stomatin-like protein 2, mitochondrial [Oryzias latipes]	stoml2	355	39.5177	0.00658057	0.999938	0.999938	134.15	2	2	5.91549	6	0	-1	1	1	126.32	2	2	5.92	4	4	0	0	0	0	1	126.32	2	4	0	0.99	0.99	62.84	1	1	2.82	2	2	0	0	-1	0	0.99	62.84	1	2	-1
gi|1174631803|ref|XP_020556007.1|	urokinase plasminogen activator surface receptor-like [Oryzias latipes]	LOC101166601	207	21.8043	0.00589697	0.995338	0.995338	133.9	2	2	18.3575	3	0	-1	1	1	133.9	2	2	18.36	3	3	0	0	10	0	1	133.9	2	3	0	0	0	0	0	0	0	0	0	0	1	-10	0	0	0	0	0	-10
gi|33989490|gb|AAH56516.1|	Proteasome (prosome, macropain) 26S subunit, non-ATPase, 2 [Danio rerio]	psmd2	897	99.3975	0.00512256	0.999509	0.999509	133.35	2	2	2.22965	8	0	-1	0	0	0	0	0	0	0	0	0	1	-10	0	0	0	0	0	-10	1	1	133.35	2	2	2.23	8	8	0	0	10	0	1	133.35	2	8	10
gi|1174633103|ref|XP_004085274.2|	ribonuclease UK114-like, partial [Oryzias latipes]	RIDA	121	12.8936	0.00946631	0.999931	0.999931	133.16	2	2	17.3554	11	0	-1	1	1	131.93	2	2	17.36	8	8	0	0	0	0	1	131.93	2	8	0	1	1	112.23	2	2	17.36	3	3	0	0	-1.42	0	1	112.23	2	3	-1.42
gi|29791670|gb|AAH50488.1|	Valosin containing protein [Danio rerio]	vcp	806	89.3497	0.00499561	0.999931	0.999931	132.37	2	2	3.34988	26	0	-1	0.99	0.99	62.97	1	1	1.24	13	13	0	0	0	0	0.99	62.97	1	13	0	1	1	132.37	2	2	3.35	13	13	0	0	0	0	1	132.37	2	13	0
gi|765135883|ref|XP_011479725.1|	peptidyl-prolyl cis-trans isomerase [Oryzias latipes]	LOC101156984	165	17.6237	0.00825049	0.99917	0.99917	132.17	2	2	13.9394	4	0	-1	0	0	0	0	0	0	0	0	0	1	-10	0	0	0	0	0	-10	1	1	132.17	2	2	13.94	4	4	0	0	10	0	1	132.17	2	4	10
gi|432936857|ref|XP_004082313.1|	14-3-3 protein theta [Oryzias latipes]	ywhaq	249	28.2158	0.00452588	0.995574	0.995574	131.78	2	2	7.63052	41	0	-1	1	1	131.78	2	2	7.63	22	22	0	0	0	0	1	131.78	2	22	0	0.99	0.99	118.7	2	2	7.63	19	19	0	0	-0.21	0	0.99	118.7	2	19	-0.21
gi|21105451|gb|AAM34669.1|AF506225_1	small nuclear ribonucleoprotein D1 [Danio rerio]	snprd1	119	13.2573	0.0120591	0.999927	0.999927	131.39	2	2	27.7311	5	0	-1	1	1	131.39	2	2	27.73	4	4	0	0	0	0	1	131.39	2	4	0	0.93	0.93	46.99	1	1	16.81	1	1	0	0	-2	0	0.93	46.99	1	1	-2
gi|432907699|ref|XP_004077671.1|	ribonuclease UK114 [Oryzias latipes]	LOC102789025	135	14.0934	0.00863135	0.999724	0.999724	130.84	2	2	19.2593	4	0	-1	1	1	127.26	2	2	19.26	3	3	0	0	0	0	1	127.26	2	3	0	0.98	0.98	60.87	1	1	11.85	1	1	0	0	-1.58	0	0.98	60.87	1	1	-1.58
gi|432927801|ref|XP_004081050.1|	protein disulfide-isomerase A4 [Oryzias latipes]	pdia4	640	71.8061	0.00480518	0.999802	0.999802	130.5	2	2	3.28125	13	0	-1	1	1	83.95	1	1	1.88	7	7	0	0	0	0	1	83.95	1	7	0	1	1	125.15	2	2	3.28	6	6	0	0	-0.22	0	1	125.15	2	6	-0.22
gi|14422377|dbj|BAB60851.1|	b2-microglobulin [Oryzias latipes]	orla-b2m	116	13.1604	0.0071958	0.99987	0.99987	129.38	2	2	16.3793	5	0	-1	1	1	129.38	2	2	16.38	4	4	0	0	0	0	1	129.38	2	4	0	0.99	0.99	59.06	1	1	10.34	1	1	0	0	-2	0	0.99	59.06	1	1	-2
gi|432888599|ref|XP_004075071.1|	erythrocyte band 7 integral membrane protein [Oryzias latipes]	stom	284	31.3165	0.00508447	0.986217	0.986217	129.18	2	2	7.74648	5	0	-1	0.99	0.99	129.18	2	2	7.75	3	3	0	0	0	0	0.99	129.18	2	3	0	0.5	0.5	69.1	1	1	4.23	2	2	0	0	-0.58	0	0.5	69.1	1	2	-0.58
gi|1174648349|ref|XP_020563213.1|	60S ribosomal protein L7a isoform X1 [Oryzias latipes]	rpl7a	270	30.404	0.011063	0.999695	0.999695	129.05	2	2	7.77778	20	0	-1	1	1	129.05	2	2	7.78	11	11	0	0	0	0	1	129.05	2	11	0	0.99	0.99	66.4	1	1	4.81	9	9	0	0	-0.29	0	0.99	66.4	1	9	-0.29
gi|432884731|ref|XP_004074562.1|	fructose-1,6-bisphosphatase 1-like [Oryzias latipes]	LOC101156992	337	36.5726	0.00659521	0.99996	0.99996	128.69	2	2	7.71513	6	0	-1	0	0	0	0	0	0	0	0	0	1	-10	0	0	0	0	0	-10	1	1	128.69	2	2	7.72	6	6	0	0	10	0	1	128.69	2	6	10
gi|765133750|ref|XP_011478900.1|	transmembrane emp24 domain-containing protein 9 [Oryzias latipes]	LOC101173315	218	25.3451	0.00675635	0.999898	0.999898	128.4	2	2	7.79817	3	0	-1	1	1	128.4	2	2	7.8	3	3	0	0	10	0	1	128.4	2	3	0	0	0	0	0	0	0	0	0	0	1	-10	0	0	0	0	0	-10
gi|432846905|ref|XP_004065918.1|	succinate--CoA ligase [ADP/GDP-forming] subunit alpha, mitochondrial [Oryzias latipes]	suclg1	324	34.0678	0.00962744	0.994425	0.994425	128.21	3	3	9.5679	4	0	-1	0.95	0.95	83.38	2	2	4.63	3	3	0	0	0	0	0.95	83.38	2	3	0	0.9	0.9	44.83	1	1	4.94	1	1	0	0	-1.58	0	0.9	44.83	1	1	-1.58
gi|1174649273|ref|XP_020563424.1|	small nuclear ribonucleoprotein Sm D3 [Oryzias latipes]	snrpd3	127	13.9463	0.0107554	0.999619	0.999619	128.01	2	2	24.4094	3	0	-1	0	0	0	0	0	0	0	0	0	1	-10	0	0	0	0	0	-10	1	1	128.01	2	2	24.41	3	3	0	0	10	0	1	128.01	2	3	10
gi|156230442|gb|AAI52145.1|	Anterior gradient homolog 2 (Xenopus laevis) [Danio rerio]	agr2	171	19.6143	0.00927588	0.915685	0.915685	127.92	3	3	17.5439	4	0	-1	0.92	0.92	127.92	3	3	17.54	4	4	0	0	10	0	0.92	127.92	3	4	0	0	0	0	0	0	0	0	0	0	1	-10	0	0	0	0	0	-10
gi|157422722|gb|AAI53437.1|	Rpl14 protein [Danio rerio]	rpl14	139	16.0999	0.0107993	0.998499	0.998499	127.36	2	2	17.2662	3	0	-1	0	0	0	0	0	0	0	0	0	1	-10	0	0	0	0	0	-10	1	1	127.36	2	2	17.27	3	3	0	0	10	0	1	127.36	2	3	10
gi|112419153|gb|AAI22241.1|	UNVERIFIED: zgc:153322 [Danio rerio]	zgc:153322	201	22.3527	0.010228	0.999678	0.999678	124.42	2	2	11.9403	6	0	-1	0.91	0.91	48.2	1	1	4.48	2	2	0	0	0	0	0.91	48.2	1	2	0	1	1	124.42	2	2	11.94	4	4	0	0	1	0	1	124.42	2	4	1
gi|432858257|ref|XP_004068870.1|	cysteine and glycine-rich protein 1-like [Oryzias latipes]	LOC101156811	192	20.1854	0.00847021	0.991691	0.991691	123.99	2	2	15.625	2	0	-1	0	0	0	0	0	0	0	0	0	1	-10	0	0	0	0	0	-10	0.99	0.99	123.99	2	2	15.62	2	2	0	0	10	0	0.99	123.99	2	2	10
gi|1174653663|ref|XP_011481651.2|	LOW QUALITY PROTEIN: erythrocyte band 7 integral membrane protein-like [Oryzias latipes]	LOC105355599	283	31.6718	0.0072251	0.980219	0.980219	123.41	2	2	7.77385	6	0	-1	0.98	0.98	123.41	2	2	7.77	4	4	0	0	0	0	0.98	123.41	2	4	0	0.5	0.5	69.1	1	1	4.24	2	2	0	0	-1	0	0.5	69.1	1	2	-1
gi|1174668478|ref|XP_020567916.1|	26S protease regulatory subunit 8 [Oryzias latipes]	LOC111583452	534	60.6459	0.00879248	0.999628	0.999628	123	2	2	4.11985	29	0	-1	1	1	120.01	2	2	4.12	10	10	0	0	0	0	1	120.01	2	10	0	1	1	123	2	2	4.12	19	19	0	0	0.93	0	1	123	2	19	0.93
gi|110082546|dbj|BAE97364.1|	astacin like metallo-protease [Oryzias latipes]	mc6ast3	261	29.8965	0.00611279	0.999795	0.999795	122.19	2	2	8.81226	6	0	-1	0.99	0.99	67	1	1	4.21	4	4	0	0	0	0	0.99	67	1	4	0	0.97	0.97	55.19	1	1	4.6	2	2	0	0	-1	0	0.97	55.19	1	2	-1
gi|432908748|ref|XP_004078014.1|	glutathione S-transferase kappa 1 [Oryzias latipes]	gstk1	228	25.9159	0.0071665	0.999858	0.999858	121.98	2	2	9.21053	37	0	-1	1	1	118.98	2	2	9.21	20	20	0	0	0	0	1	118.98	2	20	0	1	1	118.4	2	2	9.21	17	17	0	0	-0.23	0	1	118.4	2	17	-0.23
gi|1174694401|ref|XP_020560388.1|	60S ribosomal protein L32 [Oryzias latipes]	rpl32	135	15.9108	0.0119712	0.998148	0.998148	121.2	2	2	14.8148	6	0	-1	1	1	121.2	2	2	14.81	4	4	0	0	0	0	1	121.2	2	4	0	0.96	0.96	46.37	1	1	9.63	2	2	0	0	-1	0	0.96	46.37	1	2	-1
gi|1174644963|ref|XP_020562457.1|	SH3 domain-binding glutamic acid-rich-like protein isoform X1 [Oryzias latipes]	sh3bgrl	193	21.3116	0.00992041	0.999686	0.999686	120.58	2	2	7.25389	5	0	-1	1	1	120.58	2	2	7.25	3	3	0	0	0	0	1	120.58	2	3	0	0.99	0.99	66.21	1	1	6.74	2	2	0	0	-0.58	0	0.99	66.21	1	2	-0.58
gi|432876614|ref|XP_004073060.1|	heterogeneous nuclear ribonucleoprotein A0-like [Oryzias latipes]	LOC101168026	302	31.597	0.00879248	0.999448	0.999448	120.51	2	2	7.94702	5	0	-1	0	0	0	0	0	0	0	0	0	1	-10	0	0	0	0	0	-10	1	1	120.51	2	2	7.95	5	5	0	0	10	0	1	120.51	2	5	10
gi|765113756|ref|XP_011482267.1|	dipeptidyl peptidase 4-like [Oryzias latipes]	LOC101166610	737	83.292	0.00543994	0.999842	0.999842	120.28	2	2	3.25645	5	0	-1	0.88	0.88	41.42	1	1	1.36	1	1	0	0	0	0	0.88	41.42	1	1	0	1	1	120.28	2	2	3.26	4	4	0	0	2	0	1	120.28	2	4	2
gi|765133698|ref|XP_011478876.1|	stress-70 protein, mitochondrial [Oryzias latipes]	hspa9	641	69.7009	0.00823584	0.999699	0.999699	120.14	2	2	2.80811	20	0	-1	1	1	117.42	2	2	2.81	11	11	0	0	0	0	1	117.42	2	11	0	1	1	107.21	2	2	2.81	9	9	0	0	-0.29	0	1	107.21	2	9	-0.29
gi|432879831|ref|XP_004073569.1|	cadherin-related family member 2 [Oryzias latipes]	cdhr2	1281	139.702	0.00414502	0.99973	0.99973	118.62	2	2	2.26386	3	0	-1	0.97	0.97	55.98	1	1	0.94	2	2	0	0	0	0	0.97	55.98	1	2	0	0.99	0.99	62.64	1	1	1.33	1	1	0	0	-1	0	0.99	62.64	1	1	-1
gi|152013098|gb|AAI50408.1|	Guanine nucleotide binding protein (G protein), beta polypeptide 2-like 1 [Danio rerio]	GNB2L1	317	35.1105	0.00754736	0.999717	0.999717	117.41	2	2	6.94006	13	0	-1	0.95	0.95	51.19	1	1	3.15	4	4	0	0	0	0	0.95	51.19	1	4	0	1	1	117.41	2	2	6.94	9	9	0	0	1.17	0	1	117.41	2	9	1.17
gi|1174683232|ref|XP_020556341.1|	bifunctional glutamate/proline--tRNA ligase isoform X1 [Oryzias latipes]	eprs	1674	184.632	0.00857275	0.999477	0.999477	117.14	2	2	1.6129	2	0	-1	0.96	0.96	54.98	1	1	0.66	1	1	0	0	0	0	0.96	54.98	1	1	0	0.99	0.99	62.16	1	1	0.96	1	1	0	0	0	0	0.99	62.16	1	1	0
gi|1174650010|ref|XP_020563604.1|	integrin alpha-1 [Oryzias latipes]	itga1	1227	135.985	0.0060874	0.999401	0.999401	117.01	2	2	1.62999	9	0	-1	0.94	0.94	55.03	1	1	0.73	3	3	0	0	0	0	0.94	55.03	1	3	0	1	1	117.01	2	2	1.63	6	6	0	0	1	0	1	117.01	2	6	1
gi|432922859|ref|XP_004080394.1|	histone H1.0-B [Oryzias latipes]	LOC101162715	196	20.6991	0.0114146	0.999212	0.999212	116.16	2	2	9.69388	9	0	-1	0	0	0	0	0	0	0	0	0	1	-10	0	0	0	0	0	-10	1	1	116.16	2	2	9.69	9	9	0	0	10	0	1	116.16	2	9	10
gi|1174632217|ref|XP_020556093.1|	inter-alpha-trypsin inhibitor heavy chain H3-like [Oryzias latipes]	LOC112145075	921	102.333	0.00593506	0.999407	0.999407	115.69	2	2	2.06298	3	0	-1	1	1	115.69	2	2	2.06	3	3	0	0	10	0	1	115.69	2	3	0	0	0	0	0	0	0	0	0	0	1	-10	0	0	0	0	0	-10
gi|432927420|ref|XP_004081003.1|	proteasome activator complex subunit 1 [Oryzias latipes]	psme1	250	28.8699	0.00537646	0.999493	0.999493	115.38	2	2	10.4	2	0	-1	0.99	0.99	67.76	1	1	5.6	1	1	0	0	0	0	0.99	67.76	1	1	0	0.93	0.93	47.62	1	1	4.8	1	1	0	0	0	0	0.93	47.62	1	1	0
gi|18157533|dbj|BAB83848.1|	PSMB8-A [Oryzias latipes]	psmb8	275	30.3916	0.00715186	0.999431	0.999431	115.05	2	2	8.72727	4	0	-1	0	0	0	0	0	0	0	0	0	1	-10	0	0	0	0	0	-10	1	1	115.05	2	2	8.73	4	4	0	0	10	0	1	115.05	2	4	10
gi|1174670504|ref|XP_020566137.1|	retinol dehydrogenase 7-like isoform X1 [Oryzias latipes]	LOC101170573	319	35.3354	0.00918799	0.999231	0.999231	114.83	2	2	6.89655	2	0	-1	0	0	0	0	0	0	0	0	0	1	-10	0	0	0	0	0	-10	1	1	114.83	2	2	6.9	2	2	0	0	10	0	1	114.83	2	2	10
gi|432945655|ref|XP_004083706.1|	proteasome subunit alpha type-6 [Oryzias latipes]	LOC101155046	246	27.3647	0.00612549	0.99909	0.99909	113.71	2	2	9.7561	2	0	-1	0	0	0	0	0	0	0	0	0	1	-10	0	0	0	0	0	-10	1	1	113.71	2	2	9.76	2	2	0	0	10	0	1	113.71	2	2	10
gi|432867195|ref|XP_004071072.1|	3-hydroxyacyl-CoA dehydrogenase type-2 [Oryzias latipes]	hsd17b10	260	26.9481	0.00782568	0.958837	0.958837	113.52	2	2	13.4615	2	0	-1	0	0	0	0	0	0	0	0	0	1	-10	0	0	0	0	0	-10	0.96	0.96	113.52	2	2	13.46	2	2	0	0	10	0	0.96	113.52	2	2	10
gi|1174691752|ref|XP_020559781.1|	ADP-ribosylation factor 4 [Oryzias latipes]	LOC101172462	180	20.2226	0.00569385	0.994718	0.994718	112.68	2	2	11.1111	6	0	-1	0.87	0.87	87.36	2	2	11.11	2	2	0	0	0	0	0.87	87.36	2	2	0	0.99	0.99	66.24	1	1	5.56	4	4	0	0	1	0	0.99	66.24	1	4	1
gi|157278068|ref|NP_001098134.1|	choriogenin Hminor precursor [Oryzias latipes]	LOC100049191	634	71.2826	0.00710791	0.990984	0.990984	112.21	2	2	4.25868	11	0	-1	0	0	43.35	1	1	1.74	1	1	0	0	0	0	0	43.35	1	1	0	0.99	0.99	112.21	2	2	4.26	10	10	0	0	3.32	0	0.99	112.21	2	10	3.32
gi|432860195|ref|XP_004069438.1|	60S ribosomal protein L27a [Oryzias latipes]	rpl27a	148	16.5409	0.0109312	0.99973	0.99973	111.63	2	2	12.1622	8	0	-1	0.99	0.99	69.5	1	1	8.78	5	5	0	0	0	0	0.99	69.5	1	5	0	1	1	111.63	2	2	12.16	3	3	0	0	-0.74	0	1	111.63	2	3	-0.74
gi|432900830|ref|XP_004076716.1|	CXADR-like membrane protein [Oryzias latipes]	clmp	266	29.2778	0.00687354	0.998817	0.998817	111.22	2	2	7.89474	7	0	-1	1	1	111.22	2	2	7.89	7	7	0	0	10	0	1	111.22	2	7	0	0	0	0	0	0	0	0	0	0	1	-10	0	0	0	0	0	-10
gi|432849635|ref|XP_004066599.1|	sorcin-like [Oryzias latipes]	LOC101156758	235	25.5459	0.00486865	0.999476	0.999476	111.19	2	2	10.2128	5	0	-1	0	0	0	0	0	0	0	0	0	1	-10	0	0	0	0	0	-10	1	1	111.19	2	2	10.21	5	5	0	0	10	0	1	111.19	2	5	10
gi|432878717|ref|XP_004073379.1|	ATP synthase subunit O, mitochondrial [Oryzias latipes]	atp5po	209	22.6144	0.0103159	0.999483	0.999483	111.15	2	2	10.5263	5	0	-1	1	1	101.14	2	2	10.53	3	3	0	0	0	0	1	101.14	2	3	0	0.97	0.97	56.07	1	1	5.26	2	2	0	0	-0.58	0	0.97	56.07	1	2	-0.58
gi|432906354|ref|XP_004077510.1|	cofilin-2-like [Oryzias latipes]	LOC101164501	159	18.2873	0.0058208	0.995584	0.995584	110.8	2	2	11.3208	6	0	-1	0.99	0.99	66.35	1	1	6.92	4	4	0	0	0	0	0.99	66.35	1	4	0	0.91	0.91	86.99	2	2	11.32	2	2	0	0	-1	0	0.91	86.99	2	2	-1
gi|1174672814|ref|XP_020568570.1|	LOW QUALITY PROTEIN: protein TFG [Oryzias latipes]	tfg	410	43.6745	0.00479248	0.997972	0.997972	109.25	2	2	2.92683	4	0	-1	1	1	109.25	2	2	2.93	4	4	0	0	10	0	1	109.25	2	4	0	0	0	0	0	0	0	0	0	0	1	-10	0	0	0	0	0	-10
gi|133777830|gb|AAI15140.1|	Rpl9 protein [Danio rerio]	rpl9	192	21.6227	0.0103892	0.999125	0.999125	109.19	2	2	5.72917	3	0	-1	0.96	0.96	52.37	1	1	5.73	1	1	0	0	0	0	0.96	52.37	1	1	0	0.98	0.98	56.82	1	1	5.21	2	2	0	0	1	0	0.98	56.82	1	2	1
gi|1174657280|ref|XP_020565291.1|	erlin-1-like [Oryzias latipes]	LOC101166981	254	28.9811	0.00580811	0.997353	0.997353	108.95	2	2	8.26772	4	0	-1	0.68	0.68	44.23	1	1	3.54	2	2	0	0	0	0	0.68	44.23	1	2	0	0.99	0.99	64.72	1	1	4.72	2	2	0	0	0	0	0.99	64.72	1	2	0
gi|432950495|ref|XP_004084471.1|	dolichyl-diphosphooligosaccharide--protein glycosyltransferase 48 kDa subunit [Oryzias latipes]	LOC102799190	464	51.235	0.00551611	0.998974	0.998974	108.89	2	2	4.74138	2	0	-1	0	0	0	0	0	0	0	0	0	1	-10	0	0	0	0	0	-10	1	1	108.89	2	2	4.74	2	2	0	0	10	0	1	108.89	2	2	10
gi|1174678183|ref|XP_020569901.1|	rab GDP dissociation inhibitor beta-like [Oryzias latipes]	LOC101168509	447	50.4975	0.00559229	0.999143	0.999143	108.28	2	2	7.60626	3	0	-1	0	0	0	0	0	0	0	0	0	1	-10	0	0	0	0	0	-10	1	1	108.28	2	2	7.61	3	3	0	0	10	0	1	108.28	2	3	10
gi|157836020|pdb|2QO4|A	Chain A, Crystal Structure Of Zebrafish Liver Bile Acid-Binding Protein Complexed With Cholic Acid	fabp10a	126	13.9773	0.00920264	0.947598	0.947598	107.92	2	2	15.873	8	0	-1	0.95	0.95	107.92	2	2	15.87	8	8	0	0	10	0	0.95	107.92	2	8	0	0	0	0	0	0	0	0	0	0	1	-10	0	0	0	0	0	-10
gi|1174662549|ref|XP_004079031.2|	microsomal glutathione S-transferase 3 [Oryzias latipes]	mgst3	168	18.8927	0.00990576	0.999433	0.999433	107.73	2	2	17.8571	2	0	-1	0	0	0	0	0	0	0	0	0	1	-10	0	0	0	0	0	-10	1	1	107.73	2	2	17.86	2	2	0	0	10	0	1	107.73	2	2	10
gi|182890830|gb|AAI65519.1|	Rpl38 protein [Danio rerio]	RPL38	70	8.19472	0.0105649	0.998954	0.998954	107.66	2	2	31.4286	5	0	-1	0.99	0.99	58.39	1	1	14.29	2	2	0	0	0	0	0.99	58.39	1	2	0	1	1	101.57	2	2	31.43	3	3	0	0	0.58	0	1	101.57	2	3	0.58
gi|1174656153|ref|XP_020564999.1|	sulfotransferase 6B1 [Oryzias latipes]	sult6b1	300	34.4571	0.00656592	0.999092	0.999092	107.65	2	2	7	14	0	-1	0.99	0.99	92.51	2	2	7	4	4	0	0	0	0	0.99	92.51	2	4	0	1	1	107.65	2	2	7	10	10	0	0	1.32	0	1	107.65	2	10	1.32
gi|1174691033|ref|XP_020559596.1|	cytochrome c oxidase subunit 5A, mitochondrial-like [Oryzias latipes]	LOC101170179	141	15.9593	0.00707861	0.974588	0.974588	107.65	2	2	11.3475	5	0	-1	0.97	0.97	107.65	2	2	11.35	5	5	0	0	10	0	0.97	107.65	2	5	0	0	0	0	0	0	0	0	0	0	1	-10	0	0	0	0	0	-10
gi|157278270|ref|NP_001098237.1|	cytoglobin-1 [Oryzias latipes]	cygb1	177	19.9582	0.00634131	0.999662	0.999662	106.93	2	2	11.2994	2	0	-1	0	0	0	0	0	0	0	0	0	1	-10	0	0	0	0	0	-10	1	1	106.93	2	2	11.3	2	2	0	0	10	0	1	106.93	2	2	10
gi|126632543|emb|CAM56629.1|	ADP-ribosylation factor 5 [Danio rerio]	arf5	180	20.3115	0.00585889	0.866802	0.866802	105.4	2	2	11.1111	11	0	-1	0.87	0.87	105.4	2	2	11.11	9	9	0	0	0	0	0.87	105.4	2	9	0	0.53	0.53	50.38	1	1	5.56	2	2	0	0	-2.17	0	0.53	50.38	1	2	-2.17
gi|182889290|gb|AAI64893.1|	Calm1b protein [Danio rerio]	calm1	149	16.8088	0.0039292	0.999773	0.999773	104.93	2	2	18.7919	6	0	-1	0.92	0.92	46.74	1	1	11.41	1	1	0	0	0	0	0.92	46.74	1	1	0	1	1	104.93	2	2	18.79	5	5	0	0	2.32	0	1	104.93	2	5	2.32
gi|1174635811|ref|XP_020556930.1|	60S ribosomal protein L14 [Oryzias latipes]	rpl14	137	15.9896	0.0109019	0.984604	0.984604	104.88	2	2	17.5182	7	0	-1	0.97	0.97	52.95	1	1	8.76	3	3	0	0	0	0	0.97	52.95	1	3	0	0.98	0.98	104.88	2	2	17.52	4	4	0	0	0.41	0	0.98	104.88	2	4	0.41
gi|432877671|ref|XP_004073212.1|	EH domain-containing protein 1-like [Oryzias latipes]	LOC101158863	532	60.0563	0.00621436	0.999681	0.999681	104.66	2	2	4.13534	4	0	-1	0.98	0.98	53.41	1	1	2.26	2	2	0	0	0	0	0.98	53.41	1	2	0	1	1	104.66	2	2	4.14	2	2	0	0	0	0	1	104.66	2	2	0
gi|1174635224|ref|XP_020556801.1|	uncharacterized protein LOC110014347 [Oryzias latipes]	LOC110014347	343	35.7385	0.00559229	0.999433	0.999433	103.96	2	2	7.58017	5	0	-1	1	1	103.96	2	2	7.58	5	5	0	0	10	0	1	103.96	2	5	0	0	0	0	0	0	0	0	0	0	1	-10	0	0	0	0	0	-10
gi|432921574|ref|XP_004080207.1|	cytochrome b-c1 complex subunit 2, mitochondrial isoform X2 [Oryzias latipes]	LOC101175512	448	47.1733	0.0076792	0.99692	0.99692	103.68	2	2	6.47321	2	0	-1	0	0	0	0	0	0	0	0	0	1	-10	0	0	0	0	0	-10	1	1	103.68	2	2	6.47	2	2	0	0	10	0	1	103.68	2	2	10
gi|432943209|ref|XP_004083108.1|	lumican [Oryzias latipes]	lum	342	38.5547	0.00569385	0.996852	0.996852	103.62	2	2	6.43275	3	0	-1	0.97	0.97	58.93	1	1	3.22	1	1	0	0	0	0	0.97	58.93	1	1	0	0.98	0.98	86.91	2	2	6.43	2	2	0	0	1	0	0.98	86.91	2	2	1
gi|432909097|ref|XP_004078110.1|	chymotrypsin-like protease CTRL-1 [Oryzias latipes]	LOC101173707	257	27.8145	0.008104	0.997337	0.997337	103.25	2	2	10.8949	4	0	-1	0.84	0.84	43.12	1	1	3.89	2	2	0	0	0	0	0.84	43.12	1	2	0	0.98	0.98	60.13	1	1	7	2	2	0	0	0	0	0.98	60.13	1	2	0
gi|1174680249|ref|XP_020570362.1|	collagen alpha-1(XII) chain [Oryzias latipes]	LOC101172377	3521	379.582	0.0052749	0.993103	0.993103	103.08	2	2	0.56802	6	0	-1	0.96	0.96	57.91	1	1	0.26	2	2	0	0	0	0	0.96	57.91	1	2	0	0.98	0.98	94.08	2	2	0.57	4	4	0	0	1	0	0.98	94.08	2	4	1
gi|432959402|ref|XP_004086274.1|	F-actin-capping protein subunit alpha-2 [Oryzias latipes]	capza2	286	32.8022	0.00552881	0.998571	0.998571	102.42	2	2	12.9371	4	0	-1	0.99	0.99	61.23	1	1	7.69	3	3	0	0	0	0	0.99	61.23	1	3	0	0.79	0.79	41.19	1	1	5.24	1	1	0	0	-1.58	0	0.79	41.19	1	1	-1.58
gi|157278329|ref|NP_001098266.1|	alcohol dehydrogenase class-3 [Oryzias latipes]	adh5	378	40.6685	0.008104	0.994577	0.994577	102	2	2	5.55556	14	0	-1	0.94	0.94	51.36	1	1	2.65	2	2	0	0	0	0	0.94	51.36	1	2	0	0.99	0.99	102	2	2	5.56	12	12	0	0	2.58	0	0.99	102	2	12	2.58
gi|1174657282|ref|XP_020565292.1|	vinculin-like isoform X1 [Oryzias latipes]	LOC101172101	1135	124.896	0.00536377	0.99836	0.99836	101.03	2	2	1.93833	4	0	-1	0	0	0	0	0	0	0	0	0	1	-10	0	0	0	0	0	-10	1	1	101.03	2	2	1.94	4	4	0	0	10	0	1	101.03	2	4	10
gi|432851203|ref|XP_004066906.1|	transaldolase [Oryzias latipes]	taldo1	338	37.5863	0.006771	0.9989	0.9989	100.97	2	2	7.10059	3	0	-1	0	0	0	0	0	0	0	0	0	1	-10	0	0	0	0	0	-10	1	1	100.97	2	2	7.1	3	3	0	0	10	0	1	100.97	2	3	10
gi|432929708|ref|XP_004081238.1|	proteasome activator complex subunit 2 [Oryzias latipes]	psme2	241	27.2573	0.00565576	0.965	0.965	100.92	2	2	7.88382	2	0	-1	0	0	0	0	0	0	0	0	0	1	-10	0	0	0	0	0	-10	0.97	0.97	100.92	2	2	7.88	2	2	0	0	10	0	0.97	100.92	2	2	10
gi|432865197|ref|XP_004070464.1|	60S ribosomal protein L10a [Oryzias latipes]	rpl10a	216	24.5223	0.0102573	0.992159	0.992159	100.51	2	2	11.1111	11	0	-1	0.93	0.93	54.68	1	1	5.09	6	6	0	0	0	0	0.93	54.68	1	6	0	0.99	0.99	95.89	2	2	11.11	5	5	0	0	-0.26	0	0.99	95.89	2	5	-0.26
gi|432884101|ref|XP_004074443.1|	coagulation factor XI-like [Oryzias latipes]	LOC101167304	409	45.849	0.00607471	0.995013	0.995013	100.48	2	2	5.13447	8	0	-1	1	1	100.48	2	2	5.13	4	4	0	0	0	0	1	100.48	2	4	0	0.94	0.94	50.97	1	1	2.44	4	4	0	0	0	0	0.94	50.97	1	4	0
gi|432959066|ref|XP_004086171.1|	mimecan [Oryzias latipes]	ogn	280	31.5506	0.0095542	0.996929	0.996929	100.28	2	2	7.85714	3	0	-1	1	1	100.28	2	2	7.86	3	3	0	0	10	0	1	100.28	2	3	0	0	0	0	0	0	0	0	0	0	1	-10	0	0	0	0	0	-10
gi|432881057|ref|XP_004073784.1|	proteasome subunit beta type-4 [Oryzias latipes]	psmb4	259	28.6263	0.006354	0.998131	0.998131	100.27	2	2	5.79151	5	0	-1	0.9	0.9	50.77	1	1	4.25	2	2	0	0	0	0	0.9	50.77	1	2	0	1	1	100.27	2	2	5.79	3	3	0	0	0.58	0	1	100.27	2	3	0.58
gi|432881621|ref|XP_004073869.1|	biotinidase-like [Oryzias latipes]	LOC101173953	542	60.2034	0.005021	0.996687	0.996687	99.83	2	2	3.32103	3	0	-1	1	1	99.83	2	2	3.32	3	3	0	0	10	0	1	99.83	2	3	0	0	0	0	0	0	0	0	0	0	1	-10	0	0	0	0	0	-10
gi|432859715|ref|XP_004069228.1|	keratin, type I cytoskeletal 18 isoform X1 [Oryzias latipes]	LOC101158252	408	45.2048	0.00480518	0.965685	0.965685	98.75	2	2	6.12745	2	0	-1	0	0	45.98	1	1	2.21	1	1	0	0	0	0	0	45.98	1	1	0	0.96	0.96	52.77	1	1	3.92	1	1	0	0	0	0	0.96	52.77	1	1	0
gi|432874015|ref|XP_004072430.1|	D-amino-acid oxidase [Oryzias latipes]	dao	345	38.9198	0.00868994	0.996043	0.996043	97.87	2	2	7.53623	5	0	-1	0.94	0.94	48.83	1	1	2.61	3	3	0	0	0	0	0.94	48.83	1	3	0	0.99	0.99	96.11	2	2	7.54	2	2	0	0	-0.58	0	0.99	96.11	2	2	-0.58
gi|152012832|gb|AAI50357.1|	Cap1 CAP, adenylate cyclase-associated protein 1 [Danio rerio]	cap1	463	49.3052	0.00842627	0.93257	0.93257	95.28	2	2	4.9676	6	0	-1	0.95	0.95	86.58	2	2	4.97	3	3	0	0	0	0	0.95	86.58	2	3	0	0.84	0.84	91.17	2	2	4.97	3	3	0	0	0	0	0.84	91.17	2	3	0
gi|182888798|gb|AAI64223.1|	Rpl27 protein [Danio rerio]	rpl27	136	15.7537	0.0110776	0.990982	0.990982	95.16	2	2	12.5	3	0	-1	0	0	0	0	0	0	0	0	0	1	-10	0	0	0	0	0	-10	0.99	0.99	95.16	2	2	12.5	3	3	0	0	10	0	0.99	95.16	2	3	10
gi|1174687116|ref|XP_004068527.2|	glutathione peroxidase 1 [Oryzias latipes]	gpx1	188	21.1319	0.00797217	0.997788	0.997788	94.89	2	2	15.4255	3	0	-1	0	0	0	0	0	0	0	0	0	1	-10	0	0	0	0	0	-10	1	1	94.89	2	2	15.43	3	3	0	0	10	0	1	94.89	2	3	10
gi|432892467|ref|XP_004075795.1|	dipeptidyl peptidase 1 [Oryzias latipes]	ctsc	453	50.0865	0.00690283	0.998794	0.998794	94.81	2	2	6.84327	6	0	-1	0.97	0.97	42.96	1	1	2.65	1	1	0	0	0	0	0.97	42.96	1	1	0	1	1	94.81	2	2	6.84	5	5	0	0	2.32	0	1	94.81	2	5	2.32
gi|1174675660|ref|XP_020569246.1|	microsomal glutathione S-transferase 1 [Oryzias latipes]	mgst1	151	16.706	0.00975928	0.998363	0.998363	94.74	2	2	14.5695	7	0	-1	1	1	94.74	2	2	14.57	5	5	0	0	0	0	1	94.74	2	5	0	0.94	0.94	47.3	1	1	7.95	2	2	0	0	-1.32	0	0.94	47.3	1	2	-1.32
gi|432925908|ref|XP_004080773.1|	ADP-ribosylation factor 1 [Oryzias latipes]	LOC101167961	181	20.5006	0.00617627	0.940667	0.940667	94.6	2	2	11.0497	4	0	-1	0.94	0.94	94.6	2	2	11.05	2	2	0	0	0	0	0.94	94.6	2	2	0	0.8	0.8	42.06	1	1	5.52	2	2	0	0	0	0	0.8	42.06	1	2	0
gi|114325216|gb|ABI63915.1|	aldehyde dehydrogenase [Oryzias latipes]	LOC101160930	518	56.2786	0.00535107	0.991574	0.991574	94.58	2	2	3.66795	7	0	-1	0.83	0.83	43.25	1	1	1.54	3	3	0	0	0	0	0.83	43.25	1	3	0	0.99	0.99	94.58	2	2	3.67	4	4	0	0	0.41	0	0.99	94.58	2	4	0.41
gi|432958418|ref|XP_004086022.1|	NADH-cytochrome b5 reductase 3-like, partial [Oryzias latipes]	LOC101175543	161	18.1818	0.00992041	0.993392	0.993392	94.51	2	2	10.559	2	0	-1	0	0	0	0	0	0	0	0	0	1	-10	0	0	0	0	0	-10	0.99	0.99	94.51	2	2	10.56	2	2	0	0	10	0	0.99	94.51	2	2	10
gi|1174689901|ref|XP_004069370.2|	40S ribosomal protein S23 [Oryzias latipes]	rps23	170	18.7603	0.0109019	0.996726	0.996726	94.48	2	2	12.9412	2	0	-1	0	0	0	0	0	0	0	0	0	1	-10	0	0	0	0	0	-10	1	1	94.48	2	2	12.94	2	2	0	0	10	0	1	94.48	2	2	10
gi|432865273|ref|XP_004070502.1|	proliferation-associated protein 2G4-like [Oryzias latipes]	LOC101170587	392	43.1932	0.00691748	0.990234	0.990234	94.11	2	2	5.10204	3	0	-1	0	0	0	0	0	0	0	0	0	1	-10	0	0	0	0	0	-10	0.99	0.99	94.11	2	2	5.1	3	3	0	0	10	0	0.99	94.11	2	3	10
gi|1174633822|ref|XP_020556479.1|	60S ribosomal protein L35a [Oryzias latipes]	rpl35a	144	16.2247	0.0110044	0.99813	0.99813	93.81	2	2	15.2778	4	0	-1	0.92	0.92	48.36	1	1	6.94	2	2	0	0	0	0	0.92	48.36	1	2	0	0.99	0.99	85.81	2	2	15.28	2	2	0	0	0	0	0.99	85.81	2	2	0
gi|1174687476|ref|XP_020558768.1|	guanine nucleotide-binding protein G(I)/G(S)/G(T) subunit beta-1-like [Oryzias latipes]	LOC101168199	340	37.304	0.0055542	0.998339	0.998339	92.68	2	2	6.47059	5	0	-1	0	0	0	0	0	0	0	0	0	1	-10	0	0	0	0	0	-10	1	1	92.68	2	2	6.47	5	5	0	0	10	0	1	92.68	2	5	10
gi|1174637858|ref|XP_020557316.1|	copine-1 isoform X2 [Oryzias latipes]	cpne1	536	58.4248	0.00549072	0.990725	0.990725	92.14	2	2	3.54478	3	0	-1	0.95	0.95	49.93	1	1	1.87	1	1	0	0	0	0	0.95	49.93	1	1	0	0.8	0.8	42.21	1	1	1.68	2	2	0	0	1	0	0.8	42.21	1	2	1
gi|1174688662|ref|XP_020559035.1|	delta-1-pyrroline-5-carboxylate dehydrogenase, mitochondrial [Oryzias latipes]	aldh4a1	556	61.4524	0.00803076	0.988799	0.988799	90.96	2	2	4.85612	2	0	-1	0.94	0.94	49.88	1	1	3.24	1	1	0	0	0	0	0.94	49.88	1	1	0	0.82	0.82	41.08	1	1	1.62	1	1	0	0	0	0	0.82	41.08	1	1	0
gi|432914339|ref|XP_004079063.1|	UDP-glucuronosyltransferase 1-1 [Oryzias latipes]	LOC100125518	540	60.6439	0.0085874	0.988612	0.988612	90.31	2	2	3.33333	4	0	-1	0.99	0.99	90.31	2	2	3.33	4	4	0	0	10	0	0.99	90.31	2	4	0	0	0	0	0	0	0	0	0	0	1	-10	0	0	0	0	0	-10
gi|1040678845|ref|XP_017209012.1|	60S ribosomal protein L10 isoform X1 [Danio rerio]	rpl10	215	24.5768	0.0105796	0.984899	0.984899	90.12	2	2	9.76744	8	0	-1	0.98	0.98	90.12	2	2	9.77	6	6	0	0	0	0	0.98	90.12	2	6	0	0.93	0.93	42	1	1	4.19	2	2	0	0	-1.58	0	0.93	42	1	2	-1.58
gi|432846940|ref|XP_004065930.1|	40S ribosomal protein S6 [Oryzias latipes]	rps6	249	28.6349	0.011312	0.977497	0.977497	89.02	2	2	6.4257	20	0	-1	0.93	0.93	48.18	1	1	3.21	10	10	0	0	0	0	0.93	48.18	1	10	0	0.98	0.98	89.02	2	2	6.43	10	10	0	0	0	0	0.98	89.02	2	10	0
gi|1174656185|ref|XP_020565004.1|	actin-related protein 2 isoform X1 [Oryzias latipes]	actr2	399	45.2435	0.00652197	0.915733	0.915733	88.79	2	2	1.75439	7	0	-1	0.64	0.64	40.58	1	1	1.5	1	1	0	0	0	0	0.64	40.58	1	1	0	0.92	0.92	88.79	2	2	1.75	6	6	0	0	2.58	0	0.92	88.79	2	6	2.58
gi|1174695949|ref|XP_004071230.2|	myosin regulatory light chain 2, skeletal muscle isoform [Oryzias latipes]	mylpf	221	24.7174	0.00499561	0.97981	0.97981	88.69	2	2	9.50226	2	0	-1	0.98	0.98	88.69	2	2	9.5	2	2	0	0	10	0	0.98	88.69	2	2	0	0	0	0	0	0	0	0	0	0	1	-10	0	0	0	0	0	-10
gi|1174628656|ref|XP_004084217.3|	fetuin-B-like [Oryzias latipes]	LOC101158597	562	62.9581	0.00623975	0.972828	0.972828	88.67	2	2	4.4484	5	0	-1	0	0	0	0	0	0	0	0	0	1	-10	0	0	0	0	0	-10	0.97	0.97	88.67	2	2	4.45	5	5	0	0	10	0	0.97	88.67	2	5	10
gi|432941241|ref|XP_004082829.1|	ezrin-like [Oryzias latipes]	LOC101158402	591	69.1933	0.00559229	0.994444	0.994444	88.29	2	2	2.70728	2	0	-1	0	0	0	0	0	0	0	0	0	1	-10	0	0	0	0	0	-10	0.99	0.99	88.29	2	2	2.71	2	2	0	0	10	0	0.99	88.29	2	2	10
gi|329185063|ref|NP_001002129.2|	ras-related protein Rab-1B [Danio rerio]	rab1bb	201	22.4383	0.00522412	0.98387	0.98387	88.22	2	2	7.46269	5	0	-1	0.75	0.75	40.42	1	1	2.99	1	1	0	0	0	0	0.75	40.42	1	1	0	0.94	0.94	47.8	1	1	4.48	4	4	0	0	2	0	0.94	47.8	1	4	2
gi|432921469|ref|XP_004080165.1|	aconitate hydratase, mitochondrial [Oryzias latipes]	aco2	781	84.8122	0.00653662	0.94874	0.94874	86.49	2	2	2.43278	2	0	-1	0.8	0.8	43.12	1	1	1.15	1	1	0	0	0	0	0.8	43.12	1	1	0	0.75	0.75	43.37	1	1	1.28	1	1	0	0	0	0	0.75	43.37	1	1	0
gi|1174651742|ref|XP_020564011.1|	LOW QUALITY PROTEIN: unconventional myosin-Ic [Oryzias latipes]	myo1c	1062	121.324	0.00926123	0.990113	0.990113	85.56	2	2	1.88324	3	0	-1	0.84	0.84	44.86	1	1	0.85	2	2	0	0	0	0	0.84	44.86	1	2	0	0.94	0.94	40.7	1	1	1.04	1	1	0	0	-1	0	0.94	40.7	1	1	-1
gi|432941989|ref|XP_004082938.1|	aldo-keto reductase family 1 member B10-like [Oryzias latipes]	LOC101167259	316	35.6052	0.00601123	0.769466	0.769466	84.46	2	2	5.37975	17	0	-1	0.74	0.74	43.61	1	1	2.53	13	13	0	0	0	0	0.74	43.61	1	13	0	0.77	0.77	84	2	2	5.38	4	4	0	0	-1.7	0	0.77	84	2	4	-1.7
gi|1174687825|ref|XP_020558855.1|	ras-related protein Rap-1A-like [Oryzias latipes]	LOC104961557	185	20.9638	0.00854346	0.966401	0.966401	83.69	2	2	12.4324	3	0	-1	0.83	0.83	42.87	1	1	5.95	2	2	0	0	0	0	0.83	42.87	1	2	0	0.8	0.8	40.82	1	1	6.49	1	1	0	0	-1	0	0.8	40.82	1	1	-1
gi|1174643356|ref|XP_004073083.2|	60S ribosomal protein L36a [Oryzias latipes]	RPL36A	190	21.2457	0.010814	0.996047	0.996047	82.69	2	2	10.5263	4	0	-1	0.92	0.92	40.73	1	1	4.74	2	2	0	0	0	0	0.92	40.73	1	2	0	1	1	82.69	2	2	10.53	2	2	0	0	0	0	1	82.69	2	2	0
[truncated: 5 more columns]

## Sheet: Table S3
Supplementary table 3. Proteins identified in Organs in control and treated samples.
Sequence Id	Sequence Name	Gene	Protein Length (AA)	Protein Weight (kDa)	Protein Isoelectric Point (pI)	Total Group Probability	Total Protein Probability	Total Score	Total Peptides	Total Peptides (Paris Guidelines)	Total % Seq Coverage	Total Spectra	F-Statistic	P Value	CONTROL Group Probability	CONTROL Protein Probability	CONTROL Score	CONTROL Peptides	CONTROL Peptides (Paris Guidelines)	CONTROL % Seq Coverage	CONTROL Spectral Count	CONTROL Normalized SC (N-SC)	CONTROL N-SC Standard Deviation	CONTROL N-SC % Standard Deviation	CONTROL N-SC Log2 Relative Expression	CONTROL N-SC Log2 Relative Expression Std Dev	CONTROL:rep1 Protein Probability	CONTROL:rep1 Score	CONTROL:rep1 Peptides	CONTROL:rep1 Normalized SC (N-SC)	CONTROL:rep1 N-SC Log2 Relative Expression	TREATED Group Probability	TREATED Protein Probability	TREATED Score	TREATED Peptides	TREATED Peptides (Paris Guidelines)	TREATED % Seq Coverage	TREATED Spectral Count	TREATED Normalized SC (N-SC)	TREATED N-SC Standard Deviation	TREATED N-SC % Standard Deviation	TREATED N-SC Log2 Relative Expression	TREATED N-SC Log2 Relative Expression Std Dev	TREATED:rep1 Protein Probability	TREATED:rep1 Score	TREATED:rep1 Peptides	TREATED:rep1 Normalized SC (N-SC)	TREATED:rep1 N-SC Log2 Relative Expression
gi|1174683558|ref|XP_020557031.1|	vitellogenin 1 isoform X1 [Oryzias latipes]	ol-vit1	1700	187.858	0.00866064	1	1	6172.99	86	86	51.6471	1021	0	-1	1	1	5523.53	77	77	48.82	551	551	0	0	0	0	1	5523.53	77	551	0	1	1	4649.93	71	71	42.88	470	470	0	0	-0.23	0	1	4649.93	71	470	-0.23
gi|157278094|ref|NP_001098147.1|	vitellogenin 1 precursor [Oryzias latipes]	ol-vit1	1678	185.418	0.00885107	1	1	5890.18	84	84	48.9273	937	0	-1	1	1	5006.92	71	71	43.74	492	492	0	0	0	0	1	5006.92	71	492	0	1	1	4639.31	72	72	42.73	445	445	0	0	-0.14	0	1	4639.31	72	445	-0.14
gi|157278415|ref|NP_001098310.1|	vitellogenin II precursor [Oryzias latipes]	vit-6	1725	190.224	0.00940771	1	1	4197.99	63	63	41.6812	431	0	-1	1	1	3402.13	53	53	35.71	217	217	0	0	0	0	1	3402.13	53	217	0	1	1	3317.85	51	51	32.58	214	214	0	0	-0.02	0	1	3317.85	51	214	-0.02
gi|432853585|ref|XP_004067780.1|	vitellogenin-1-like [Oryzias latipes]	LOC101159180	1676	185.727	0.00885107	1	1	2727.48	42	42	25.895	518	0	-1	1	1	2391.15	36	36	23.03	296	296	0	0	0	0	1	2391.15	36	296	0	1	1	1920.69	32	32	20.11	222	222	0	0	-0.41	0	1	1920.69	32	222	-0.41
gi|1174684238|ref|XP_020557968.1|	vitellogenin-like [Oryzias latipes]	LOC101161140	1221	137.263	0.00604932	1	1	2570.13	37	37	34.8894	240	0	-1	1	1	2300.83	34	34	32.27	121	121	0	0	0	0	1	2300.83	34	121	0	1	1	1847.32	29	29	24.82	119	119	0	0	-0.02	0	1	1847.32	29	119	-0.02
gi|432864501|ref|XP_004070325.1|	keratin, type II cytoskeletal 8-like isoform X1 [Oryzias latipes]	LOC101168366	530	58.4299	0.00498291	1	1	2190.71	35	35	53.2075	397	0	-1	1	1	1786.73	29	29	48.11	173	173	0	0	0	0	1	1786.73	29	173	0	1	1	1950.01	31	31	53.02	224	224	0	0	0.37	0	1	1950.01	31	224	0.37
gi|765112734|ref|XP_011478077.1|	myosin-11 isoform X1 [Oryzias latipes]	myh11	1978	227.872	0.0052749	1	1	2189.06	36	36	18.6047	110	0	-1	1	1	2182.61	36	36	18.6	106	106	0	0	0	0	1	2182.61	36	106	0	1	1	123.46	2	2	1.21	4	4	0	0	-4.73	0	1	123.46	2	4	-4.73
gi|355329972|dbj|BAL14281.1|	binding protein [Oryzias latipes]	hspa5	653	72.0771	0.00486865	1	1	1739.85	26	26	44.4104	138	0	-1	1	1	1250.19	20	20	33.54	65	65	0	0	0	0	1	1250.19	20	65	0	1	1	1295.18	20	20	35.83	73	73	0	0	0.17	0	1	1295.18	20	73	0.17
gi|432849647|ref|XP_004066605.1|	ATP synthase subunit beta, mitochondrial [Oryzias latipes]	atp5f1b	517	55.1059	0.00497021	1	1	1563.4	21	21	56.2863	113	0	-1	1	1	1177.73	16	16	45.26	38	38	0	0	0	0	1	1177.73	16	38	0	1	1	1264.28	18	18	47	75	75	0	0	0.98	0	1	1264.28	18	75	0.98
gi|1174642136|ref|XP_020561116.1|	keratin, type I cytoskeletal 13-like isoform X2 [Oryzias latipes]	LOC101160141	387	43.3908	0.00521143	1	1	1526.55	25	25	54.522	297	0	-1	1	1	1343.21	22	22	50.13	126	126	0	0	0	0	1	1343.21	22	126	0	1	1	1245.35	21	21	41.86	171	171	0	0	0.44	0	1	1245.35	21	171	0.44
gi|1174691476|ref|XP_020559720.1|	tropomyosin alpha-1 chain [Oryzias latipes]	tpm1	284	32.9417	0.00451318	1	1	1506.83	23	23	59.1549	119	0	-1	1	1	575.06	9	9	29.93	20	20	0	0	0	0	1	575.06	9	20	0	1	1	1443.42	22	22	56.34	99	99	0	0	2.31	0	1	1443.42	22	99	2.31
gi|1174684173|ref|XP_020557950.1|	vitellogenin-1-like [Oryzias latipes]	LOC101173135	905	100.595	0.00688818	1	1	1499.63	23	23	30.1657	289	0	-1	1	1	1168.69	17	17	22.87	177	177	0	0	0	0	1	1168.69	17	177	0	1	1	990.82	16	16	20.55	112	112	0	0	-0.66	0	1	990.82	16	112	-0.66
gi|157278245|ref|NP_001098222.1|	42Sp50 [Oryzias latipes]	LOC100049338	456	50.1786	0.0100376	1	1	1458.36	22	22	50.8772	358	0	-1	1	1	1386.59	22	22	50.88	169	169	0	0	0	0	1	1386.59	22	169	0	1	1	1168.56	18	18	39.47	189	189	0	0	0.16	0	1	1168.56	18	189	0.16
gi|432888928|ref|XP_004075092.1|	tropomyosin beta chain isoform X1 [Oryzias latipes]	LOC112136182	284	32.5386	0.00452588	1	1	1344.51	21	21	60.9155	121	0	-1	1	1	798.41	12	12	34.51	27	27	0	0	0	0	1	798.41	12	27	0	1	1	1188.89	18	18	52.46	94	94	0	0	1.8	0	1	1188.89	18	94	1.8
gi|432847444|ref|XP_004066026.1|	actin, cytoplasmic 2 [Oryzias latipes]	LOC101168921	375	41.7478	0.00519873	0.999631	0.999631	1318.3	20	20	60.5333	336	0	-1	1	1	1254.85	19	19	60.53	181	181	0	0	0	0	1	1254.85	19	181	0	0.44	0.44	746.18	11	11	32.53	155	155	0	0	-0.22	0	0.44	746.18	11	155	-0.22
gi|13241079|gb|AAD14159.2|S74868_1	beta-actin [Oryzias latipes]	actb	375	41.6937	0.00517334	0.999965	0.999965	1312.37	20	20	60.5333	370	0	-1	1	1	1251.39	19	19	60.53	199	199	0	0	0	0	1	1251.39	19	199	0	1	1	784.09	12	12	35.47	171	171	0	0	-0.22	0	1	784.09	12	171	-0.22
gi|160774031|gb|AAI55267.1|	Zgc:86709 protein [Danio rerio]	zgc:86709	377	41.9599	0.00510986	0.992682	0.992682	1267.57	19	19	54.1114	361	0	-1	0.99	0.99	1201.16	18	18	54.11	188	188	0	0	0	0	0.99	1201.16	18	188	0	0.91	0.91	812.25	12	12	35.28	173	173	0	0	-0.12	0	0.91	812.25	12	173	-0.12
gi|1062594083|ref|NP_997785.2|	actin, aortic smooth muscle [Danio rerio]	acta2	377	41.9498	0.00510986	0.999989	0.999989	1263.02	19	19	54.1114	346	0	-1	1	1	1196.43	18	18	54.11	176	176	0	0	0	0	1	1196.43	18	176	0	1	1	814.94	12	12	35.28	170	170	0	0	-0.05	0	1	814.94	12	170	-0.05
gi|1040694564|ref|XP_017212441.1|	LOW QUALITY PROTEIN: uncharacterized protein LOC100038789 [Danio rerio]	zgc:163040	340	37.7813	0.0117808	0.999998	0.999998	1181.01	21	18	30.2941	201	0	-1	1	1	1087.93	20	18	30.29	72	72	0	0	0	0	1	1087.93	20	72	0	1	1	995.98	18	15	29.12	129	129	0	0	0.84	0	1	995.98	18	129	0.84
gi|116062147|dbj|BAF34704.1|	fast skeletal myosin heavy chain isoform mMYH-7 [Oryzias latipes]	LOC110015468	1936	221.575	0.00538916	0.999998	0.999998	1174.29	19	19	9.71074	101	0	-1	1	1	805.78	14	14	7.33	47	47	0	0	0	0	1	805.78	14	47	0	1	1	828.77	13	13	6.46	54	54	0	0	0.2	0	1	828.77	13	54	0.2
gi|1174652625|ref|XP_004076020.2|	apolipoprotein A-I-like [Oryzias latipes]	LOC101169721	323	36.0838	0.00687354	1	1	1163.41	18	18	55.7276	127	0	-1	1	1	1104.16	18	18	55.73	62	62	0	0	0	0	1	1104.16	18	62	0	1	1	867.18	13	13	46.44	65	65	0	0	0.07	0	1	867.18	13	65	0.07
gi|78070743|gb|AAI07848.1|	UNVERIFIED: zgc:123289 [Danio rerio]	zgc:123289	376	41.7928	0.00518604	0	0	1163.08	18	18	46.2766	344	0	-1	0.89	0.89	1099.63	17	17	46.28	182	182	0	0	0	0	0.89	1099.63	17	182	0	0.45	0.45	803.31	12	12	35.37	162	162	0	0	-0.17	0	0.45	803.31	12	162	-0.17
gi|116062143|dbj|BAF34702.1|	fast skeletal myosin heavy chain isoform mMYH-2 [Oryzias latipes]	LOC101163414	1935	221.297	0.00543994	0.993583	0.993583	1084.58	17	17	8.83721	97	0	-1	0.98	0.98	759.81	13	13	6.87	44	44	0	0	0	0	0.98	759.81	13	44	0	1	1	785.03	12	12	6.05	53	53	0	0	0.27	0	1	785.03	12	53	0.27
gi|765131520|ref|XP_011477986.1|	actin, cytoplasmic-like [Oryzias latipes]	LOC101155523	375	41.7148	0.00518604	0.990949	0.990949	1077.89	17	17	43.4667	293	0	-1	0	0	973.95	15	15	40	156	156	0	0	0	0	0	973.95	15	156	0	0.93	0.93	729.26	11	11	32.53	137	137	0	0	-0.19	0	0.93	729.26	11	137	-0.19
gi|1174687283|ref|XP_020558723.1|	myosin heavy chain, fast skeletal muscle [Oryzias latipes]	mmyhemb1	1938	221.81	0.00551611	0.999987	0.999987	1049.93	18	18	8.97833	78	0	-1	1	1	687.24	13	13	6.6	38	38	0	0	0	0	1	687.24	13	38	0	0.96	0.96	648.06	10	10	4.7	40	40	0	0	0.07	0	0.96	648.06	10	40	0.07
gi|765115949|ref|XP_011491081.1|	tropomyosin alpha-1 chain isoform X2 [Oryzias latipes]	LOC101164789	248	28.3964	0.00455127	0.999981	0.999981	1032.83	17	17	54.4355	85	0	-1	1	1	407	6	6	22.18	12	12	0	0	0	0	1	407	6	12	0	1	1	961.08	16	16	51.21	73	73	0	0	2.6	0	1	961.08	16	73	2.6
gi|432873514|ref|XP_004072254.1|	ATP synthase subunit alpha, mitochondrial [Oryzias latipes]	LOC101160076	551	59.8687	0.00937842	1	1	1012.86	15	15	32.6679	67	0	-1	1	1	734.29	12	12	25.05	29	29	0	0	0	0	1	734.29	12	29	0	1	1	837.73	12	12	27.59	38	38	0	0	0.39	0	1	837.73	12	38	0.39
gi|207008764|emb|CAR80295.1|	unnamed protein product [Danio rerio]	(zgc:194989	223	24.6437	0.0113999	0.999964	0.999964	1010.63	17	17	48.4305	229	0	-1	1	1	996.14	17	17	48.43	96	96	0	0	0	0	1	996.14	17	96	0	1	1	749.39	13	13	41.7	133	133	0	0	0.47	0	1	749.39	13	133	0.47
gi|432852666|ref|XP_004067324.1|	tropomyosin alpha-1 chain isoform X1 [Oryzias latipes]	LOC101164789	284	32.7487	0.00453857	0.944852	0.944852	995.34	16	16	43.662	83	0	-1	0	0	344.01	5	5	15.14	11	11	0	0	0	0	0	344.01	5	11	0	0.94	0.94	931.93	15	15	40.85	72	72	0	0	2.71	0	0.94	931.93	15	72	2.71
gi|432864509|ref|XP_004070328.1|	keratin, type I cytoskeletal 18-like [Oryzias latipes]	LOC101168952	430	48.1185	0.00545264	1	1	993.52	17	17	35.3488	98	0	-1	1	1	699.42	13	13	25.81	42	42	0	0	0	0	1	699.42	13	42	0	1	1	746.06	12	12	28.37	56	56	0	0	0.41	0	1	746.06	12	56	0.41
gi|157278068|ref|NP_001098134.1|	choriogenin Hminor precursor [Oryzias latipes]	LOC100049191	634	71.2826	0.00710791	1	1	974.45	14	14	26.9716	142	0	-1	1	1	768.7	12	12	19.72	67	67	0	0	0	0	1	768.7	12	67	0	1	1	845.35	13	13	25.71	75	75	0	0	0.16	0	1	845.35	13	75	0.16
gi|157278233|ref|NP_001098216.1|	ZPA domain containing protein precursor [Oryzias latipes]	LOC100049331	918	103.157	0.00594775	1	1	959.38	16	16	19.281	54	0	-1	1	1	285.61	5	5	5.45	15	15	0	0	0	0	1	285.61	5	15	0	1	1	918.36	16	16	19.28	39	39	0	0	1.38	0	1	918.36	16	39	1.38
gi|157278337|ref|NP_001098270.1|	heat shock cognate 71 kDa protein [Oryzias latipes]	hsc70	686	76.103	0.00571924	1	1	954.37	15	15	21.5743	107	0	-1	1	1	643.97	11	11	17.35	53	53	0	0	0	0	1	643.97	11	53	0	1	1	775.38	12	12	17.35	54	54	0	0	0.03	0	1	775.38	12	54	0.03
gi|22093908|gb|AAM91821.1|AF396669_1	choriogenin Hminor, partial [Oryzias latipes]	LOC100049191	600	67.3557	0.00715186	0.999995	0.999995	952.84	14	14	28	135	0	-1	0.99	0.99	690.45	11	11	18.17	57	57	0	0	0	0	0.99	690.45	11	57	0	1	1	841.48	13	13	26.67	78	78	0	0	0.45	0	1	841.48	13	78	0.45
gi|432884839|ref|XP_004074612.1|	ATP synthase subunit alpha, mitochondrial-like [Oryzias latipes]	LOC101169376	551	59.7797	0.0095249	0.999999	0.999999	939.9	14	14	30.6715	55	0	-1	1	1	664.59	11	11	23.05	23	23	0	0	0	0	1	664.59	11	23	0	1	1	729.63	11	11	25.59	32	32	0	0	0.48	0	1	729.63	11	32	0.48
gi|1174645337|ref|XP_020562556.1|	ubiquitin carboxyl-terminal hydrolase 36-like [Oryzias latipes]	LOC101170281	503	54.6937	0.0113267	1	1	925.49	15	15	28.2306	169	0	-1	1	1	654.83	11	11	24.25	65	65	0	0	0	0	1	654.83	11	65	0	1	1	786.41	13	13	24.06	104	104	0	0	0.68	0	1	786.41	13	104	0.68
gi|1060938|dbj|BAA07610.1|	L-SF precursor [Oryzias latipes]	1-sf	420	46.1208	0.00508447	1	1	917.63	13	13	37.619	213	0	-1	1	1	799.37	11	11	30.95	102	102	0	0	0	0	1	799.37	11	102	0	1	1	827.77	12	12	33.33	111	111	0	0	0.12	0	1	827.77	12	111	0.12
gi|432860229|ref|XP_004069455.1|	protein disulfide-isomerase A3 [Oryzias latipes]	LOC101165241	493	55.2437	0.00530029	1	1	913.13	14	14	29.2089	138	0	-1	1	1	644.4	10	10	20.28	71	71	0	0	0	0	1	644.4	10	71	0	1	1	796.73	13	13	27.18	67	67	0	0	-0.08	0	1	796.73	13	67	-0.08
gi|432936615|ref|XP_004082194.1|	fatty acid-binding protein, heart-like [Oryzias latipes]	LOC111948214	134	14.9816	0.00685889	1	1	899.18	12	12	73.1343	78	0	-1	1	1	874.03	12	12	73.13	43	43	0	0	0	0	1	874.03	12	43	0	1	1	712.95	10	10	64.18	35	35	0	0	-0.3	0	1	712.95	10	35	-0.3
gi|1207193593|ref|XP_021329509.1|	actin, alpha cardiac muscle 1 [Danio rerio]	zgc:86725	377	41.9308	0.00504639	0	0	892.39	13	13	34.4828	308	0	-1	0	0	871.06	13	13	34.48	163	163	0	0	0	0	0	871.06	13	163	0	0	0	709.24	10	10	29.18	145	145	0	0	-0.17	0	0	709.24	10	145	-0.17
gi|157278349|ref|NP_001098277.1|	choriogenin H precursor [Oryzias latipes]	LOC100049432	591	64.9786	0.00523682	1	1	871.46	12	12	28.2572	161	0	-1	1	1	714.2	10	10	26.9	72	72	0	0	0	0	1	714.2	10	72	0	1	1	823.02	12	12	28.26	89	89	0	0	0.31	0	1	823.02	12	89	0.31
gi|432917283|ref|XP_004079488.1|	vimentin [Oryzias latipes]	vim	455	52.6123	0.0050083	1	1	851.37	16	16	30.989	58	0	-1	1	1	617.97	12	12	20	22	22	0	0	0	0	1	617.97	12	22	0	1	1	611.72	11	11	23.08	36	36	0	0	0.71	0	1	611.72	11	36	0.71
gi|432959056|ref|XP_004086166.1|	14-3-3 protein beta/alpha-1-like [Oryzias latipes]	LOC101154846	244	27.6977	0.00451318	1	1	850.04	13	13	54.918	78	0	-1	1	1	578.28	8	8	34.84	37	37	0	0	0	0	1	578.28	8	37	0	1	1	671.12	11	11	52.46	41	41	0	0	0.15	0	1	671.12	11	41	0.15
gi|159155706|gb|AAI54756.1|	Heat shock protein 8 [Danio rerio]	hspa8	649	71.1182	0.00518604	0.999919	0.999919	832.86	12	12	18.9522	98	0	-1	1	1	526.95	8	8	14.48	45	45	0	0	0	0	1	526.95	8	45	0	1	1	790.76	12	12	18.95	53	53	0	0	0.24	0	1	790.76	12	53	0.24
gi|1174690934|ref|XP_020559565.1|	endoplasmin [Oryzias latipes]	hsp90b1	796	91.3731	0.00461475	1	1	829.57	14	14	18.593	72	0	-1	1	1	523.22	9	9	11.06	39	39	0	0	0	0	1	523.22	9	39	0	1	1	594.48	10	10	13.94	33	33	0	0	-0.24	0	1	594.48	10	33	-0.24
gi|1174658372|ref|XP_020565600.1|	14-3-3 protein zeta-like isoform X1 [Oryzias latipes]	LOC101163516	255	28.9374	0.00457666	1	1	798.35	14	14	44.7059	34	0	-1	1	1	583.76	10	10	33.33	15	15	0	0	0	0	1	583.76	10	15	0	1	1	394.77	7	7	28.63	19	19	0	0	0.34	0	1	394.77	7	19	0.34
gi|22002422|dbj|BAC06483.1|	adult beta-type globin [Oryzias latipes]	Gb	147	16.4035	0.00660986	1	1	794.95	11	11	88.4354	245	0	-1	1	1	781.91	11	11	88.44	109	109	0	0	0	0	1	781.91	11	109	0	1	1	720.05	10	10	82.31	136	136	0	0	0.32	0	1	720.05	10	136	0.32
gi|1207178003|ref|XP_021332550.1|	myosin-11 isoform X1 [Danio rerio]	myh11a	1983	228.621	0.00533838	0.989606	0.989606	780.49	13	13	7.36258	38	0	-1	0.99	0.99	780.49	13	13	7.36	35	35	0	0	0	0	0.99	780.49	13	35	0	0	0	55.34	1	1	0.55	3	3	0	0	-3.54	0	0	55.34	1	3	-3.54
gi|432875424|ref|XP_004072835.1|	tubulin beta-1 chain [Oryzias latipes]	LOC101166392	445	49.796	0.00464014	1	1	766.03	11	11	31.236	63	0	-1	1	1	435.33	7	7	17.98	25	25	0	0	0	0	1	435.33	7	25	0	1	1	679.58	10	10	28.54	38	38	0	0	0.6	0	1	679.58	10	38	0.6
gi|158138479|dbj|BAF81983.1|	transferrin [Oryzias latipes]	LOC100144362	690	74.5535	0.00611279	1	1	762.5	14	14	22.3188	68	0	-1	1	1	541.43	9	9	15.07	38	38	0	0	0	0	1	541.43	9	38	0	1	1	513.2	10	10	15.51	30	30	0	0	-0.34	0	1	513.2	10	30	-0.34
gi|432945166|ref|XP_004083496.1|	uncharacterized protein LOC101170068 [Oryzias latipes]	LOC101170068	908	101.46	0.00540186	1	1	745.82	13	13	17.8414	71	0	-1	1	1	408.38	8	8	9.58	18	18	0	0	0	0	1	408.38	8	18	0	1	1	687.82	12	12	16.74	53	53	0	0	1.56	0	1	687.82	12	53	1.56
gi|432856208|ref|XP_004068406.1|	tropomyosin alpha-4 chain [Oryzias latipes]	tpm4	284	32.7717	0.00451318	0.999554	0.999554	740.02	12	12	30.6338	96	0	-1	0.8	0.8	452.47	7	7	18.31	20	20	0	0	0	0	0.8	452.47	7	20	0	1	1	680.77	11	11	27.82	76	76	0	0	1.93	0	1	680.77	11	76	1.93
gi|432881047|ref|XP_004073779.1|	40S ribosomal protein S18 [Oryzias latipes]	rps18	152	17.7028	0.0114731	1	1	737.43	13	13	54.6053	75	0	-1	1	1	610.33	11	11	53.95	28	28	0	0	0	0	1	610.33	11	28	0	1	1	720.22	13	13	54.61	47	47	0	0	0.75	0	1	720.22	13	47	0.75
gi|432908675|ref|XP_004077978.1|	40S ribosomal protein S9 [Oryzias latipes]	rps18	194	22.4664	0.011019	1	1	730.82	13	13	47.4227	29	0	-1	1	1	456.42	8	8	37.63	13	13	0	0	0	0	1	456.42	8	13	0	1	1	571.7	11	11	35.57	16	16	0	0	0.3	0	1	571.7	11	16	0.3
gi|432920116|ref|XP_004079845.1|	LOW QUALITY PROTEIN: Y-box-binding protein 2 [Oryzias latipes]	ybx2	393	43.7518	0.0109019	1	1	708.04	9	9	18.3206	148	0	-1	1	1	667.74	9	9	18.32	67	67	0	0	0	0	1	667.74	9	67	0	1	1	650.18	9	9	18.32	81	81	0	0	0.27	0	1	650.18	9	81	0.27
gi|136083|sp|P13104.1|TPM1_DANRE	RecName: Full=Tropomyosin alpha-1 chain; AltName: Full=Alpha-tropomyosin; AltName: Full=Tropomyosin-1	tpma	284	32.6847	0.00455127	0.996964	0.996964	704.75	12	12	35.2113	51	0	-1	0	0	273.43	4	4	11.27	8	8	0	0	0	0	0	273.43	4	8	0	1	1	645.5	11	11	32.39	43	43	0	0	2.43	0	1	645.5	11	43	2.43
gi|432915990|ref|XP_004079241.1|	cold-inducible RNA-binding protein isoform X4 [Oryzias latipes]	cirbp	174	18.3456	0.00889502	1	1	703.11	11	11	56.8966	60	0	-1	1	1	480.93	8	8	47.13	20	20	0	0	0	0	1	480.93	8	20	0	1	1	598.25	10	10	55.17	40	40	0	0	1	0	1	598.25	10	40	1
gi|432896021|ref|XP_004076261.1|	superoxide dismutase [Cu-Zn] [Oryzias latipes]	sod3	154	15.921	0.00593506	1	1	696.25	10	10	65.5844	49	0	-1	1	1	439.28	6	6	37.01	15	15	0	0	0	0	1	439.28	6	15	0	1	1	642.96	9	9	65.58	34	34	0	0	1.18	0	1	642.96	9	34	1.18
gi|1174650248|ref|XP_020563661.1|	40S ribosomal protein S3 [Oryzias latipes]	rps3	409	45.4427	0.00646826	1	1	686.71	12	12	31.0513	51	0	-1	1	1	524.93	10	10	25.92	23	23	0	0	0	0	1	524.93	10	23	0	1	1	458.17	7	7	21.52	28	28	0	0	0.28	0	1	458.17	7	28	0.28
gi|432908760|ref|XP_004078020.1|	glyceraldehyde-3-phosphate dehydrogenase [Oryzias latipes]	gapdh	333	35.8923	0.00795752	1	1	685.76	9	9	42.6426	98	0	-1	1	1	507.32	7	7	31.23	43	43	0	0	0	0	1	507.32	7	43	0	1	1	480.99	6	6	27.63	55	55	0	0	0.36	0	1	480.99	6	55	0.36
gi|6180207|gb|AAF05847.1|AF197909_1	type II cytokeratin [Danio rerio]	CKII	558	58.5326	0.00519873	0.920923	0.920923	641.37	12	12	13.0824	133	0	-1	0.97	0.97	558.6	11	11	13.08	60	60	0	0	0	0	0.97	558.6	11	60	0	0.85	0.85	488.71	9	9	11.65	73	73	0	0	0.28	0	0.85	488.71	9	73	0.28
gi|432911370|ref|XP_004078646.1|	40S ribosomal protein S8 [Oryzias latipes]	rps8	208	24.0381	0.0107407	1	1	630.05	10	10	54.8077	36	0	-1	1	1	498.76	8	8	41.35	14	14	0	0	0	0	1	498.76	8	14	0	1	1	555.87	9	9	54.81	22	22	0	0	0.65	0	1	555.87	9	22	0.65
gi|27881886|gb|AAH44420.1|	Tropomyosin 3 [Danio rerio]	tpm3	248	28.8089	0.00461475	0.999783	0.999783	629.19	11	11	36.2903	54	0	-1	0.99	0.99	280.28	4	4	14.52	7	7	0	0	0	0	0.99	280.28	4	7	0	1	1	628.97	11	11	36.29	47	47	0	0	2.75	0	1	628.97	11	47	2.75
gi|1174668353|ref|XP_020567876.1|	ferritin, heavy subunit-like [Oryzias latipes]	LOC101157254	203	23.6248	0.00604932	1	1	628.71	9	9	44.335	29	0	-1	1	1	473.49	8	8	43.84	13	13	0	0	0	0	1	473.49	8	13	0	1	1	587.09	8	8	40.39	16	16	0	0	0.3	0	1	587.09	8	16	0.3
gi|157278417|ref|NP_001098311.1|	40S ribosomal protein S3a [Oryzias latipes]	rps3a	266	29.9758	0.0101694	1	1	614.45	10	10	37.9699	51	0	-1	1	1	493.71	8	8	26.32	27	27	0	0	0	0	1	493.71	8	27	0	1	1	369.03	6	6	26.32	24	24	0	0	-0.17	0	1	369.03	6	24	-0.17
gi|157278477|ref|NP_001098340.1|	60S ribosomal protein L7 [Oryzias latipes]	rpl7	245	28.5418	0.0111069	1	1	613.48	10	10	37.9592	39	0	-1	1	1	536.38	9	9	30.61	17	17	0	0	0	0	1	536.38	9	17	0	1	1	514.72	9	9	33.47	22	22	0	0	0.37	0	1	514.72	9	22	0.37
gi|765151160|ref|XP_011485971.1|	40S ribosomal protein S4, X isoform [Oryzias latipes]	rps4x	263	29.5551	0.0106528	1	1	612.99	11	11	41.0646	48	0	-1	1	1	448.73	8	8	33.46	17	17	0	0	0	0	1	448.73	8	17	0	1	1	435.93	8	8	33.08	31	31	0	0	0.87	0	1	435.93	8	31	0.87
gi|765111142|ref|XP_011491039.1|	cytosolic malate dehydrogenase A isoform X1 [Oryzias latipes]	mdh1	350	38.1218	0.00797217	1	1	612.59	9	9	30.5714	37	0	-1	1	1	434.1	7	7	22	27	27	0	0	0	0	1	434.1	7	27	0	1	1	444.88	6	6	22.57	10	10	0	0	-1.43	0	1	444.88	6	10	-1.43
gi|432853244|ref|XP_004067611.1|	zygote arrest protein 1 isoform X1 [Oryzias latipes]	zar1	326	37.1084	0.00945166	1	1	611.7	10	10	27.6074	40	0	-1	1	1	468.4	8	8	23.62	20	20	0	0	0	0	1	468.4	8	20	0	1	1	395.73	7	7	20.55	20	20	0	0	0	0	1	395.73	7	20	0
gi|1174688879|ref|XP_004069107.2|	adenosylhomocysteinase [Oryzias latipes]	ahcy	469	51.8226	0.00786963	1	1	609.69	9	9	21.322	40	0	-1	1	1	593.93	9	9	21.32	32	32	0	0	0	0	1	593.93	9	32	0	1	1	232.22	4	4	9.59	8	8	0	0	-2	0	1	232.22	4	8	-2
gi|1174646149|ref|XP_020562762.1|	collagen alpha-2(I) chain [Oryzias latipes]	col1a2	1356	127.266	0.00942236	1	1	606.73	8	8	7.52212	67	0	-1	1	1	499.05	7	7	6.64	32	32	0	0	0	0	1	499.05	7	32	0	1	1	548.89	7	7	6.49	35	35	0	0	0.13	0	1	548.89	7	35	0.13
gi|432865702|ref|XP_004070571.1|	14-3-3 protein beta/alpha-1 [Oryzias latipes]	LOC101167287	244	27.5645	0.00444971	1	1	603.18	10	10	37.2951	44	0	-1	1	1	561.15	9	9	36.48	26	26	0	0	0	0	1	561.15	9	26	0	1	1	284.17	5	5	20.9	18	18	0	0	-0.53	0	1	284.17	5	18	-0.53
gi|432843010|ref|XP_004065539.1|	histone H1-like [Oryzias latipes]	LOC105355654	202	20.3402	0.0114438	1	1	602.18	8	8	23.7624	91	0	-1	1	1	509.52	7	7	23.76	42	42	0	0	0	0	1	509.52	7	42	0	1	1	548.74	8	8	23.76	49	49	0	0	0.22	0	1	548.74	8	49	0.22
gi|432848872|ref|XP_004066493.1|	desmin [Oryzias latipes]	LOC101166836	470	53.948	0.00526221	1	1	597.82	11	11	21.9149	49	0	-1	1	1	543.82	10	10	19.57	34	34	0	0	0	0	1	543.82	10	34	0	1	1	262.53	5	5	8.3	15	15	0	0	-1.18	0	1	262.53	5	15	-1.18
gi|432910419|ref|XP_004078356.1|	fatty acid-binding protein, liver-like [Oryzias latipes]	LOC101159029	126	14.0482	0.00845557	1	1	594.54	10	10	73.8095	109	0	-1	1	1	585.49	10	10	73.81	51	51	0	0	0	0	1	585.49	10	51	0	1	1	272.27	4	4	33.33	58	58	0	0	0.19	0	1	272.27	4	58	0.19
gi|157278254|ref|NP_001098226.1|	uncharacterized protein LOC100049342 precursor [Oryzias latipes]	LOC100049342	163	18.1009	0.00956885	1	1	592.23	9	8	59.5092	44	0	-1	1	1	296.98	5	5	47.85	10	10	0	0	0	0	1	296.98	5	10	0	1	1	548.15	8	7	55.21	34	34	0	0	1.77	0	1	548.15	8	34	1.77
gi|432864544|ref|XP_004070342.1|	filamin-A-like isoform X3 [Oryzias latipes]	LOC101173301	2519	268.72	0.00537646	1	1	591.77	10	10	4.48591	24	0	-1	1	1	591.77	10	10	4.49	24	24	0	0	10	0	1	591.77	10	24	0	0	0	0	0	0	0	0	0	0	1	-10	0	0	0	0	0	-10
gi|1174668530|ref|XP_020567929.1|	uncharacterized protein LOC101167653 isoform X1 [Oryzias latipes]	LOC101167653	170	17.8147	0.0100376	0.999879	0.999879	583.52	7	7	63.5294	63	0	-1	1	1	549.79	7	7	63.53	21	21	0	0	0	0	1	549.79	7	21	0	1	1	523.86	7	7	63.53	42	42	0	0	1	0	1	523.86	7	42	1
gi|157278243|ref|NP_001098221.1|	ZPC domain containing protein 5 precursor [Oryzias latipes]	LOC100049337	498	55.2744	0.00512256	1	1	581.25	10	10	23.6948	31	0	-1	1	1	268.13	5	5	9.44	10	10	0	0	0	0	1	268.13	5	10	0	1	1	519.87	9	9	22.09	21	21	0	0	1.07	0	1	519.87	9	21	1.07
gi|161612220|gb|AAI55775.1|	Krt4 protein [Danio rerio]	krt4	497	53.9619	0.00518604	0.641634	0.641634	577.69	11	11	13.4809	113	0	-1	0	0	440.64	9	9	11.07	49	49	0	0	0	0	0	440.64	9	49	0	0.78	0.78	489.22	9	9	13.48	64	64	0	0	0.39	0	0.78	489.22	9	64	0.39
gi|157311655|ref|NP_001098552.1|	complement component C3-1 precursor [Oryzias latipes]	c3-1	1658	184.356	0.0058335	1	1	576.74	10	10	7.17732	28	0	-1	1	1	561.33	10	10	7.18	20	20	0	0	0	0	1	561.33	10	20	0	1	1	137.37	2	2	1.21	8	8	0	0	-1.32	0	1	137.37	2	8	-1.32
gi|432864495|ref|XP_004070322.1|	intermediate filament protein ON3-like [Oryzias latipes]	LOC101168116	557	58.2904	0.00526221	1	1	574.27	10	10	14.7217	95	0	-1	1	1	438.67	8	8	12.57	37	37	0	0	0	0	1	438.67	8	37	0	1	1	510.19	9	9	14.72	58	58	0	0	0.65	0	1	510.19	9	58	0.65
gi|116284274|gb|AAI24405.1|	Zgc:153629 [Danio rerio]	Zgc:153629	431	47.7112	0.00611279	0.944177	0.944177	573.84	9	9	16.7053	133	0	-1	0.95	0.95	556.79	9	9	16.71	48	48	0	0	0	0	0.95	556.79	9	48	0	0.98	0.98	494.24	8	8	12.99	85	85	0	0	0.82	0	0.98	494.24	8	85	0.82
gi|432941977|ref|XP_004082932.1|	L-lactate dehydrogenase B chain [Oryzias latipes]	LOC101165776	334	36.2529	0.00723975	1	1	571.09	8	8	25.1497	49	0	-1	1	1	559.46	8	8	25.15	27	27	0	0	0	0	1	559.46	8	27	0	1	1	433.57	6	6	22.75	22	22	0	0	-0.3	0	1	433.57	6	22	-0.3
gi|157278064|ref|NP_001098132.1|	elongation factor 1-alpha [Oryzias latipes]	LOC101170939	461	50.3935	0.0095835	1	1	567.19	9	9	20.8243	127	0	-1	1	1	484.53	8	8	18	68	68	0	0	0	0	1	484.53	8	68	0	1	1	486.05	8	8	18	59	59	0	0	-0.2	0	1	486.05	8	59	-0.2
gi|1040676938|ref|XP_017208600.1|	tropomyosin alpha-4 chain isoform X2 [Danio rerio]	tpm4a	248	28.5504	0.0044751	0.752756	0.752756	562.1	9	9	23.7903	52	0	-1	0.77	0.77	409.65	6	6	17.74	12	12	0	0	0	0	0.77	409.65	6	12	0	0.73	0.73	492.67	8	8	20.56	40	40	0	0	1.74	0	0.73	492.67	8	40	1.74
gi|765132778|ref|XP_011478524.1|	fructose-bisphosphate aldolase B [Oryzias latipes]	LOC100049273	364	39.4419	0.00825049	1	1	557.33	7	7	22.5275	83	0	-1	1	1	551.97	7	7	22.53	44	44	0	0	0	0	1	551.97	7	44	0	1	1	331.93	4	4	12.64	39	39	0	0	-0.17	0	1	331.93	4	39	-0.17
gi|31418922|gb|AAH53247.1|	Tyrosine 3-monooxygenase/tryptophan 5-monooxygenase activation protein, beta polypeptide 2 [Danio rerio]	ywhabb	242	27.3575	0.00452588	0.8017	0.8017	555.58	9	9	33.4711	50	0	-1	0.64	0.64	464.21	7	7	28.93	30	30	0	0	0	0	0.64	464.21	7	30	0	0	0	266.08	5	5	19.01	20	20	0	0	-0.58	0	0	266.08	5	20	-0.58
gi|765120869|ref|XP_011473667.1|	protein LSM14 homolog B-B-like [Oryzias latipes]	LOC101155509	365	40.3419	0.010228	1	1	552.46	8	8	30.411	71	0	-1	1	1	286.06	4	4	13.15	26	26	0	0	0	0	1	286.06	4	26	0	1	1	465.9	7	7	27.67	45	45	0	0	0.79	0	1	465.9	7	45	0.79
gi|23496462|dbj|BAC20301.1|	alpha-type globin [Oryzias latipes]	Gb	143	15.5663	0.00959814	1	1	543.96	7	7	53.1469	92	0	-1	1	1	425.61	6	6	40.56	30	30	0	0	0	0	1	425.61	6	30	0	1	1	464.18	6	6	52.45	62	62	0	0	1.05	0	1	464.18	6	62	1.05
gi|1040683248|ref|XP_017209248.1|	H3 histone, family 3A isoform X1 [Danio rerio]	h3f3c	136	15.3005	0.0117515	0.999919	0.999919	543.69	10	7	50	65	0	-1	1	1	457.93	9	7	50	24	24	0	0	0	0	1	457.93	9	24	0	0.91	0.91	413.42	8	5	26.47	41	41	0	0	0.77	0	0.91	413.42	8	41	0.77
gi|432908784|ref|XP_004078032.1|	triosephosphate isomerase [Oryzias latipes]	tpi1	247	26.6518	0.00710791	1	1	542.61	7	7	36.0324	66	0	-1	1	1	373.74	5	5	24.7	37	37	0	0	0	0	1	373.74	5	37	0	1	1	471.87	6	6	31.98	29	29	0	0	-0.35	0	1	471.87	6	29	-0.35
gi|432859715|ref|XP_004069228.1|	keratin, type I cytoskeletal 18 isoform X1 [Oryzias latipes]	LOC101158252	408	45.2048	0.00480518	1	1	542.34	8	8	22.0588	32	0	-1	1	1	418.7	6	6	15.44	16	16	0	0	0	0	1	418.7	6	16	0	1	1	374.72	5	5	14.95	16	16	0	0	0	0	1	374.72	5	16	0
gi|432854516|ref|XP_004067939.1|	profilin-2-like isoform X1 [Oryzias latipes]	LOC101161232	139	14.9393	0.00611279	1	1	541.93	7	7	44.6043	25	0	-1	1	1	536.05	7	7	44.6	12	12	0	0	0	0	1	536.05	7	12	0	1	1	422.41	6	6	34.53	13	13	0	0	0.12	0	1	422.41	6	13	0.12
gi|432927801|ref|XP_004081050.1|	protein disulfide-isomerase A4 [Oryzias latipes]	pdia4	640	71.8061	0.00480518	1	1	541.87	9	9	16.4062	59	0	-1	1	1	481.07	8	8	14.84	28	28	0	0	0	0	1	481.07	8	28	0	1	1	431.69	7	7	12.34	31	31	0	0	0.15	0	1	431.69	7	31	0.15
gi|157278463|ref|NP_001098333.1|	RNA binding protein 42Sp43 [Oryzias latipes]	LOC100049510	368	42.3109	0.0105356	1	1	540.45	9	9	25.5435	39	0	-1	1	1	307.17	6	6	19.29	17	17	0	0	0	0	1	307.17	6	17	0	1	1	392.32	6	6	18.48	22	22	0	0	0.37	0	1	392.32	6	22	0.37
gi|765110914|ref|XP_011482220.1|	protein disulfide-isomerase [Oryzias latipes]	p4hb	511	56.7062	0.00442432	1	1	539.51	9	9	20.5479	49	0	-1	1	1	422.14	7	7	15.26	28	28	0	0	0	0	1	422.14	7	28	0	1	1	363.77	6	6	14.87	21	21	0	0	-0.41	0	1	363.77	6	21	-0.41
gi|1040695870|ref|XP_017212659.1|	histone H3-like [Danio rerio]	si:ch1073-153i20.2	136	15.3765	0.0117515	0.921086	0.921086	535.76	10	7	50	67	0	-1	0.82	0.82	450	9	7	50	25	25	0	0	0	0	0.82	450	9	25	0	0.93	0.93	475.71	9	6	50	42	42	0	0	0.75	0	0.93	475.71	9	42	0.75
gi|432861642|ref|XP_004069666.1|	60S ribosomal protein L4 [Oryzias latipes]	rpl4	369	41.8338	0.0114585	1	1	534.03	9	9	30.0813	29	0	-1	1	1	350.86	6	6	17.62	12	12	0	0	0	0	1	350.86	6	12	0	1	1	476.01	8	8	27.1	17	17	0	0	0.5	0	1	476.01	8	17	0.5
gi|1174663341|ref|XP_011485092.2|	zonadhesin-like [Oryzias latipes]	LOC111949024	1581	173.564	0.00498291	1	1	529.69	8	8	7.14738	24	0	-1	1	1	235.29	3	3	2.4	17	17	0	0	0	0	1	235.29	3	17	0	1	1	380.19	6	6	5.57	7	7	0	0	-1.28	0	1	380.19	6	7	-1.28
gi|82414836|gb|AAI10120.1|	UNVERIFIED: zgc:123292 [Danio rerio]	zgc:123292	448	50.2192	0.00464014	0.999685	0.999685	528.73	8	8	22.3214	29	0	-1	0.9	0.9	250.81	4	4	9.15	12	12	0	0	0	0	0.9	250.81	4	12	0	1	1	503.81	8	8	22.32	17	17	0	0	0.5	0	1	503.81	8	17	0.5
gi|1174668544|ref|XP_020567935.1|	uncharacterized protein LOC101167653 isoform X8 [Oryzias latipes]	LOC101167653	166	17.6276	0.00964209	0.999989	0.999989	521.56	7	7	63.8554	42	0	-1	0.84	0.84	340.27	5	5	42.77	11	11	0	0	0	0	0.84	340.27	5	11	0	1	1	480.9	7	7	63.86	31	31	0	0	1.49	0	1	480.9	7	31	1.49
gi|32766685|gb|AAH55225.1|	Zgc:63734 [Danio rerio]	tpm4b	248	28.6957	0.00456396	0.849017	0.849017	519.89	8	8	23.7903	53	0	-1	0.74	0.74	350.62	5	5	14.52	10	10	0	0	0	0	0.74	350.62	5	10	0	0.82	0.82	509.49	8	8	23.79	43	43	0	0	2.1	0	0.82	509.49	8	43	2.1
gi|1174676569|ref|XP_020569495.1|	creatine kinase B-type isoform X2 [Oryzias latipes]	ckb	381	42.9175	0.00617627	1	1	512.71	9	9	29.9213	30	0	-1	1	1	282.67	6	6	17.85	8	8	0	0	0	0	1	282.67	6	8	0	1	1	338.82	5	5	20.21	22	22	0	0	1.46	0	1	338.82	5	22	1.46
gi|157278086|ref|NP_001098143.1|	nuclease-sensitive element-binding protein 1 [Oryzias latipes]	ybx1	306	33.6805	0.00993506	1	1	511.18	7	7	24.8366	51	0	-1	1	1	345.2	5	5	14.05	16	16	0	0	0	0	1	345.2	5	16	0	1	1	497.96	7	7	24.84	35	35	0	0	1.13	0	1	497.96	7	35	1.13
gi|432964406|ref|XP_004086930.1|	60 kDa heat shock protein, mitochondrial [Oryzias latipes]	hspd1	575	60.9129	0.00535107	1	1	508.96	7	7	14.4348	27	0	-1	1	1	417.72	6	6	12.17	15	15	0	0	0	0	1	417.72	6	15	0	1	1	403.31	6	6	13.04	12	12	0	0	-0.32	0	1	403.31	6	12	-0.32
gi|765121368|ref|XP_011473884.1|	intermediate filament protein ON3-like [Oryzias latipes]	LOC101172973	470	52.579	0.00556689	0.999997	0.999997	505.81	9	9	19.5745	40	0	-1	0	0	255.28	5	5	9.79	11	11	0	0	0	0	0	255.28	5	11	0	1	1	407.7	7	7	16.17	29	29	0	0	1.4	0	1	407.7	7	29	1.4
gi|126631813|gb|AAI33864.1|	Ywhab1 protein [Danio rerio]	ywhaba	244	27.6116	0.00455127	0.901812	0.901812	503.16	8	8	29.5082	46	0	-1	0.88	0.88	441.14	7	7	28.69	28	28	0	0	0	0	0.88	441.14	7	28	0	0.69	0.69	231.49	4	4	15.16	18	18	0	0	-0.64	0	0.69	231.49	4	18	-0.64
gi|1174688720|ref|XP_020559049.1|	dolichyl-diphosphooligosaccharide--protein glycosyltransferase subunit 2 isoform X1 [Oryzias latipes]	rpn2	643	70.1927	0.00537646	1	1	497.07	8	8	18.9736	24	0	-1	1	1	336.93	5	5	8.4	10	10	0	0	0	0	1	336.93	5	10	0	1	1	372.27	6	6	16.33	14	14	0	0	0.49	0	1	372.27	6	14	0.49
gi|1174668542|ref|XP_020567934.1|	uncharacterized protein LOC101167653 isoform X7 [Oryzias latipes]	LOC101167653	166	17.6896	0.00940771	0.926474	0.926474	496.11	7	7	69.2771	44	0	-1	0.84	0.84	340.27	5	5	42.77	11	11	0	0	0	0	0.84	340.27	5	11	0	0.93	0.93	455.45	7	7	69.28	33	33	0	0	1.58	0	0.93	455.45	7	33	1.58
gi|432908366|ref|XP_004077829.1|	glyceraldehyde-3-phosphate dehydrogenase 2 [Oryzias latipes]	LOC101167730	335	35.8541	0.00644287	1	1	495.18	7	7	27.1642	32	0	-1	1	1	430.46	6	6	23.88	20	20	0	0	0	0	1	430.46	6	20	0	1	1	333.26	5	5	19.4	12	12	0	0	-0.74	0	1	333.26	5	12	-0.74
gi|23393260|gb|AAN31189.1|AF331672_2	ZPC2, partial [Oryzias latipes]	LOC100049334	338	36.5356	0.00807471	1	1	495.01	8	8	29.8817	40	0	-1	1	1	263.59	5	5	17.46	12	12	0	0	0	0	1	263.59	5	12	0	1	1	447.52	7	7	25.44	28	28	0	0	1.22	0	1	447.52	7	28	1.22
gi|432952156|ref|XP_004084980.1|	zona pellucida sperm-binding protein 3-like [Oryzias latipes]	LOC112151714	407	45.2292	0.00543994	1	1	494.14	7	7	20.1474	40	0	-1	1	1	195.81	3	3	9.58	9	9	0	0	0	0	1	195.81	3	9	0	1	1	494.14	7	7	20.15	31	31	0	0	1.78	0	1	494.14	7	31	1.78
gi|432928201|ref|XP_004081102.1|	60S ribosomal protein L21 [Oryzias latipes]	rpl21	160	18.377	0.0109604	1	1	493.84	8	8	45.625	26	0	-1	1	1	367.61	6	6	35.62	11	11	0	0	0	0	1	367.61	6	11	0	1	1	437.6	7	7	38.75	15	15	0	0	0.45	0	1	437.6	7	15	0.45
gi|1174648349|ref|XP_020563213.1|	60S ribosomal protein L7a isoform X1 [Oryzias latipes]	rpl7a	270	30.404	0.011063	1	1	492.28	7	7	26.6667	38	0	-1	1	1	233.23	4	4	15.19	11	11	0	0	0	0	1	233.23	4	11	0	1	1	473.88	7	7	26.67	27	27	0	0	1.3	0	1	473.88	7	27	1.3
gi|1174640206|ref|XP_020561817.1|	histone H2B 1/2 isoform X2 [Oryzias latipes]	H2B	124	13.5994	0.0107554	0.999999	0.999999	491.82	8	8	58.0645	104	0	-1	1	1	444.67	8	8	58.06	57	57	0	0	0	0	1	444.67	8	57	0	1	1	296.87	5	5	43.55	47	47	0	0	-0.28	0	1	296.87	5	47	-0.28
gi|1174674271|ref|XP_020568916.1|	desmin-like [Oryzias latipes]	LOC101166836	373	42.0993	0.00606201	1	1	491.78	9	9	22.252	31	0	-1	1	1	431.25	8	8	18.77	17	17	0	0	0	0	1	431.25	8	17	0	1	1	292.78	5	5	12.87	14	14	0	0	-0.28	0	1	292.78	5	14	-0.28
gi|1174668532|ref|XP_020567930.1|	uncharacterized protein LOC101167653 isoform X2 [Oryzias latipes]	LOC101167653	170	17.7596	0.00959814	0.999844	0.999844	488.06	6	6	65.8824	57	0	-1	1	1	452.69	6	6	65.88	22	22	0	0	0	0	1	452.69	6	22	0	1	1	458.24	6	6	65.88	35	35	0	0	0.67	0	1	458.24	6	35	0.67
gi|1174668534|ref|XP_020567931.1|	uncharacterized protein LOC101167653 isoform X3 [Oryzias latipes]	LOC101167653	170	17.7316	0.00959814	0.7413	0.7413	487.47	6	6	65.8824	52	0	-1	0.78	0.78	447.87	6	6	65.88	18	18	0	0	0	0	0.78	447.87	6	18	0	0.74	0.74	457.65	6	6	65.88	34	34	0	0	0.92	0	0.74	457.65	6	34	0.92
gi|432860335|ref|XP_004069507.1|	peptidyl-prolyl cis-trans isomerase B [Oryzias latipes]	ppib	216	23.7004	0.00983252	1	1	484.28	8	8	35.1852	23	0	-1	1	1	361.05	6	6	29.63	9	9	0	0	0	0	1	361.05	6	9	0	1	1	397.67	7	7	31.02	14	14	0	0	0.64	0	1	397.67	7	14	0.64
gi|432884105|ref|XP_004074445.1|	glutathione S-transferase A-like [Oryzias latipes]	LOC101167806	223	25.272	0.00917334	1	1	479.72	8	8	43.0493	37	0	-1	1	1	281.46	5	5	22.87	17	17	0	0	0	0	1	281.46	5	17	0	1	1	386.45	6	6	35.87	20	20	0	0	0.23	0	1	386.45	6	20	0.23
gi|1174688409|ref|XP_011473581.2|	60S acidic ribosomal protein P0 [Oryzias latipes]	rplp0	315	33.8297	0.00507178	1	1	479.2	8	8	32.381	20	0	-1	1	1	306.97	5	5	22.54	7	7	0	0	0	0	1	306.97	5	7	0	1	1	376.4	6	6	23.49	13	13	0	0	0.89	0	1	376.4	6	13	0.89
gi|432894963|ref|XP_004076018.1|	transgelin-like isoform X2 [Oryzias latipes]	LOC101169057	197	21.8399	0.00841162	1	1	478.39	7	7	41.6244	27	0	-1	1	1	271.96	4	4	23.86	10	10	0	0	0	0	1	271.96	4	10	0	1	1	433.53	6	6	37.06	17	17	0	0	0.77	0	1	433.53	6	17	0.77
gi|765127861|ref|XP_011476529.1|	40S ribosomal protein S2 [Oryzias latipes]	rps2	279	30.094	0.0106235	1	1	477.05	9	9	30.4659	26	0	-1	1	1	416.03	8	8	27.6	15	15	0	0	0	0	1	416.03	8	15	0	1	1	274.48	5	5	19	11	11	0	0	-0.45	0	1	274.48	5	11	-0.45
gi|1174695965|ref|XP_011476139.2|	glial fibrillary acidic protein isoform X1 [Oryzias latipes]	LOC101173548	707	80.9629	0.00512256	0.99999	0.99999	476.98	8	8	9.19378	48	0	-1	1	1	441.61	8	8	9.19	20	20	0	0	0	0	1	441.61	8	20	0	1	1	345.13	5	5	5.8	28	28	0	0	0.49	0	1	345.13	5	28	0.49
gi|765170439|ref|XP_011471665.1|	tropomyosin alpha-3 chain-like [Oryzias latipes]	LOC101168689	249	28.5717	0.00470361	1	1	461.13	7	7	30.9237	12	0	-1	0	0	0	0	0	0	0	0	0	1	-10	0	0	0	0	0	-10	1	1	461.13	7	7	30.92	12	12	0	0	10	0	1	461.13	7	12	10
gi|31323728|gb|AAP47138.1|	chaperone protein GP96 [Danio rerio]	GP96	793	91.2069	0.00462744	0.99344	0.99344	458.52	7	7	8.70113	40	0	-1	0.98	0.98	295.44	5	5	6.68	20	20	0	0	0	0	0.98	295.44	5	20	0	0.99	0.99	380.95	6	6	7.31	20	20	0	0	0	0	0.99	380.95	6	20	0
gi|1174680624|ref|XP_020570462.1|	heat shock protein HSP 90-beta isoform X1 [Oryzias latipes]	hsp90ab1	726	83.378	0.00477979	1	1	457.41	8	8	10.3306	47	0	-1	1	1	397.51	7	7	10.06	33	33	0	0	0	0	1	397.51	7	33	0	1	1	319.66	6	6	7.71	14	14	0	0	-1.24	0	1	319.66	6	14	-1.24
gi|23496454|dbj|BAC20294.1|	alpha-type globin [Oryzias latipes]	LOC101174997	143	15.5874	0.00942236	1	1	456.7	6	6	44.0559	84	0	-1	1	1	331.52	5	5	30.07	34	34	0	0	0	0	1	331.52	5	34	0	1	1	442.44	6	6	44.06	50	50	0	0	0.56	0	1	442.44	6	50	0.56
gi|432903476|ref|XP_004077149.1|	voltage-dependent anion-selective channel protein 2 [Oryzias latipes]	LOC101173732	283	30.1843	0.00921729	1	1	455.7	7	7	28.2686	29	0	-1	1	1	169.11	3	3	10.6	9	9	0	0	0	0	1	169.11	3	9	0	1	1	441.05	7	7	28.27	20	20	0	0	1.15	0	1	441.05	7	20	1.15
gi|1174662893|ref|XP_020566626.1|	myosin-7 [Oryzias latipes]	LOC100125526	1939	223.186	0.0055542	0.992228	0.992228	455.61	8	8	4.58999	37	0	-1	0.99	0.99	362.22	7	7	3.92	25	25	0	0	0	0	0.99	362.22	7	25	0	0	0	203.83	3	3	1.7	12	12	0	0	-1.06	0	0	203.83	3	12	-1.06
gi|110082542|dbj|BAE97362.1|	nephrosin [Oryzias latipes]	mnep	277	31.3198	0.00791357	1	1	450.13	8	8	32.491	21	0	-1	1	1	282.64	5	5	16.61	9	9	0	0	0	0	1	282.64	5	9	0	1	1	373.63	7	7	29.6	12	12	0	0	0.41	0	1	373.63	7	12	0.41
gi|1174667815|ref|XP_020567761.1|	60S ribosomal protein L19 [Oryzias latipes]	LOC101170879	285	33.6566	0.0120737	1	1	449.69	8	8	17.5439	36	0	-1	1	1	301.87	5	5	9.47	19	19	0	0	0	0	1	301.87	5	19	0	1	1	371.55	7	7	14.74	17	17	0	0	-0.16	0	1	371.55	7	17	-0.16
gi|432943712|ref|XP_004083248.1|	40S ribosomal protein S16 [Oryzias latipes]	rps16	146	16.2879	0.010521	1	1	443.8	8	8	53.4247	28	0	-1	1	1	335.9	6	6	39.04	15	15	0	0	0	0	1	335.9	6	15	0	1	1	330.8	6	6	37.67	13	13	0	0	-0.21	0	1	330.8	6	13	-0.21
gi|124481679|gb|AAI33172.1|	Zgc:158846 protein [Danio rerio]	zgc:158846	486	55.175	0.00532568	0.512788	0.512788	439.25	8	8	9.67078	60	0	-1	0.5	0.5	354.68	7	7	9.67	19	19	0	0	0	0	0.5	354.68	7	19	0	0	0	346.19	6	6	7.82	41	41	0	0	1.11	0	0	346.19	6	41	1.11
gi|432883525|ref|XP_004074293.1|	60S ribosomal protein L30 [Oryzias latipes]	rpl30	116	12.9257	0.0100083	1	1	438.27	7	7	72.4138	20	0	-1	1	1	355.2	6	6	64.66	9	9	0	0	0	0	1	355.2	6	9	0	1	1	411.99	7	7	72.41	11	11	0	0	0.29	0	1	411.99	7	11	0.29
gi|765121858|ref|XP_011474092.1|	40S ribosomal protein S13 [Oryzias latipes]	rps13	151	17.1516	0.0110483	0.992421	0.992421	437.88	8	8	46.3576	22	0	-1	0.96	0.96	275.15	5	5	35.76	7	7	0	0	0	0	0.96	275.15	5	7	0	0.99	0.99	434.06	8	8	46.36	15	15	0	0	1.1	0	0.99	434.06	8	15	1.1
gi|432853515|ref|XP_004067745.1|	elongation factor 2-like [Oryzias latipes]	LOC101171982	858	95.4945	0.00660986	1	1	435.03	9	9	10.7226	20	0	-1	1	1	327	7	7	7.34	14	14	0	0	0	0	1	327	7	14	0	1	1	195.08	4	4	5.59	6	6	0	0	-1.22	0	1	195.08	4	6	-1.22
gi|182891150|gb|AAI63978.1|	Rps13 protein [Danio rerio]	rps13	151	17.1656	0.0111362	0.999773	0.999773	431.28	8	8	43.0464	22	0	-1	0.96	0.96	275.15	5	5	35.76	7	7	0	0	0	0	0.96	275.15	5	7	0	1	1	427.46	8	8	43.05	15	15	0	0	1.1	0	1	427.46	8	15	1.1
gi|432896919|ref|XP_004076381.1|	histone H2AX [Oryzias latipes]	h2afx	141	14.9713	0.0111802	0.999409	0.999409	429.85	6	6	58.8652	19	0	-1	1	1	292.99	4	4	48.94	8	8	0	0	0	0	1	292.99	4	8	0	0.88	0.88	273.18	4	4	46.81	11	11	0	0	0.46	0	0.88	273.18	4	11	0.46
gi|1174641400|ref|XP_020559485.1|	transcription factor SPT20 homolog isoform X1 [Oryzias latipes]	LOC101174565	646	75.9514	0.0100669	0.999865	0.999865	427.56	7	7	15.3251	72	0	-1	1	1	367.74	6	6	12.69	27	27	0	0	0	0	1	367.74	6	27	0	1	1	419.12	7	7	15.33	45	45	0	0	0.74	0	1	419.12	7	45	0.74
gi|432853410|ref|XP_004067693.1|	prohibitin-2 [Oryzias latipes]	phb2	305	34.0871	0.010228	1	1	426.94	7	7	23.2787	28	0	-1	1	1	187.16	3	3	9.51	12	12	0	0	0	0	1	187.16	3	12	0	1	1	309.32	5	5	17.7	16	16	0	0	0.41	0	1	309.32	5	16	0.41
gi|1174641402|ref|XP_020559492.1|	transcription factor SPT20 homolog isoform X2 [Oryzias latipes]	LOC101174565	644	75.7263	0.0100669	0.999819	0.999819	425.6	7	7	13.1988	79	0	-1	1	1	372.74	6	6	10.56	32	32	0	0	0	0	1	372.74	6	32	0	1	1	413.35	7	7	13.2	47	47	0	0	0.55	0	1	413.35	7	47	0.55
gi|765150318|ref|XP_004079710.2|	fatty acid-binding protein, intestinal-like [Oryzias latipes]	LOC101164843	150	17.1166	0.0090415	1	1	422.46	7	7	46	35	0	-1	1	1	373.73	6	6	46	15	15	0	0	0	0	1	373.73	6	15	0	1	1	390.05	7	7	46	20	20	0	0	0.41	0	1	390.05	7	20	0.41
gi|432855423|ref|XP_004068213.1|	non-specific lipid-transfer protein [Oryzias latipes]	LOC101172485	139	15.1027	0.00953955	1	1	421.99	7	7	36.6906	25	0	-1	1	1	394.96	7	7	36.69	13	13	0	0	0	0	1	394.96	7	13	0	1	1	312.39	5	5	29.5	12	12	0	0	-0.12	0	1	312.39	5	12	-0.12
gi|432930259|ref|XP_004081399.1|	mediator of RNA polymerase II transcription subunit 15-like isoform X1 [Oryzias latipes]	LOC101173343	429	49.3119	0.00990576	1	1	421.74	8	8	27.7389	24	0	-1	1	1	227.16	4	4	12.35	8	8	0	0	0	0	1	227.16	4	8	0	1	1	387.88	8	8	27.74	16	16	0	0	1	0	1	387.88	8	16	1
gi|116272274|gb|ABJ97136.1|	60S ribosomal protein L8 [Oryzias latipes]	rpl8	257	27.9723	0.011356	1	1	420.41	7	7	21.7899	54	0	-1	1	1	363.22	6	6	21.79	25	25	0	0	0	0	1	363.22	6	25	0	1	1	405.8	7	7	21.79	29	29	0	0	0.21	0	1	405.8	7	29	0.21
gi|432889701|ref|XP_004075319.1|	probable ATP-dependent RNA helicase DDX6 [Oryzias latipes]	ddx6	479	53.4349	0.00902686	1	1	414.62	7	7	20.6681	21	0	-1	1	1	279.35	5	5	14.2	14	14	0	0	0	0	1	279.35	5	14	0	1	1	292	5	5	15.03	7	7	0	0	-1	0	1	292	5	7	-1
gi|152001091|gb|AAI46738.1|	Zgc:165551 protein [Danio rerio]	zgc:165551	127	13.6047	0.0115464	0.99816	0.99816	414.62	5	5	59.0551	33	0	-1	1	1	277.76	3	3	48.03	13	13	0	0	0	0	1	277.76	3	13	0	1	1	332.76	5	5	59.06	20	20	0	0	0.62	0	1	332.76	5	20	0.62
gi|765127082|ref|XP_004071320.2|	prohibitin [Oryzias latipes]	phb	299	33.0666	0.00946631	1	1	414.03	7	7	24.7492	15	0	-1	1	1	209.33	4	4	14.38	4	4	0	0	0	0	1	209.33	4	4	0	1	1	313.23	5	5	18.39	11	11	0	0	1.46	0	1	313.23	5	11	1.46
gi|1174659997|ref|XP_004078311.2|	40S ribosomal protein S19 [Oryzias latipes]	rps19	166	18.0218	0.0109312	1	1	413.85	7	7	36.747	39	0	-1	1	1	236.85	4	4	22.29	10	10	0	0	0	0	1	236.85	4	10	0	1	1	398.94	7	7	36.75	29	29	0	0	1.54	0	1	398.94	7	29	1.54
gi|432867474|ref|XP_004071207.1|	60S ribosomal protein L3 [Oryzias latipes]	LOC101166874	403	45.9035	0.0106089	1	1	413.07	7	7	14.6402	33	0	-1	1	1	291.91	5	5	11.41	14	14	0	0	0	0	1	291.91	5	14	0	1	1	332.93	6	6	12.41	19	19	0	0	0.44	0	1	332.93	6	19	0.44
gi|432846940|ref|XP_004065930.1|	40S ribosomal protein S6 [Oryzias latipes]	rps6	249	28.6349	0.011312	1	1	412.85	8	8	30.1205	18	0	-1	1	1	189.78	4	4	16.06	5	5	0	0	0	0	1	189.78	4	5	0	1	1	268.66	5	5	22.09	13	13	0	0	1.38	0	1	268.66	5	13	1.38
gi|1174652170|ref|XP_020564109.1|	40S ribosomal protein S25 [Oryzias latipes]	rps25	122	13.7407	0.0105942	1	1	412.15	7	7	49.1803	25	0	-1	1	1	216.8	4	4	29.51	10	10	0	0	0	0	1	216.8	4	10	0	1	1	350.44	6	6	41.8	15	15	0	0	0.58	0	1	350.44	6	15	0.58
gi|432878717|ref|XP_004073379.1|	ATP synthase subunit O, mitochondrial [Oryzias latipes]	atp5po	209	22.6144	0.0103159	1	1	411.64	7	7	33.9713	18	0	-1	1	1	236.23	4	4	19.62	7	7	0	0	0	0	1	236.23	4	7	0	1	1	409.45	7	7	33.97	11	11	0	0	0.65	0	1	409.45	7	11	0.65
gi|1174701317|ref|XP_004072879.2|	peptidyl-prolyl cis-trans isomerase-like [Oryzias latipes]	LOC101156984	205	21.7958	0.008104	1	1	411.54	6	5	32.1951	76	0	-1	1	1	400.86	6	5	32.2	19	19	0	0	0	0	1	400.86	6	19	0	1	1	321.01	4	4	23.9	57	57	0	0	1.58	0	1	321.01	4	57	1.58
gi|432911766|ref|XP_004078712.1|	vitelline membrane outer layer protein 1-like [Oryzias latipes]	LOC101164001	195	21.4873	0.00524951	1	1	410.36	6	6	35.8974	31	0	-1	1	1	301.95	4	4	31.79	13	13	0	0	0	0	1	301.95	4	13	0	1	1	402.96	6	6	35.9	18	18	0	0	0.47	0	1	402.96	6	18	0.47
gi|1174098374|ref|NP_001116390.2|	collagen type I alpha 1 precursor [Oryzias latipes]	col1	1446	136.919	0.00571924	1	1	407.66	6	6	5.32503	20	0	-1	1	1	308.66	4	4	3.6	8	8	0	0	0	0	1	308.66	4	8	0	1	1	327.59	5	5	5.05	12	12	0	0	0.58	0	1	327.59	5	12	0.58
gi|255683343|ref|NP_001157466.1|	eukaryotic translation elongation factor 1 alpha [Danio rerio]	si:dkey-37o8.1	458	50.604	0.0101548	0.968578	0.968578	406.06	7	7	14.1921	111	0	-1	0.91	0.91	329.93	6	6	11.57	45	45	0	0	0	0	0.91	329.93	6	45	0	0.97	0.97	402.68	7	7	14.19	66	66	0	0	0.55	0	0.97	402.68	7	66	0.55
gi|432920206|ref|XP_004079889.1|	thioredoxin [Oryzias latipes]	txn	107	11.974	0.00470361	1	1	405.35	5	5	41.1215	14	0	-1	1	1	149.94	3	3	39.25	4	4	0	0	0	0	1	149.94	3	4	0	1	1	357.2	4	4	40.19	10	10	0	0	1.32	0	1	357.2	4	10	1.32
gi|1036292242|ref|NP_571038.2|	desmin isoform 1 [Danio rerio]	desma	473	54.0981	0.00547803	0.861442	0.861442	402.4	7	7	11.2051	36	0	-1	0.87	0.87	390.7	7	7	11.21	24	24	0	0	0	0	0.87	390.7	7	24	0	0	0	192.08	3	3	4.02	12	12	0	0	-1	0	0	192.08	3	12	-1
gi|157278147|ref|NP_001098173.1|	hemopexin precursor [Oryzias latipes]	hpx	430	49.7974	0.00644287	1	1	401.29	8	8	16.2791	21	0	-1	1	1	296.01	6	6	9.3	13	13	0	0	0	0	1	296.01	6	13	0	1	1	207.82	4	4	12.09	8	8	0	0	-0.7	0	1	207.82	4	8	-0.7
gi|432885019|ref|XP_004074617.1|	60S ribosomal protein L28 [Oryzias latipes]	rpl28	137	15.4156	0.0124106	1	1	401.12	7	7	43.0657	24	0	-1	1	1	260.64	5	5	34.31	13	13	0	0	0	0	1	260.64	5	13	0	1	1	294.72	5	5	32.12	11	11	0	0	-0.24	0	1	294.72	5	11	-0.24
gi|1174668555|ref|XP_020567940.1|	uncharacterized protein LOC101167653 isoform X14 [Oryzias latipes]	LOC101168656	160	16.6372	0.00920264	0.999707	0.999707	398.7	6	6	68.75	41	0	-1	0.31	0.31	249.76	4	4	41.25	12	12	0	0	0	0	0.31	249.76	4	12	0	1	1	365.25	6	6	68.75	29	29	0	0	1.27	0	1	365.25	6	29	1.27
gi|1174679806|ref|XP_020570277.1|	uncharacterized protein LOC105357248 isoform X1 [Oryzias latipes]	LOC105357248	1171	130.638	0.00678564	1	1	397.43	7	7	7.25875	24	0	-1	1	1	276.99	5	5	5.04	7	7	0	0	0	0	1	276.99	5	7	0	1	1	249.45	4	4	4.36	17	17	0	0	1.28	0	1	249.45	4	17	1.28
gi|1174688165|ref|XP_004069004.3|	dolichyl-diphosphooligosaccharide--protein glycosyltransferase subunit 1 [Oryzias latipes]	rpn1	600	67.6012	0.00612549	1	1	390.32	7	7	13.1667	19	0	-1	1	1	252.14	5	5	8	11	11	0	0	0	0	1	252.14	5	11	0	1	1	273.34	5	5	10.17	8	8	0	0	-0.46	0	1	273.34	5	8	-0.46
gi|432910380|ref|XP_004078338.1|	uncharacterized protein LOC101172275 [Oryzias latipes]	LOC101172275	263	28.9502	0.00709326	1	1	389.47	7	7	36.8821	31	0	-1	1	1	272.33	5	5	24.33	12	12	0	0	0	0	1	272.33	5	12	0	1	1	326.76	6	6	33.84	19	19	0	0	0.66	0	1	326.76	6	19	0.66
gi|432851692|ref|XP_004067037.1|	60S ribosomal protein L13 [Oryzias latipes]	rpl13	211	24.3515	0.0120884	1	1	388.71	7	7	33.6493	44	0	-1	1	1	385.76	7	7	33.65	21	21	0	0	0	0	1	385.76	7	21	0	1	1	189.34	3	3	15.17	23	23	0	0	0.13	0	1	189.34	3	23	0.13
gi|765148522|ref|XP_011484878.1|	gastrotropin-like [Oryzias latipes]	LOC101169065	119	13.2617	0.00912939	1	1	385.71	6	6	62.1849	9	0	-1	1	1	385.71	6	6	62.18	9	9	0	0	10	0	1	385.71	6	9	0	0	0	0	0	0	0	0	0	0	1	-10	0	0	0	0	0	-10
gi|432903813|ref|XP_004077240.1|	glutathione S-transferase A4 [Oryzias latipes]	gsta4	223	25.5382	0.00737158	1	1	383.32	6	6	27.8027	23	0	-1	1	1	344.86	6	6	27.8	14	14	0	0	0	0	1	344.86	6	14	0	1	1	314.47	5	5	19.73	9	9	0	0	-0.64	0	1	314.47	5	9	-0.64
gi|432926516|ref|XP_004080867.1|	cytochrome b5 isoform X1 [Oryzias latipes]	LOC101158486	137	15.4086	0.00467822	1	1	381.08	5	5	48.9051	19	0	-1	1	1	231.76	4	4	39.42	10	10	0	0	0	0	1	231.76	4	10	0	1	1	331.88	4	4	42.34	9	9	0	0	-0.15	0	1	331.88	4	9	-0.15
gi|23393256|gb|AAN31187.1|AF331671_1	ZPB [Oryzias latipes]	LOC100049332	401	44.1727	0.00563037	1	1	380.21	7	7	19.7007	21	0	-1	1	1	144.85	3	3	4.99	5	5	0	0	0	0	1	144.85	3	5	0	1	1	378.6	7	7	19.7	16	16	0	0	1.68	0	1	378.6	7	16	1.68
gi|157278241|ref|NP_001098220.1|	ZPC domain containing protein 4 precursor [Oryzias latipes]	LOC100049336	459	51.3413	0.00597314	1	1	380.03	5	5	15.2505	19	0	-1	1	1	130.95	2	2	5.23	3	3	0	0	0	0	1	130.95	2	3	0	1	1	372.04	5	5	15.25	16	16	0	0	2.42	0	1	372.04	5	16	2.42
gi|432910443|ref|XP_004078366.1|	electron transfer flavoprotein subunit beta isoform X2 [Oryzias latipes]	etfb	254	27.4948	0.00877783	1	1	379.81	7	7	35.0394	16	0	-1	1	1	195.72	4	4	17.72	9	9	0	0	0	0	1	195.72	4	9	0	1	1	283.38	5	5	27.56	7	7	0	0	-0.36	0	1	283.38	5	7	-0.36
gi|1174634839|ref|XP_004085717.2|	glutathione S-transferase A-like [Oryzias latipes]	LOC101169583	243	27.6373	0.00934912	0.999978	0.999978	379.43	6	6	30.4527	36	0	-1	1	1	176.97	3	3	11.93	14	14	0	0	0	0	1	176.97	3	14	0	1	1	379.43	6	6	30.45	22	22	0	0	0.65	0	1	379.43	6	22	0.65
gi|1174694434|ref|XP_020560398.1|	embryonic polyadenylate-binding protein-like isoform X1 [Oryzias latipes]	LOC101167536	655	73.3286	0.00986182	1	1	378.41	7	7	10.9924	27	0	-1	1	1	247.77	5	5	7.18	11	11	0	0	0	0	1	247.77	5	11	0	1	1	278.89	5	5	8.4	16	16	0	0	0.54	0	1	278.89	5	16	0.54
gi|432864511|ref|XP_004070329.1|	keratin, type I cytoskeletal 18-like [Oryzias latipes]	LOC101169203	423	47.8749	0.00594775	1	1	375.64	6	6	12.0567	26	0	-1	1	1	375.64	6	6	12.06	20	20	0	0	0	0	1	375.64	6	20	0	1	1	226.92	4	4	9.46	6	6	0	0	-1.74	0	1	226.92	4	6	-1.74
gi|432884103|ref|XP_004074444.1|	glutathione S-transferase A-like [Oryzias latipes]	LOC101167553	223	25.335	0.00794287	1	1	374.19	7	7	40.3587	37	0	-1	1	1	318.58	6	6	36.77	21	21	0	0	0	0	1	318.58	6	21	0	1	1	221.14	4	4	18.39	16	16	0	0	-0.39	0	1	221.14	4	16	-0.39
gi|1174653799|ref|XP_004076433.3|	60S ribosomal protein L23a [Oryzias latipes]	rpl23a	223	24.8411	0.0109751	1	1	373.82	7	7	26.4574	34	0	-1	1	1	317.24	6	6	19.73	18	18	0	0	0	0	1	317.24	6	18	0	1	1	322.63	6	6	26.01	16	16	0	0	-0.17	0	1	322.63	6	16	-0.17
gi|124504637|gb|AAI28792.1|	Zgc:109885 protein [Danio rerio]	cDNA clone MGC:158125 IMAGE:6523862	462	50.1122	0.0095249	0.916173	0.916173	373.79	6	6	13.8528	95	0	-1	0.93	0.93	349.22	6	6	13.85	41	41	0	0	0	0	0.93	349.22	6	41	0	0.92	0.92	365.36	6	6	13.85	54	54	0	0	0.4	0	0.92	365.36	6	54	0.4
gi|1174666961|ref|XP_020567564.1|	collagen alpha-1(I) chain-like isoform X2 [Oryzias latipes]	LOC101162163	1446	137.18	0.00556689	1	1	371.55	6	6	4.9101	24	0	-1	1	1	132.67	2	2	2.07	3	3	0	0	0	0	1	132.67	2	3	0	1	1	371.55	6	6	4.91	21	21	0	0	2.81	0	1	371.55	6	21	2.81
gi|1174640082|ref|XP_020559051.1|	lysozyme g-like isoform X3 [Oryzias latipes]	LOC101163714	186	20.0868	0.00822119	1	1	369.55	5	5	37.0968	47	0	-1	1	1	269.12	4	4	29.57	33	33	0	0	0	0	1	269.12	4	33	0	1	1	227.93	3	3	20.97	14	14	0	0	-1.24	0	1	227.93	3	14	-1.24
gi|432855398|ref|XP_004068201.1|	60S ribosomal protein L5 [Oryzias latipes]	rpl5	297	34.1096	0.0100083	1	1	367.27	7	7	24.9158	13	0	-1	1	1	264.42	5	5	17.51	6	6	0	0	0	0	1	264.42	5	6	0	1	1	256.98	5	5	18.18	7	7	0	0	0.22	0	1	256.98	5	7	0.22
gi|432850599|ref|XP_004066827.1|	cathepsin D [Oryzias latipes]	LOC101161712	396	42.8012	0.00587158	1	1	367.09	5	5	20.4545	12	0	-1	1	1	185.05	3	3	12.88	3	3	0	0	0	0	1	185.05	3	3	0	1	1	367.09	5	5	20.45	9	9	0	0	1.58	0	1	367.09	5	9	1.58
gi|182888802|gb|AAI64231.1|	Lsm6 protein [Danio rerio]	cDNA clone MGC:191406 IMAGE:100059715	80	9.06174	0.00990576	1	1	364.06	7	7	60	22	0	-1	1	1	352.86	7	7	60	13	13	0	0	0	0	1	352.86	7	13	0	1	1	259.47	5	5	46.25	9	9	0	0	-0.53	0	1	259.47	5	9	-0.53
gi|1174665385|ref|XP_020567219.1|	ELAV-like protein 2 isoform X3 [Oryzias latipes]	elavl2	376	40.9778	0.00890967	1	1	361.91	6	6	18.617	33	0	-1	1	1	143.04	2	2	5.32	13	13	0	0	0	0	1	143.04	2	13	0	1	1	353.33	6	6	18.62	20	20	0	0	0.62	0	1	353.33	6	20	0.62
gi|432959666|ref|XP_004086355.1|	40S ribosomal protein S21 [Oryzias latipes]	rps21	83	9.12067	0.00888037	1	1	361.22	6	6	57.8313	19	0	-1	1	1	344.49	6	6	57.83	10	10	0	0	0	0	1	344.49	6	10	0	1	1	283.39	5	5	57.83	9	9	0	0	-0.15	0	1	283.39	5	9	-0.15
gi|1174659995|ref|XP_020565949.1|	uncharacterized protein LOC101163028 [Oryzias latipes]	LOC101163028	176	19.421	0.0055542	1	1	360.16	4	4	27.2727	26	0	-1	1	1	354.38	4	4	27.27	9	9	0	0	0	0	1	354.38	4	9	0	1	1	272.29	3	3	17.61	17	17	0	0	0.92	0	1	272.29	3	17	0.92
gi|1174636574|ref|XP_020557050.1|	ras-related protein Rab-11A isoform X2 [Oryzias latipes]	RAB11A	210	23.6641	0.00536377	1	1	359.27	6	6	29.0476	20	0	-1	1	1	238.97	4	4	21.43	10	10	0	0	0	0	1	238.97	4	10	0	1	1	359.27	6	6	29.05	10	10	0	0	0	0	1	359.27	6	10	0
gi|432932023|ref|XP_004081747.1|	myosin light chain 1, skeletal muscle isoform [Oryzias latipes]	LOC101167500	192	20.7474	0.00448779	1	1	358.61	6	6	35.9375	9	0	-1	1	1	223.35	4	4	23.96	6	6	0	0	0	0	1	223.35	4	6	0	1	1	178.97	3	3	17.71	3	3	0	0	-1	0	1	178.97	3	3	-1
gi|432921501|ref|XP_004080181.1|	YEATS domain-containing protein 2-like isoform X2 [Oryzias latipes]	LOC101169148	164	17.0403	0.00920264	0.998645	0.998645	353.14	6	6	68.9024	42	0	-1	0.9	0.9	291.19	5	5	44.51	15	15	0	0	0	0	0.9	291.19	5	15	0	1	1	278.26	5	5	64.63	27	27	0	0	0.85	0	1	278.26	5	27	0.85
gi|1174646223|ref|XP_020562780.1|	insulin-like growth factor 2 mRNA-binding protein 3 isoform X1 [Oryzias latipes]	igf2bp3	609	66.4731	0.00830908	1	1	351.89	7	7	12.6437	11	0	-1	1	1	244.8	5	5	9.03	7	7	0	0	0	0	1	244.8	5	7	0	1	1	154.81	3	3	5.75	4	4	0	0	-0.81	0	1	154.81	3	4	-0.81
gi|765153353|ref|XP_011486854.1|	nucleoside diphosphate kinase A-like [Oryzias latipes]	LOC101158485	152	17.0306	0.00564307	1	1	350.72	5	5	38.1579	28	0	-1	1	1	339.79	5	5	38.16	12	12	0	0	0	0	1	339.79	5	12	0	1	1	273.9	5	5	38.16	16	16	0	0	0.41	0	1	273.9	5	16	0.41
gi|1174662573|ref|XP_020566567.1|	peroxiredoxin-1 [Oryzias latipes]	LOC101175597	180	19.9463	0.00526221	1	1	349.88	6	6	32.7778	25	0	-1	1	1	104.58	2	2	10	4	4	0	0	0	0	1	104.58	2	4	0	1	1	343.25	6	6	32.78	21	21	0	0	2.39	0	1	343.25	6	21	2.39
gi|1174642446|ref|XP_020561900.1|	peroxiredoxin-2 isoform X2 [Oryzias latipes]	prdx2	197	21.7471	0.006354	1	1	348.23	6	6	31.4721	37	0	-1	1	1	175.58	3	3	14.21	7	7	0	0	0	0	1	175.58	3	7	0	1	1	341.34	6	6	31.47	30	30	0	0	2.1	0	1	341.34	6	30	2.1
gi|1174643839|ref|XP_020562191.1|	GTP-binding nuclear protein Ran [Oryzias latipes]	ran	219	24.7328	0.00794287	1	1	348.2	6	6	23.2877	14	0	-1	1	1	179.77	3	3	10.5	6	6	0	0	0	0	1	179.77	3	6	0	1	1	319.79	6	6	23.29	8	8	0	0	0.41	0	1	319.79	6	8	0.41
gi|432864499|ref|XP_004070324.1|	keratin, type II cytoskeletal 8-like [Oryzias latipes]	LOC101168116	526	57.4108	0.00559229	0.481137	0.481137	348.07	7	7	11.9772	30	0	-1	0.48	0.48	291.31	6	6	11.98	10	10	0	0	0	0	0.48	291.31	6	10	0	0	0	261.89	5	5	7.41	20	20	0	0	1	0	0	261.89	5	20	1
gi|157278387|ref|NP_001098295.1|	annexin A1 [Oryzias latipes]	anxa1	337	37.3794	0.00766455	1	1	346.75	6	6	21.0682	21	0	-1	1	1	203.71	4	4	12.46	11	11	0	0	0	0	1	203.71	4	11	0	1	1	244.42	4	4	14.54	10	10	0	0	-0.14	0	1	244.42	4	10	-0.14
gi|1174644536|ref|XP_004073454.2|	60S ribosomal protein L26 [Oryzias latipes]	LOC101161566	194	22.8668	0.0111216	1	1	342.8	6	6	21.134	37	0	-1	1	1	296.65	5	5	17.53	15	15	0	0	0	0	1	296.65	5	15	0	1	1	315.78	6	6	21.13	22	22	0	0	0.55	0	1	315.78	6	22	0.55
gi|1174693794|ref|XP_004070446.2|	glutathione S-transferase Mu 3-like [Oryzias latipes]	LOC101157367	266	31.0544	0.00760596	1	1	341.54	5	5	17.2932	24	0	-1	1	1	316.82	5	5	17.29	16	16	0	0	0	0	1	316.82	5	16	0	1	1	205.51	3	3	12.78	8	8	0	0	-1	0	1	205.51	3	8	-1
gi|765157644|ref|XP_004082291.2|	60S ribosomal protein L13a [Oryzias latipes]	rpl13a	228	26.1077	0.0112241	0.999843	0.999843	340.4	7	7	27.6316	12	0	-1	0.81	0.81	93.89	2	2	6.58	6	6	0	0	0	0	0.81	93.89	2	6	0	1	1	246.51	5	5	21.05	6	6	0	0	0	0	1	246.51	5	6	0
gi|1174635224|ref|XP_020556801.1|	uncharacterized protein LOC110014347 [Oryzias latipes]	LOC110014347	343	35.7385	0.00559229	0.991644	0.991644	339.08	5	5	19.242	88	0	-1	0.98	0.98	304.3	5	5	19.24	31	31	0	0	0	0	0.98	304.3	5	31	0	0.99	0.99	339.08	5	5	19.24	57	57	0	0	0.88	0	0.99	339.08	5	57	0.88
gi|432873444|ref|XP_004072219.1|	60S ribosomal protein L6 [Oryzias latipes]	rpl6	260	29.9419	0.0112827	1	1	338.39	5	5	17.3077	28	0	-1	1	1	235.16	4	4	11.54	9	9	0	0	0	0	1	235.16	4	9	0	1	1	322.54	5	5	17.31	19	19	0	0	1.08	0	1	322.54	5	19	1.08
gi|27881985|gb|AAH44557.1|	Hspd1 protein [Danio rerio]	hspd1	575	61.1399	0.00543994	0.984281	0.984281	338.1	5	5	10.2609	19	0	-1	0.99	0.99	331.02	5	5	10.26	13	13	0	0	0	0	0.99	331.02	5	13	0	0.81	0.81	187.97	3	3	7.3	6	6	0	0	-1.12	0	0.81	187.97	3	6	-1.12
gi|1174649650|ref|XP_020563515.1|	uncharacterized protein LOC101159838 isoform X2 [Oryzias latipes]	LOC110014571	331	34.5139	0.00547803	0.695533	0.695533	337.17	5	5	19.9396	97	0	-1	0.7	0.7	308.95	5	5	19.94	32	32	0	0	0	0	0.7	308.95	5	32	0	0.7	0.7	337.12	5	5	19.94	65	65	0	0	1.02	0	0.7	337.12	5	65	1.02
gi|432950002|ref|XP_004084340.1|	fatty acid-binding protein, intestinal isoform X1 [Oryzias latipes]	fabp2	132	14.9985	0.00616357	1	1	334.66	5	5	39.3939	18	0	-1	1	1	272.79	4	4	32.58	13	13	0	0	0	0	1	272.79	4	13	0	1	1	154.65	2	2	21.21	5	5	0	0	-1.38	0	1	154.65	2	5	-1.38
gi|158635885|dbj|BAF91370.1|	brain-type fatty acid binding protein [Oryzias latipes]	fabp7	132	14.9045	0.00577002	1	1	334.02	4	4	43.9394	14	0	-1	1	1	287.78	4	4	43.94	8	8	0	0	0	0	1	287.78	4	8	0	1	1	228.59	3	3	30.3	6	6	0	0	-0.41	0	1	228.59	3	6	-0.41
gi|1174699076|ref|XP_004072337.2|	peroxisomal multifunctional enzyme type 2 [Oryzias latipes]	hsd17b4	736	79.2607	0.00844092	1	1	334	4	4	7.20109	16	0	-1	1	1	333.96	4	4	7.2	7	7	0	0	0	0	1	333.96	4	7	0	1	1	191.29	3	3	5.43	9	9	0	0	0.36	0	1	191.29	3	9	0.36
gi|432917332|ref|XP_004079512.1|	calreticulin [Oryzias latipes]	LOC101169735	412	47.8277	0.00427197	1	1	330.71	6	6	15.7767	22	0	-1	1	1	249.39	5	5	12.14	11	11	0	0	0	0	1	249.39	5	11	0	1	1	279.2	5	5	13.59	11	11	0	0	0	0	1	279.2	5	11	0
gi|765141641|ref|XP_011482056.1|	histone H1-like [Oryzias latipes]	LOC105355654	197	20.2653	0.0114585	1	1	328.15	5	5	17.7665	35	0	-1	1	1	328.15	5	5	17.77	22	22	0	0	0	0	1	328.15	5	22	0	1	1	221.82	4	4	17.26	13	13	0	0	-0.76	0	1	221.82	4	13	-0.76
gi|432899941|ref|XP_004076648.1|	4-hydroxyphenylpyruvate dioxygenase [Oryzias latipes]	LOC101165831	395	45.2551	0.00650732	1	1	327.95	6	6	15.443	12	0	-1	1	1	199.4	4	4	9.11	6	6	0	0	0	0	1	199.4	4	6	0	1	1	170.65	3	3	8.61	6	6	0	0	0	0	1	170.65	3	6	0
gi|432892349|ref|XP_004075776.1|	14-3-3 protein epsilon [Oryzias latipes]	LOC101165659	255	29.0415	0.00464014	1	1	327.93	6	6	30.9804	14	0	-1	1	1	327.93	6	6	30.98	10	10	0	0	0	0	1	327.93	6	10	0	0.99	0.99	138.8	3	3	12.16	4	4	0	0	-1.32	0	0.99	138.8	3	4	-1.32
gi|432882821|ref|XP_004074144.1|	60S ribosomal protein L15 [Oryzias latipes]	rpl15	204	24.096	0.0120591	1	1	327.63	7	7	28.9216	20	0	-1	0.94	0.94	47.46	1	1	3.43	4	4	0	0	0	0	0.94	47.46	1	4	0	1	1	327.57	7	7	28.92	16	16	0	0	2	0	1	327.57	7	16	2
gi|1174655990|ref|XP_020564957.1|	uncharacterized protein LOC101172014 isoform X2 [Oryzias latipes]	LOC110014571	332	34.713	0.00547803	0.786396	0.786396	327.19	5	5	20.1807	72	0	-1	0.79	0.79	314.29	5	5	20.18	22	22	0	0	0	0	0.79	314.29	5	22	0	0.79	0.79	324.52	5	5	20.18	50	50	0	0	1.18	0	0.79	324.52	5	50	1.18
gi|765117398|ref|XP_011472265.1|	nucleolin isoform X1 [Oryzias latipes]	ncl	732	77.634	0.00465283	1	1	325.03	5	5	9.15301	29	0	-1	1	1	171.57	3	3	4.78	8	8	0	0	0	0	1	171.57	3	8	0	1	1	325.03	5	5	9.15	21	21	0	0	1.39	0	1	325.03	5	21	1.39
gi|432849860|ref|XP_004066648.1|	60S ribosomal protein L31 [Oryzias latipes]	rpl31	124	14.3417	0.0109312	1	1	319.47	6	6	45.9677	23	0	-1	1	1	204.68	4	4	29.03	9	9	0	0	0	0	1	204.68	4	9	0	1	1	222.91	4	4	31.45	14	14	0	0	0.64	0	1	222.91	4	14	0.64
gi|432861698|ref|XP_004069694.1|	electron transfer flavoprotein subunit alpha, mitochondrial [Oryzias latipes]	etfa	333	34.8805	0.0071665	1	1	318.81	6	6	21.3213	11	0	-1	1	1	187.64	4	4	9.01	6	6	0	0	0	0	1	187.64	4	6	0	1	1	172.78	3	3	14.41	5	5	0	0	-0.26	0	1	172.78	3	5	-0.26
gi|432903650|ref|XP_004077187.1|	phosphoglycerate mutase 1 [Oryzias latipes]	LOC101162235	254	28.8267	0.006771	1	1	317.42	5	5	16.9291	15	0	-1	1	1	312.5	5	5	16.93	9	9	0	0	0	0	1	312.5	5	9	0	1	1	238.19	4	4	16.93	6	6	0	0	-0.58	0	1	238.19	4	6	-0.58
gi|432878253|ref|XP_004073291.1|	uncharacterized protein LOC101159113 [Oryzias latipes]	LOC101159113	295	31.6723	0.00469092	1	1	317.36	5	5	22.7119	8	0	-1	1	1	59.11	1	1	7.46	1	1	0	0	0	0	1	59.11	1	1	0	1	1	258.25	4	4	22.71	7	7	0	0	2.81	0	1	258.25	4	7	2.81
gi|1174631067|ref|XP_020555842.1|	beta-galactoside-binding lectin-like [Oryzias latipes]	LOC101155757	131	15.0353	0.00575732	1	1	315.65	5	5	45.8015	18	0	-1	1	1	309.96	5	5	45.8	12	12	0	0	0	0	1	309.96	5	12	0	1	1	207.05	3	3	25.95	6	6	0	0	-1	0	1	207.05	3	6	-1
gi|432873496|ref|XP_004072245.1|	betaine--homocysteine S-methyltransferase 1 [Oryzias latipes]	LOC101157623	397	44.1241	0.00687354	1	1	312.44	5	5	15.869	57	0	-1	1	1	263.74	4	4	11.08	34	34	0	0	0	0	1	263.74	4	34	0	1	1	182.32	3	3	9.32	23	23	0	0	-0.56	0	1	182.32	3	23	-0.56
gi|432873576|ref|XP_004072285.1|	histone H1-like [Oryzias latipes]	LOC101167624	180	18.6755	0.0127915	1	1	310.88	5	5	24.4444	9	0	-1	1	1	105.72	2	2	12.78	3	3	0	0	0	0	1	105.72	2	3	0	1	1	205.16	3	3	11.67	6	6	0	0	1	0	1	205.16	3	6	1
gi|432859717|ref|XP_004069229.1|	myosin regulatory light polypeptide 9 [Oryzias latipes]	LOC101167032	173	19.8015	0.00458936	0.999823	0.999823	308.67	5	5	29.4798	19	0	-1	1	1	299.83	5	5	29.48	8	8	0	0	0	0	1	299.83	5	8	0	1	1	251.01	4	4	24.28	11	11	0	0	0.46	0	1	251.01	4	11	0.46
gi|432894431|ref|XP_004075990.1|	uncharacterized protein LOC101161180 [Oryzias latipes]	LOC101161180	204	22.4056	0.00782568	1	1	308.08	5	5	23.0392	26	0	-1	1	1	299.65	5	5	23.04	11	11	0	0	0	0	1	299.65	5	11	0	1	1	303.55	5	5	23.04	15	15	0	0	0.45	0	1	303.55	5	15	0.45
gi|432908348|ref|XP_004077823.1|	malate dehydrogenase, mitochondrial [Oryzias latipes]	mdh2	337	35.3333	0.00782568	1	1	307.1	5	5	19.5846	22	0	-1	1	1	210.79	4	4	16.32	17	17	0	0	0	0	1	210.79	4	17	0	1	1	183.7	3	3	11.87	5	5	0	0	-1.77	0	1	183.7	3	5	-1.77
gi|432951794|ref|XP_004084909.1|	uncharacterized protein LOC101165690 [Oryzias latipes]	LOC101165690	334	34.8411	0.00547803	0.999604	0.999604	305.45	5	5	20.3593	76	0	-1	1	1	291.05	5	5	20.36	19	19	0	0	0	0	1	291.05	5	19	0	1	1	305.4	5	5	20.36	57	57	0	0	1.58	0	1	305.4	5	57	1.58
gi|1174642229|ref|XP_020561336.1|	40S ribosomal protein S15a [Oryzias latipes]	prrc2a	366	39.8575	0.0101255	1	1	305.23	6	6	15.5738	14	0	-1	1	1	106.96	2	2	6.01	4	4	0	0	0	0	1	106.96	2	4	0	1	1	247.66	5	5	11.75	10	10	0	0	1.32	0	1	247.66	5	10	1.32
gi|1174681297|ref|XP_020567346.1|	60S ribosomal protein L12 [Oryzias latipes]	rpl12	295	31.3685	0.0100815	0.999875	0.999875	303.61	4	4	18.6441	11	0	-1	0.83	0.83	42.79	1	1	5.08	1	1	0	0	0	0	0.83	42.79	1	1	0	1	1	303.61	4	4	18.64	10	10	0	0	3.32	0	1	303.61	4	10	3.32
gi|1174656088|ref|XP_020564986.1|	uncharacterized protein LOC101162625 isoform X1 [Oryzias latipes]	LOC101162625	284	30.3118	0.00476709	0.701715	0.701715	297.53	4	4	22.5352	54	0	-1	0.7	0.7	286.37	4	4	22.54	19	19	0	0	0	0	0.7	286.37	4	19	0	0.7	0.7	294.91	4	4	22.54	35	35	0	0	0.88	0	0.7	294.91	4	35	0.88
gi|1174633947|ref|XP_004085485.3|	60S ribosomal protein L17 [Oryzias latipes]	rpl17	184	21.4074	0.0106382	1	1	297.52	6	6	36.9565	16	0	-1	1	1	203.45	4	4	22.28	7	7	0	0	0	0	1	203.45	4	7	0	1	1	239.53	5	5	32.07	9	9	0	0	0.36	0	1	239.53	5	9	0.36
gi|432844923|ref|XP_004065778.1|	glyoxylate reductase/hydroxypyruvate reductase-like [Oryzias latipes]	LOC101163636	359	39.1669	0.00823584	1	1	297.44	5	5	12.8134	29	0	-1	1	1	118.17	2	2	5.01	20	20	0	0	0	0	1	118.17	2	20	0	1	1	283.62	5	5	12.81	9	9	0	0	-1.15	0	1	283.62	5	9	-1.15
gi|432855437|ref|XP_004068220.1|	peroxiredoxin-6 [Oryzias latipes]	LOC101174176	221	24.3795	0.00546533	1	1	295.08	4	4	24.4344	12	0	-1	1	1	151.08	2	2	10.41	4	4	0	0	0	0	1	151.08	2	4	0	1	1	227.16	3	3	19	8	8	0	0	1	0	1	227.16	3	8	1
gi|5230683|gb|AAD40960.1|	choriogenin H-related protein, partial [Oryzias latipes]	LOC101172775	225	25.7531	0.0100083	1	1	294.86	5	5	28.4444	46	0	-1	1	1	294.86	5	5	28.44	23	23	0	0	0	0	1	294.86	5	23	0	1	1	265.01	5	5	28.44	23	23	0	0	0	0	1	265.01	5	23	0
gi|432900004|ref|XP_004076677.1|	ATP synthase subunit g, mitochondrial [Oryzias latipes]	atp5mg	103	11.0759	0.00971533	1	1	294.53	4	4	47.5728	15	0	-1	1	1	247.47	4	4	47.57	9	9	0	0	0	0	1	247.47	4	9	0	1	1	226.33	3	3	36.89	6	6	0	0	-0.58	0	1	226.33	3	6	-0.58
gi|765142574|ref|XP_011482440.1|	uncharacterized protein LOC101162625 isoform X2 [Oryzias latipes]	LOC101162625	282	30.1316	0.00476709	0.999669	0.999669	294.47	4	4	21.9858	49	0	-1	0.99	0.99	241.14	4	4	21.99	15	15	0	0	0	0	0.99	241.14	4	15	0	1	1	294.47	4	4	21.99	34	34	0	0	1.18	0	1	294.47	4	34	1.18
gi|1174692146|ref|XP_004069831.2|	40S ribosomal protein S17 [Oryzias latipes]	rps17	162	18.4228	0.00978857	0.999999	0.999999	293.65	5	5	24.6914	6	0	-1	1	1	177.18	3	3	19.75	4	4	0	0	0	0	1	177.18	3	4	0	1	1	116.47	2	2	11.73	2	2	0	0	-1	0	1	116.47	2	2	-1
gi|432847946|ref|XP_004066228.1|	keratin, type I cytoskeletal 13-like [Oryzias latipes]	LOC101159648	442	48.108	0.00519873	0.999998	0.999998	292.45	4	4	9.95475	44	0	-1	1	1	286.41	4	4	9.95	22	22	0	0	0	0	1	286.41	4	22	0	1	1	213.41	3	3	7.24	22	22	0	0	0	0	1	213.41	3	22	0
gi|432933074|ref|XP_004081794.1|	lupus La protein [Oryzias latipes]	ssb	400	45.5811	0.00612549	1	1	292.33	4	4	13.75	10	0	-1	1	1	142.39	2	2	5.25	4	4	0	0	0	0	1	142.39	2	4	0	1	1	277.67	4	4	13.75	6	6	0	0	0.58	0	1	277.67	4	6	0.58
gi|112419004|gb|AAI22433.1|	Nascent polypeptide-associated complex alpha polypeptide [Danio rerio]	naca	215	23.3677	0.00434814	1	1	292.32	3	3	19.5349	17	0	-1	1	1	113.42	1	1	6.98	4	4	0	0	0	0	1	113.42	1	4	0	1	1	292.32	3	3	19.53	13	13	0	0	1.7	0	1	292.32	3	13	1.7
gi|432926499|ref|XP_004080859.1|	translocon-associated protein subunit alpha isoform X2 [Oryzias latipes]	ssr1	292	32.5623	0.00418311	1	1	291.62	4	4	16.0959	8	0	-1	0	0	0	0	0	0	0	0	0	1	-10	0	0	0	0	0	-10	1	1	291.62	4	4	16.1	8	8	0	0	10	0	1	291.62	4	8	10
gi|146186422|gb|ABQ09263.1|	heat shock protein 70 isoform 5 [Oryzias latipes]	hsp70-5	639	70.4361	0.00513525	0.984189	0.984189	291.57	4	4	7.98122	50	0	-1	0	0	129.97	2	2	2.97	26	26	0	0	0	0	0	129.97	2	26	0	0.99	0.99	288.3	4	4	7.98	24	24	0	0	-0.12	0	0.99	288.3	4	24	-0.12
gi|432917305|ref|XP_004079499.1|	peptidyl-prolyl cis-trans isomerase FKBP1A-like [Oryzias latipes]	LOC101166420	107	11.729	0.00883643	1	1	290.78	5	5	46.729	15	0	-1	1	1	233.75	4	4	38.32	7	7	0	0	0	0	1	233.75	4	7	0	1	1	235.66	4	4	39.25	8	8	0	0	0.19	0	1	235.66	4	8	0.19
gi|211827611|gb|AAH49038.2|	Zgc:73149 [Danio rerio]	cDNA clone MGC:56519 IMAGE:5913870	140	14.854	0.0109604	1	1	288.9	5	5	34.2857	20	0	-1	1	1	240.6	4	4	34.29	10	10	0	0	0	0	1	240.6	4	10	0	1	1	245.48	4	4	33.57	10	10	0	0	0	0	1	245.48	4	10	0
gi|432929103|ref|XP_004081182.1|	myosin regulatory light chain 2, smooth muscle minor isoform [Oryzias latipes]	LOC101159052	172	19.8475	0.00451318	0.999681	0.999681	288.61	5	5	29.6512	15	0	-1	0.6	0.6	155.5	3	3	17.44	6	6	0	0	0	0	0.6	155.5	3	6	0	1	1	230.95	4	4	24.42	9	9	0	0	0.58	0	1	230.95	4	9	0.58
gi|432950495|ref|XP_004084471.1|	dolichyl-diphosphooligosaccharide--protein glycosyltransferase 48 kDa subunit [Oryzias latipes]	LOC102799190	464	51.235	0.00551611	1	1	288.32	5	5	13.7931	10	0	-1	1	1	156.23	2	2	4.74	4	4	0	0	0	0	1	156.23	2	4	0	1	1	260.31	5	5	13.79	6	6	0	0	0.58	0	1	260.31	5	6	0.58
gi|1174663594|ref|XP_020566780.1|	proteasome subunit alpha type-7-like [Oryzias latipes]	psma8	251	28.0489	0.00918799	1	1	281.88	4	4	20.3187	11	0	-1	1	1	114.02	2	2	10.36	3	3	0	0	0	0	1	114.02	2	3	0	1	1	281.88	4	4	20.32	8	8	0	0	1.42	0	1	281.88	4	8	1.42
gi|432883264|ref|XP_004074237.1|	fatty acid-binding protein, heart [Oryzias latipes]	LOC101156833	133	14.9306	0.00541455	1	1	279.29	5	5	32.3308	11	0	-1	1	1	230.15	4	4	31.58	5	5	0	0	0	0	1	230.15	4	5	0	1	1	134.14	2	2	10.53	6	6	0	0	0.26	0	1	134.14	2	6	0.26
gi|1174658074|ref|XP_020565510.1|	ribosome-binding protein 1 [Oryzias latipes]	rrbp1	1242	134.909	0.00556689	1	1	279.18	5	5	4.50886	10	0	-1	0.99	0.99	114.12	2	2	1.53	3	3	0	0	0	0	0.99	114.12	2	3	0	1	1	247.35	5	5	4.51	7	7	0	0	1.22	0	1	247.35	5	7	1.22
gi|1174693985|ref|XP_020560297.1|	myosin light polypeptide 6 isoform X1 [Oryzias latipes]	LOC101167617	209	23.2656	0.00467822	1	1	277.42	5	5	26.7943	28	0	-1	1	1	216.88	4	4	19.62	8	8	0	0	0	0	1	216.88	4	8	0	1	1	266.03	5	5	26.79	20	20	0	0	1.32	0	1	266.03	5	20	1.32
gi|432964877|ref|XP_004087014.1|	60S ribosomal protein L18a [Oryzias latipes]	rpl18a	176	20.655	0.011605	1	1	277.19	5	5	30.1136	18	0	-1	1	1	277.19	5	5	30.11	11	11	0	0	0	0	1	277.19	5	11	0	1	1	167.19	3	3	17.61	7	7	0	0	-0.65	0	1	167.19	3	7	-0.65
gi|1174680382|ref|XP_004083991.2|	40S ribosomal protein S7 [Oryzias latipes]	rps7	224	25.6413	0.0109019	1	1	276.57	5	5	23.2143	10	0	-1	1	1	95.48	2	2	7.14	4	4	0	0	0	0	1	95.48	2	4	0	1	1	272.38	5	5	23.21	6	6	0	0	0.58	0	1	272.38	5	6	0.58
gi|112419153|gb|AAI22241.1|	UNVERIFIED: zgc:153322 [Danio rerio]	zgc:153322	201	22.3527	0.010228	1	1	276.47	4	4	22.8856	16	0	-1	1	1	187.96	3	3	15.42	8	8	0	0	0	0	1	187.96	3	8	0	1	1	198.87	3	3	16.42	8	8	0	0	0	0	1	198.87	3	8	0
gi|1174654854|ref|XP_020564748.1|	40S ribosomal protein S14 [Oryzias latipes]	RPS14	151	16.2445	0.0105356	1	1	276.31	4	4	19.2053	58	0	-1	1	1	276.13	4	4	19.21	28	28	0	0	0	0	1	276.13	4	28	0	1	1	212.7	3	3	17.22	30	30	0	0	0.1	0	1	212.7	3	30	0.1
gi|432873522|ref|XP_004072258.1|	fatty acid-binding protein, liver-type-like [Oryzias latipes]	LOC101160985	127	14.1162	0.00533838	1	1	274.86	3	3	31.4961	16	0	-1	1	1	274.86	3	3	31.5	8	8	0	0	0	0	1	274.86	3	8	0	1	1	233.04	3	3	31.5	8	8	0	0	0	0	1	233.04	3	8	0
gi|112180601|gb|AAH83506.2|	Gapdh protein [Danio rerio]	gapdh	333	35.7433	0.00819189	0.932881	0.932881	274.61	4	4	14.1141	72	0	-1	0.94	0.94	262.87	4	4	14.11	32	32	0	0	0	0	0.94	262.87	4	32	0	0.94	0.94	229.24	3	3	12.01	40	40	0	0	0.32	0	0.94	229.24	3	40	0.32
gi|1174683019|ref|XP_020555872.1|	pyruvate kinase PKM isoform X2 [Oryzias latipes]	LOC101170748	554	60.3327	0.00668311	1	1	273.8	5	5	8.84477	25	0	-1	1	1	266.33	5	5	8.84	21	21	0	0	0	0	1	266.33	5	21	0	1	1	98.83	2	2	3.97	4	4	0	0	-2.39	0	1	98.83	2	4	-2.39
gi|765161201|ref|XP_011490032.1|	complement C1q subcomponent subunit B-like [Oryzias latipes]	LOC105357179	181	19.7311	0.005021	1	1	272.64	4	4	29.8343	5	0	-1	0	0	0	0	0	0	0	0	0	1	-10	0	0	0	0	0	-10	1	1	272.64	4	4	29.83	5	5	0	0	10	0	1	272.64	4	5	10
gi|1174663343|ref|XP_020566725.1|	zonadhesin-like [Oryzias latipes]	LOC101157398	722	77.518	0.00754736	1	1	272.6	5	5	9.55679	13	0	-1	1	1	82.55	1	1	1.94	2	2	0	0	0	0	1	82.55	1	2	0	1	1	265.43	5	5	9.56	11	11	0	0	2.46	0	1	265.43	5	11	2.46
gi|432868002|ref|XP_004071363.1|	40S ribosomal protein S11 [Oryzias latipes]	rps11	161	18.533	0.0107847	1	1	272.51	5	5	29.8137	24	0	-1	1	1	213.7	4	4	24.84	10	10	0	0	0	0	1	213.7	4	10	0	1	1	272.51	5	5	29.81	14	14	0	0	0.49	0	1	272.51	5	14	0.49
gi|432957740|ref|XP_004085855.1|	beta-enolase [Oryzias latipes]	eno3	434	47.4563	0.00616357	0.999998	0.999998	272.05	4	4	10.3687	24	0	-1	1	1	159.04	3	3	6.91	12	12	0	0	0	0	1	159.04	3	12	0	1	1	228.56	3	3	8.53	12	12	0	0	0	0	1	228.56	3	12	0
gi|432851103|ref|XP_004066857.1|	chymotrypsin A-like [Oryzias latipes]	LOC101170410	263	28.0705	0.00630322	1	1	271.03	4	4	21.2928	17	0	-1	1	1	183.3	3	3	14.83	9	9	0	0	0	0	1	183.3	3	9	0	1	1	250.4	4	4	21.29	8	8	0	0	-0.17	0	1	250.4	4	8	-0.17
gi|432871206|ref|XP_004071885.1|	40S ribosomal protein SA [Oryzias latipes]	rpsa	301	33.3316	0.00480518	1	1	268.04	4	4	17.608	26	0	-1	1	1	121.33	2	2	6.98	13	13	0	0	0	0	1	121.33	2	13	0	1	1	265.37	4	4	17.61	13	13	0	0	0	0	1	265.37	4	13	0
gi|118430800|gb|ABK91938.1|	14-3-3 gamma 1 [Danio rerio]	dars	247	28.1989	0.00471631	0.999472	0.999472	267.91	5	5	19.4332	24	0	-1	0.96	0.96	209.17	4	4	13.77	15	15	0	0	0	0	0.96	209.17	4	15	0	1	1	195.87	4	4	16.6	9	9	0	0	-0.74	0	1	195.87	4	9	-0.74
gi|1174633048|ref|XP_004085266.2|	fumarylacetoacetase [Oryzias latipes]	fah	445	49.0695	0.00627783	1	1	266.37	3	3	8.98876	4	0	-1	0	0	0	0	0	0	0	0	0	1	-10	0	0	0	0	0	-10	1	1	266.37	3	3	8.99	4	4	0	0	10	0	1	266.37	3	4	10
gi|157278237|ref|NP_001098218.1|	ZPC domain containing protein 1 [Oryzias latipes]	LOC100049333	305	34.2456	0.00489404	1	1	266.32	4	4	16.0656	8	0	-1	1	1	171.13	3	3	11.48	3	3	0	0	0	0	1	171.13	3	3	0	1	1	218.33	3	3	13.11	5	5	0	0	0.74	0	1	218.33	3	5	0.74
gi|432843044|ref|XP_004065556.1|	myosin-9-like isoform X2 [Oryzias latipes]	LOC101165201	1954	225.774	0.00531299	0.979578	0.979578	266.02	5	5	2.71238	11	0	-1	0.98	0.98	266.02	5	5	2.71	11	11	0	0	10	0	0.98	266.02	5	11	0	0	0	0	0	0	0	0	0	0	1	-10	0	0	0	0	0	-10
gi|432878251|ref|XP_004073290.1|	uncharacterized protein LOC101158864 [Oryzias latipes]	LOC101158864	274	30.0531	0.00424658	1	1	265.01	4	4	19.3431	15	0	-1	1	1	129.43	2	2	9.85	4	4	0	0	0	0	1	129.43	2	4	0	1	1	256.21	4	4	19.34	11	11	0	0	1.46	0	1	256.21	4	11	1.46
gi|1174690864|ref|XP_020559547.1|	L-lactate dehydrogenase C chain isoform X2 [Oryzias latipes]	LOC101162597	334	36.45	0.00579541	0.969445	0.969445	264.96	4	4	8.68263	25	0	-1	0.97	0.97	261.95	4	4	8.68	13	13	0	0	0	0	0.97	261.95	4	13	0	0	0	93.58	1	1	3.59	12	12	0	0	-0.12	0	0	93.58	1	12	-0.12
gi|432875428|ref|XP_004072837.1|	60S ribosomal protein L35 [Oryzias latipes]	rpl35	123	14.4555	0.0117368	1	1	263.76	4	4	28.4553	13	0	-1	1	1	246.8	4	4	28.46	7	7	0	0	0	0	1	246.8	4	7	0	1	1	220.14	3	3	21.95	6	6	0	0	-0.22	0	1	220.14	3	6	-0.22
gi|432853400|ref|XP_004067688.1|	lamin-B2 [Oryzias latipes]	lmnb2	579	65.0926	0.00489404	1	1	260.38	5	5	8.46287	16	0	-1	1	1	153.81	3	3	5.18	9	9	0	0	0	0	1	153.81	3	9	0	1	1	193.37	4	4	6.56	7	7	0	0	-0.36	0	1	193.37	4	7	-0.36
gi|1207165532|ref|XP_021325785.1|	vimentin isoform X1 [Danio rerio]	vim	417	48.1121	0.00494482	0.990594	0.990594	260.34	5	5	9.35252	27	0	-1	0.92	0.92	204.91	4	4	6.24	10	10	0	0	0	0	0.92	204.91	4	10	0	0.9	0.9	197.64	4	4	6.95	17	17	0	0	0.77	0	0.9	197.64	4	17	0.77
gi|765170362|ref|XP_011471628.1|	trypsin-3-like [Oryzias latipes]	LOC101154931	245	26.3896	0.00643018	1	1	257.87	4	4	21.2245	12	0	-1	1	1	216.26	4	4	21.22	6	6	0	0	0	0	1	216.26	4	6	0	1	1	199.9	3	3	15.1	6	6	0	0	0	0	1	199.9	3	6	0
gi|130504059|ref|NP_001076351.1|	type I cytokeratin, enveloping layer, like [Danio rerio]	cyt1l	429	46.5996	0.00499561	0.898018	0.898018	255.96	4	4	7.92541	53	0	-1	0.9	0.9	215.06	4	4	7.93	26	26	0	0	0	0	0.9	215.06	4	26	0	0.92	0.92	248.1	4	4	7.93	27	27	0	0	0.05	0	0.92	248.1	4	27	0.05
gi|157278385|ref|NP_001098294.1|	annexin A4 [Oryzias latipes]	anxa4	320	35.3842	0.0058335	1	1	254.42	4	4	15.9375	4	0	-1	1	1	122.65	2	2	7.5	2	2	0	0	0	0	1	122.65	2	2	0	1	1	131.77	2	2	8.44	2	2	0	0	0	0	1	131.77	2	2	0
gi|765150985|ref|XP_004079906.2|	prefoldin subunit 2 [Oryzias latipes]	pfdn2	175	18.9305	0.00732764	1	1	252.11	3	3	26.2857	9	0	-1	1	1	185.64	2	2	17.71	4	4	0	0	0	0	1	185.64	2	4	0	1	1	246.13	3	3	26.29	5	5	0	0	0.32	0	1	246.13	3	5	0.32
gi|1174690265|ref|XP_020559407.1|	uncharacterized protein LOC101168455 [Oryzias latipes]	LOC101168455	815	90.4068	0.00942236	1	1	252	4	4	6.38037	10	0	-1	1	1	119.49	2	2	3.19	5	5	0	0	0	0	1	119.49	2	5	0	1	1	189.84	3	3	5.03	5	5	0	0	0	0	1	189.84	3	5	0
gi|765120297|ref|XP_011473425.1|	glutaredoxin-1 [Oryzias latipes]	glrx	106	11.6299	0.00797217	1	1	251.55	3	3	45.283	9	0	-1	1	1	251.55	3	3	45.28	6	6	0	0	0	0	1	251.55	3	6	0	1	1	134.57	2	2	32.08	3	3	0	0	-1	0	1	134.57	2	3	-1
gi|182890794|gb|AAI65413.1|	Rpl12 protein [Danio rerio]	rpl12	165	17.5985	0.00996436	0.981567	0.981567	251.36	4	4	29.697	13	0	-1	0.88	0.88	45.3	1	1	5.45	5	5	0	0	0	0	0.88	45.3	1	5	0	0.98	0.98	251.36	4	4	29.7	8	8	0	0	0.68	0	0.98	251.36	4	8	0.68
gi|432908517|ref|XP_004077900.1|	fatty acid-binding protein, adipocyte-like [Oryzias latipes]	LOC101164089	134	14.9445	0.00491943	1	1	250.11	4	4	28.3582	12	0	-1	1	1	204	3	3	23.13	5	5	0	0	0	0	1	204	3	5	0	1	1	239.9	4	4	28.36	7	7	0	0	0.49	0	1	239.9	4	7	0.49
gi|111494058|gb|AAI05747.1|	Ubiquitin A-52 residue ribosomal protein fusion product 1 [Danio rerio]	uba52	128	14.729	0.010272	1	1	249.28	4	4	36.7188	53	0	-1	1	1	238	4	4	36.72	21	21	0	0	0	0	1	238	4	21	0	1	1	237.25	4	4	36.72	32	32	0	0	0.61	0	1	237.25	4	32	0.61
gi|33991794|gb|AAH56526.1|	Myosin, light polypeptide 9, like [Danio rerio]	myl12.1	172	19.8145	0.00457666	0.788553	0.788553	247.17	4	4	23.2558	11	0	-1	0.61	0.61	180.34	3	3	17.44	5	5	0	0	0	0	0.61	180.34	3	5	0	0.72	0.72	189.51	3	3	18.02	6	6	0	0	0.26	0	0.72	189.51	3	6	0.26
gi|432865630|ref|XP_004070536.1|	transketolase-like [Oryzias latipes]	LOC101158764	626	67.9414	0.00634131	0.999998	0.999998	245.8	5	5	7.66773	19	0	-1	1	1	245.8	5	5	7.67	19	19	0	0	10	0	1	245.8	5	19	0	0	0	0	0	0	0	0	0	0	1	-10	0	0	0	0	0	-10
gi|1174695949|ref|XP_004071230.2|	myosin regulatory light chain 2, skeletal muscle isoform [Oryzias latipes]	mylpf	221	24.7174	0.00499561	1	1	245.42	5	5	23.0769	13	0	-1	1	1	132.03	3	3	11.76	4	4	0	0	0	0	1	132.03	3	4	0	1	1	198.71	4	4	16.74	9	9	0	0	1.17	0	1	198.71	4	9	1.17
gi|1174669458|ref|XP_011482204.2|	myosin light chain 3, skeletal muscle isoform [Oryzias latipes]	LOC101165624	232	25.2639	0.00433545	1	1	243.54	4	4	21.1207	21	0	-1	0.98	0.98	98.2	2	2	9.48	10	10	0	0	0	0	0.98	98.2	2	10	0	1	1	200.47	3	3	17.24	11	11	0	0	0.14	0	1	200.47	3	11	0.14
gi|765145559|ref|XP_004077973.2|	60S ribosomal protein L18 [Oryzias latipes]	rpl18	213	24.3375	0.0120005	1	1	242.82	4	4	25.3521	19	0	-1	1	1	222.75	4	4	25.35	5	5	0	0	0	0	1	222.75	4	5	0	1	1	158.5	2	2	14.08	14	14	0	0	1.49	0	1	158.5	2	14	1.49
gi|182889290|gb|AAI64893.1|	Calm1b protein [Danio rerio]	calm1	149	16.8088	0.0039292	1	1	242.23	3	3	30.2013	7	0	-1	1	1	66.23	1	1	8.05	2	2	0	0	0	0	1	66.23	1	2	0	1	1	176	2	2	22.15	5	5	0	0	1.32	0	1	176	2	5	1.32
gi|432881578|ref|XP_004073849.1|	14-3-3 protein beta/alpha-B-like [Oryzias latipes]	LOC101168878	248	27.8247	0.00452588	0.998591	0.998591	242.21	4	4	11.6935	12	0	-1	0	0	115.92	2	2	6.45	6	6	0	0	0	0	0	115.92	2	6	0	1	1	173.18	3	3	11.69	6	6	0	0	0	0	1	173.18	3	6	0
gi|432858253|ref|XP_004068868.1|	elastase-1-like [Oryzias latipes]	LOC101156319	270	29.2412	0.00753271	1	1	242.09	3	3	13.3333	22	0	-1	1	1	176.88	3	3	13.33	9	9	0	0	0	0	1	176.88	3	9	0	1	1	226.49	3	3	13.33	13	13	0	0	0.53	0	1	226.49	3	13	0.53
gi|432907699|ref|XP_004077671.1|	ribonuclease UK114 [Oryzias latipes]	LOC102789025	135	14.0934	0.00863135	1	1	240.42	3	3	27.4074	15	0	-1	1	1	196.53	2	2	19.26	3	3	0	0	0	0	1	196.53	2	3	0	1	1	204.27	3	3	27.41	12	12	0	0	2	0	1	204.27	3	12	2
gi|432878655|ref|XP_004073364.1|	glutamine--fructose-6-phosphate aminotransferase [isomerizing] 2 [Oryzias latipes]	LOC101160918	683	76.7282	0.0060874	1	1	239.44	4	4	7.17423	7	0	-1	1	1	239.44	4	4	7.17	7	7	0	0	10	0	1	239.44	4	7	0	0	0	0	0	0	0	0	0	0	1	-10	0	0	0	0	0	-10
gi|1174662390|ref|XP_020566528.1|	proline-rich protein 36-like [Oryzias latipes]	LOC101166745	1257	139.736	0.00723975	1	1	239.29	4	4	4.21639	11	0	-1	0	0	0	0	0	0	0	0	0	1	-10	0	0	0	0	0	-10	1	1	239.29	4	4	4.22	11	11	0	0	10	0	1	239.29	4	11	10
gi|765151708|ref|XP_011486186.1|	parvalbumin beta-like [Oryzias latipes]	LOC101173896	109	11.4688	0.00453857	1	1	238.23	3	3	27.5229	19	0	-1	1	1	162.04	2	2	27.52	2	2	0	0	0	0	1	162.04	2	2	0	1	1	227.82	3	3	27.52	17	17	0	0	3.09	0	1	227.82	3	17	3.09
gi|1174684799|ref|XP_004068068.2|	phosphoglucomutase-1 [Oryzias latipes]	pgm1	622	67.7073	0.00646826	1	1	238.03	4	4	8.84244	15	0	-1	1	1	154.4	2	2	4.5	8	8	0	0	0	0	1	154.4	2	8	0	1	1	203.4	4	4	8.84	7	7	0	0	-0.19	0	1	203.4	4	7	-0.19
gi|432906354|ref|XP_004077510.1|	cofilin-2-like [Oryzias latipes]	LOC101164501	159	18.2873	0.0058208	0.999999	0.999999	237.89	4	4	28.9308	11	0	-1	1	1	104.38	2	2	11.32	3	3	0	0	0	0	1	104.38	2	3	0	1	1	225.79	4	4	28.93	8	8	0	0	1.42	0	1	225.79	4	8	1.42
gi|432936857|ref|XP_004082313.1|	14-3-3 protein theta [Oryzias latipes]	ywhaq	249	28.2158	0.00452588	0.999995	0.999995	236.68	4	4	11.6466	8	0	-1	1	1	194.65	3	3	10.84	5	5	0	0	0	0	1	194.65	3	5	0	0.99	0.99	117.26	2	2	8.03	3	3	0	0	-0.74	0	0.99	117.26	2	3	-0.74
gi|1174646570|ref|XP_020562844.1|	60S ribosomal protein L11 isoform X2 [Oryzias latipes]	rpl11	177	20.3899	0.0103306	0.999999	0.999999	236.58	4	4	22.0339	18	0	-1	1	1	211.93	4	4	22.03	6	6	0	0	0	0	1	211.93	4	6	0	1	1	189.98	3	3	17.51	12	12	0	0	1	0	1	189.98	3	12	1
gi|432855132|ref|XP_004068088.1|	peptidyl-prolyl cis-trans isomerase FKBP2 [Oryzias latipes]	fkbp2	138	15.007	0.00953955	1	1	235.04	3	3	28.9855	7	0	-1	0	0	0	0	0	0	0	0	0	1	-10	0	0	0	0	0	-10	1	1	235.04	3	3	28.99	7	7	0	0	10	0	1	235.04	3	7	10
gi|1174650314|ref|XP_020563678.1|	alpha-actinin-4 isoform X3 [Oryzias latipes]	LOC101155449	893	102.282	0.00497021	0.998481	0.998481	234.91	4	4	5.48712	7	0	-1	1	1	181.17	3	3	4.14	6	6	0	0	0	0	1	181.17	3	6	0	0	0	53.74	1	1	1.34	1	1	0	0	-2.58	0	0	53.74	1	1	-2.58
gi|1174633822|ref|XP_020556479.1|	60S ribosomal protein L35a [Oryzias latipes]	rpl35a	144	16.2247	0.0110044	1	1	234.61	5	5	27.0833	10	0	-1	1	1	149.63	3	3	18.06	5	5	0	0	0	0	1	149.63	3	5	0	1	1	179.34	4	4	22.22	5	5	0	0	0	0	1	179.34	4	5	0
gi|432860337|ref|XP_004069508.1|	catalase isoform X1 [Oryzias latipes]	cat	527	59.8684	0.00706396	0.999987	0.999987	233.66	4	4	8.15939	18	0	-1	1	1	222.37	4	4	8.16	11	11	0	0	0	0	1	222.37	4	11	0	1	1	148.8	2	2	4.74	7	7	0	0	-0.65	0	1	148.8	2	7	-0.65
gi|1174659926|ref|XP_020565938.1|	trypsin-2-like [Oryzias latipes]	LOC101161921	242	26.0062	0.00507178	1	1	232.69	3	3	15.2893	45	0	-1	1	1	145.65	2	2	8.26	28	28	0	0	0	0	1	145.65	2	28	0	1	1	231.7	3	3	15.29	17	17	0	0	-0.72	0	1	231.7	3	17	-0.72
gi|432868403|ref|XP_004071520.1|	parvalbumin beta-like [Oryzias latipes]	LOC105353532	108	11.3616	0.00432275	1	1	231.66	3	3	39.8148	9	0	-1	0	0	0	0	0	0	0	0	0	1	-10	0	0	0	0	0	-10	1	1	231.66	3	3	39.81	9	9	0	0	10	0	1	231.66	3	9	10
gi|28838762|gb|AAH47855.1|	Ribosomal protein L13a [Danio rerio]	rpl13a	205	23.6344	0.011312	0.949177	0.949177	230.81	5	5	22.439	8	0	-1	0.79	0.79	89.5	2	2	7.32	5	5	0	0	0	0	0.79	89.5	2	5	0	0.63	0.63	141.31	3	3	15.12	3	3	0	0	-0.74	0	0.63	141.31	3	3	-0.74
gi|1174689816|ref|XP_011474004.2|	60S ribosomal protein L22-like [Oryzias latipes]	LOC101166956	129	14.9699	0.00999365	0.999988	0.999988	230.26	3	3	29.4574	9	0	-1	1	1	72.41	1	1	10.08	2	2	0	0	0	0	1	72.41	1	2	0	1	1	230.26	3	3	29.46	7	7	0	0	1.81	0	1	230.26	3	7	1.81
gi|432848568|ref|XP_004066410.1|	tubulin alpha-1C chain-like [Oryzias latipes]	LOC101166777	449	50.2604	0.00488135	0.999832	0.999832	229.51	4	4	12.6949	8	0	-1	0.97	0.97	104.24	2	2	6.24	3	3	0	0	0	0	0.97	104.24	2	3	0	1	1	177.47	3	3	10.47	5	5	0	0	0.74	0	1	177.47	3	5	0.74
gi|152013098|gb|AAI50408.1|	Guanine nucleotide binding protein (G protein), beta polypeptide 2-like 1 [Danio rerio]	GNB2L1	317	35.1105	0.00754736	0.999999	0.999999	228.96	4	4	10.7256	11	0	-1	0.95	0.95	48.26	1	1	3.15	1	1	0	0	0	0	0.95	48.26	1	1	0	1	1	228.96	4	4	10.73	10	10	0	0	3.32	0	1	228.96	4	10	3.32
gi|1174670751|ref|XP_004080972.2|	40S ribosomal protein S20 [Oryzias latipes]	RPS20	124	13.7716	0.0107114	1	1	228.61	3	3	21.7742	42	0	-1	1	1	223.59	3	3	21.77	20	20	0	0	0	0	1	223.59	3	20	0	1	1	228.6	3	3	21.77	22	22	0	0	0.14	0	1	228.6	3	22	0.14
gi|259443395|emb|CBF59541.1|	unnamed protein product [Danio rerio]	psma5	241	26.3721	0.00458936	0.999996	0.999996	225.92	5	5	26.1411	6	0	-1	1	1	136.76	3	3	14.94	3	3	0	0	0	0	1	136.76	3	3	0	1	1	137.83	3	3	15.35	3	3	0	0	0	0	1	137.83	3	3	0
gi|765134025|ref|XP_011479012.1|	T-complex protein 1 subunit gamma [Oryzias latipes]	cct3	537	59.613	0.00593506	0.999996	0.999996	225.9	4	4	6.70391	9	0	-1	1	1	225.9	4	4	6.7	9	9	0	0	10	0	1	225.9	4	9	0	0	0	0	0	0	0	0	0	0	1	-10	0	0	0	0	0	-10
gi|1174672698|ref|XP_020568547.1|	ribosyldihydronicotinamide dehydrogenase [quinone]-like isoform X1 [Oryzias latipes]	LOC101170381	281	31.1716	0.00537646	1	1	225.68	3	3	11.3879	20	0	-1	1	1	225.68	3	3	11.39	18	18	0	0	0	0	1	225.68	3	18	0	0.82	0.82	42.8	1	1	3.91	2	2	0	0	-3.17	0	0.82	42.8	1	2	-3.17
gi|432936741|ref|XP_004082256.1|	fatty acid-binding protein, brain-like [Oryzias latipes]	LOC101157499	132	14.8883	0.00526221	0.999999	0.999999	223.56	3	3	21.2121	8	0	-1	1	1	126.73	2	2	18.94	3	3	0	0	0	0	1	126.73	2	3	0	1	1	221.27	3	3	21.21	5	5	0	0	0.74	0	1	221.27	3	5	0.74
gi|1174653739|ref|XP_020564493.1|	serine/arginine-rich splicing factor 1B [Oryzias latipes]	LOC101171767	256	28.6453	0.0111362	0.999998	0.999998	222.41	4	4	16.0156	9	0	-1	0.9	0.9	43.69	1	1	3.91	2	2	0	0	0	0	0.9	43.69	1	2	0	1	1	178.72	3	3	12.11	7	7	0	0	1.81	0	1	178.72	3	7	1.81
gi|432858251|ref|XP_004068867.1|	elastase-1-like [Oryzias latipes]	LOC101156080	267	29.1171	0.00603662	0.997243	0.997243	220.08	4	4	17.9775	8	0	-1	0.79	0.79	161.73	3	3	13.86	4	4	0	0	0	0	0.79	161.73	3	4	0	0.99	0.99	115.34	2	2	9.36	4	4	0	0	0	0	0.99	115.34	2	4	0
gi|432922859|ref|XP_004080394.1|	histone H1.0-B [Oryzias latipes]	LOC101162715	196	20.6991	0.0114146	0.999998	0.999998	219.95	4	4	18.3673	26	0	-1	1	1	119.93	2	2	9.18	8	8	0	0	0	0	1	119.93	2	8	0	1	1	178.22	3	3	14.29	18	18	0	0	1.17	0	1	178.22	3	18	1.17
gi|182890830|gb|AAI65519.1|	Rpl38 protein [Danio rerio]	RPL38	70	8.19472	0.0105649	1	1	219.81	4	4	52.8571	9	0	-1	1	1	110.06	2	2	17.14	4	4	0	0	0	0	1	110.06	2	4	0	1	1	168.18	3	3	50	5	5	0	0	0.32	0	1	168.18	3	5	0.32
gi|37748477|gb|AAH59433.1|	Ribosomal protein S12 [Danio rerio]	rps12	132	14.4385	0.00700537	1	1	219.18	4	4	35.6061	8	0	-1	0.91	0.91	45.23	1	1	7.58	2	2	0	0	0	0	0.91	45.23	1	2	0	1	1	219.18	4	4	35.61	6	6	0	0	1.58	0	1	219.18	4	6	1.58
gi|1174662052|ref|XP_020566444.1|	40S ribosomal protein S28 [Oryzias latipes]	LOC107586079	69	7.80118	0.0111948	1	1	218.52	4	4	52.1739	7	0	-1	0.97	0.97	44.47	1	1	13.04	2	2	0	0	0	0	0.97	44.47	1	2	0	1	1	174.05	3	3	39.13	5	5	0	0	1.32	0	1	174.05	3	5	1.32
gi|1174628169|ref|XP_004084091.3|	trifunctional enzyme subunit beta, mitochondrial [Oryzias latipes]	hadhb	470	49.9538	0.00972998	0.999999	0.999999	218.01	4	4	8.29787	9	0	-1	1	1	116.77	2	2	3.62	5	5	0	0	0	0	1	116.77	2	5	0	1	1	156.64	3	3	6.38	4	4	0	0	-0.32	0	1	156.64	3	4	-0.32
gi|432858249|ref|XP_004068866.1|	elastase-1-like [Oryzias latipes]	LOC101155843	268	29.0222	0.00675635	0.996236	0.996236	217.45	4	4	17.9104	8	0	-1	1	1	217.45	4	4	17.91	5	5	0	0	0	0	1	217.45	4	5	0	0.98	0.98	110.1	2	2	9.33	3	3	0	0	-0.74	0	0.98	110.1	2	3	-0.74
gi|432871318|ref|XP_004071907.1|	ferritin, middle subunit [Oryzias latipes]	LOC101170845	176	20.5109	0.00571924	0.996048	0.996048	216.85	4	4	20.4545	10	0	-1	0.99	0.99	166.53	3	3	16.48	6	6	0	0	0	0	0.99	166.53	3	6	0	0.28	0.28	119.16	2	2	10.23	4	4	0	0	-0.58	0	0.28	119.16	2	4	-0.58
gi|765154750|ref|XP_011487412.1|	uncharacterized protein LOC101172613 [Oryzias latipes]	LOC101172613	222	24.9619	0.0100815	0.999984	0.999984	216.13	4	4	24.3243	11	0	-1	1	1	97.98	2	2	7.66	4	4	0	0	0	0	1	97.98	2	4	0	1	1	204.98	4	4	24.32	7	7	0	0	0.81	0	1	204.98	4	7	0.81
gi|432897041|ref|XP_004076397.1|	ADP/ATP translocase 3 [Oryzias latipes]	LOC101163991	298	32.9792	0.0101548	0.999992	0.999992	215.59	4	4	12.7517	10	0	-1	1	1	150.64	3	3	8.39	9	9	0	0	0	0	1	150.64	3	9	0	0.99	0.99	64.95	1	1	4.36	1	1	0	0	-3.17	0	0.99	64.95	1	1	-3.17
gi|1174668488|ref|XP_020567918.1|	glutamate dehydrogenase, mitochondrial [Oryzias latipes]	LOC101156855	542	59.6903	0.00829443	0.999999	0.999999	214.87	4	4	7.93358	18	0	-1	1	1	167.16	3	3	5.54	7	7	0	0	0	0	1	167.16	3	7	0	1	1	158.96	3	3	6.27	11	11	0	0	0.65	0	1	158.96	3	11	0.65
gi|432889068|ref|XP_004075129.1|	annexin A1-like [Oryzias latipes]	LOC101161495	347	39.0125	0.00817725	0.999999	0.999999	213.75	3	3	11.2392	5	0	-1	0.58	0.58	41.57	1	1	2.88	1	1	0	0	0	0	0.58	41.57	1	1	0	1	1	172.18	2	2	8.36	4	4	0	0	2	0	1	172.18	2	4	2
gi|432914349|ref|XP_004079068.1|	60S ribosomal protein L37a [Oryzias latipes]	rpl37a	92	10.2475	0.0109019	0.999996	0.999996	208.19	4	4	48.913	10	0	-1	1	1	103.34	2	2	21.74	4	4	0	0	0	0	1	103.34	2	4	0	1	1	146.9	3	3	36.96	6	6	0	0	0.58	0	1	146.9	3	6	0.58
gi|133777830|gb|AAI15140.1|	Rpl9 protein [Danio rerio]	rpl9	192	21.6227	0.0103892	1	1	206.29	3	3	11.4583	8	0	-1	1	1	205.35	3	3	11.46	3	3	0	0	0	0	1	205.35	3	3	0	1	1	141.02	2	2	5.73	5	5	0	0	0.74	0	1	141.02	2	5	0.74
gi|1174677571|ref|XP_020569756.1|	ATP synthase subunit gamma, mitochondrial isoform X1 [Oryzias latipes]	atp5f1c	308	33.6718	0.00981787	0.999999	0.999999	204.21	3	3	10.7143	12	0	-1	1	1	107.89	2	2	6.82	4	4	0	0	0	0	1	107.89	2	4	0	1	1	201.16	3	3	10.71	8	8	0	0	1	0	1	201.16	3	8	1
gi|38566020|gb|AAH62279.1|	Zgc:77702 [Danio rerio]	rps17 zgc:77702	134	15.4002	0.0101841	0.999518	0.999518	203.83	3	3	29.8507	3	0	-1	0	0	55.77	1	1	7.46	1	1	0	0	0	0	0	55.77	1	1	0	1	1	148.06	2	2	22.39	2	2	0	0	1	0	1	148.06	2	2	1
gi|432877958|ref|XP_004073276.1|	elongation factor 1-gamma [Oryzias latipes]	eef1g	437	49.9171	0.00669775	1	1	203.73	3	3	8.69565	34	0	-1	1	1	124.62	2	2	5.26	16	16	0	0	0	0	1	124.62	2	16	0	1	1	188.21	3	3	8.7	18	18	0	0	0.17	0	1	188.21	3	18	0.17
gi|432867841|ref|XP_004071304.1|	proteasome subunit beta type-6 [Oryzias latipes]	psmb6	232	25.0704	0.00551611	0.999994	0.999994	203	4	4	16.3793	9	0	-1	1	1	161.38	3	3	12.5	4	4	0	0	0	0	1	161.38	3	4	0	1	1	150.02	3	3	12.93	5	5	0	0	0.32	0	1	150.02	3	5	0.32
gi|1174691033|ref|XP_020559596.1|	cytochrome c oxidase subunit 5A, mitochondrial-like [Oryzias latipes]	LOC101170179	141	15.9593	0.00707861	0.999818	0.999818	202.8	4	4	17.7305	8	0	-1	1	1	202.8	4	4	17.73	8	8	0	0	10	0	1	202.8	4	8	0	0	0	0	0	0	0	0	0	0	1	-10	0	0	0	0	0	-10
gi|157278239|ref|NP_001098219.1|	ZPC domain containing protein 3 precursor [Oryzias latipes]	LOC100049335	365	40.7702	0.00637939	0.999965	0.999965	201.19	4	4	13.4247	11	0	-1	0.98	0.98	60.52	1	1	3.01	2	2	0	0	0	0	0.98	60.52	1	2	0	1	1	195.9	4	4	13.42	9	9	0	0	2.17	0	1	195.9	4	9	2.17
gi|112180611|gb|AAH56312.2|	Dnl2 protein, partial [Danio rerio]	cDNA clone IMAGE:8100818	115	13.1946	0.0081626	0.997755	0.997755	200.64	4	4	21.7391	8	0	-1	0.97	0.97	147.75	3	3	17.39	4	4	0	0	0	0	0.97	147.75	3	4	0	0.99	0.99	144.69	3	3	20.87	4	4	0	0	0	0	0.99	144.69	3	4	0
gi|14522857|dbj|BAB61047.1|	VASA [Oryzias latipes]	ddx4	617	66.6778	0.00503369	0.999987	0.999987	200.2	4	4	6.80713	6	0	-1	1	1	152.33	3	3	5.02	4	4	0	0	0	0	1	152.33	3	4	0	0.92	0.92	47.87	1	1	1.78	2	2	0	0	-1	0	0.92	47.87	1	2	-1
gi|1174672324|ref|XP_020568448.1|	coagulation factor XIII A chain [Oryzias latipes]	f13a1	434	48.6594	0.00512256	0.999999	0.999999	199.89	3	3	8.52535	6	0	-1	0	0	0	0	0	0	0	0	0	1	-10	0	0	0	0	0	-10	1	1	199.89	3	3	8.53	6	6	0	0	10	0	1	199.89	3	6	10
gi|432851798|ref|XP_004067090.1|	60S acidic ribosomal protein P2-like [Oryzias latipes]	LOC101168608	115	11.5358	0.00429736	0.999998	0.999998	199.81	3	3	28.6957	11	0	-1	1	1	199.55	3	3	28.7	5	5	0	0	0	0	1	199.55	3	5	0	1	1	153.16	2	2	21.74	6	6	0	0	0.26	0	1	153.16	2	6	0.26
gi|1174652914|ref|XP_004076132.2|	histone H1-like [Oryzias latipes]	LOC101158376	297	31.2068	0.0111948	0.9965	0.9965	199.41	3	3	6.73401	21	0	-1	0.99	0.99	199.41	3	3	6.73	10	10	0	0	0	0	0.99	199.41	3	10	0	1	1	117.1	2	2	6.4	11	11	0	0	0.14	0	1	117.1	2	11	0.14
gi|432871202|ref|XP_004071883.1|	myosin-9 isoform X1 [Oryzias latipes]	myh9	1962	227.718	0.00532568	0.944242	0.944242	199.17	4	4	2.19164	12	0	-1	0.94	0.94	199.17	4	4	2.19	12	12	0	0	10	0	0.94	199.17	4	12	0	0	0	0	0	0	0	0	0	0	1	-10	0	0	0	0	0	-10
gi|432951361|ref|XP_004084793.1|	uncharacterized protein LOC101167842 [Oryzias latipes]	LOC101167842	152	16.4639	0.00634131	0.999984	0.999984	197.49	3	3	33.5526	5	0	-1	0.99	0.99	51.24	1	1	17.11	1	1	0	0	0	0	0.99	51.24	1	1	0	1	1	190.39	3	3	33.55	4	4	0	0	2	0	1	190.39	3	4	2
gi|432906496|ref|XP_004077560.1|	pterin-4-alpha-carbinolamine dehydratase [Oryzias latipes]	pcbd1	102	11.6818	0.00606201	0.999998	0.999998	196.81	3	3	32.3529	9	0	-1	1	1	196.81	3	3	32.35	5	5	0	0	0	0	1	196.81	3	5	0	1	1	128.88	2	2	18.63	4	4	0	0	-0.32	0	1	128.88	2	4	-0.32
gi|432853485|ref|XP_004067730.1|	vesicle-trafficking protein SEC22b-B isoform X2 [Oryzias latipes]	LOC112136955	215	24.5846	0.0090415	0.999977	0.999977	195.68	4	4	17.6744	10	0	-1	1	1	98.96	2	2	8.84	4	4	0	0	0	0	1	98.96	2	4	0	1	1	149.15	3	3	13.49	6	6	0	0	0.58	0	1	149.15	3	6	0.58
gi|1174683715|ref|XP_020557568.1|	vigilin isoform X2 [Oryzias latipes]	hdlbp	1280	141.833	0.00630322	0.99932	0.99932	195.01	3	3	3.59375	6	0	-1	1	1	194.81	3	3	3.59	4	4	0	0	0	0	1	194.81	3	4	0	0.99	0.99	91.01	2	2	1.8	2	2	0	0	-1	0	0.99	91.01	2	2	-1
gi|1174634254|ref|XP_020556588.1|	LOW QUALITY PROTEIN: uncharacterized protein LOC110014181 [Oryzias latipes]	LOC110014181	244	27.5588	0.00466553	0.99992	0.99992	194.75	3	3	15.1639	7	0	-1	0.65	0.65	43.12	1	1	2.87	1	1	0	0	0	0	0.65	43.12	1	1	0	1	1	194.75	3	3	15.16	6	6	0	0	2.58	0	1	194.75	3	6	2.58
gi|432852439|ref|XP_004067248.1|	aspartate aminotransferase, mitochondrial [Oryzias latipes]	got2	428	47.0281	0.00915869	0.999997	0.999997	192.87	3	3	7.24299	19	0	-1	1	1	131.45	2	2	3.97	16	16	0	0	0	0	1	131.45	2	16	0	1	1	126.39	2	2	5.37	3	3	0	0	-2.42	0	1	126.39	2	3	-2.42
gi|157278487|ref|NP_001098345.1|	annexin A10 [Oryzias latipes]	anxa10	317	34.726	0.00552881	0.999999	0.999999	192.69	3	3	9.46372	5	0	-1	1	1	192.69	3	3	9.46	5	5	0	0	10	0	1	192.69	3	5	0	0	0	0	0	0	0	0	0	0	1	-10	0	0	0	0	0	-10
gi|1174690170|ref|XP_020559372.1|	caldesmon [Oryzias latipes]	LOC101172158	723	83.9699	0.0052876	1	1	192.64	3	3	6.639	7	0	-1	1	1	95.29	2	2	3.73	4	4	0	0	0	0	1	95.29	2	4	0	1	1	97.35	1	1	2.9	3	3	0	0	-0.41	0	1	97.35	1	3	-0.41
gi|1174633103|ref|XP_004085274.2|	ribonuclease UK114-like, partial [Oryzias latipes]	RIDA	121	12.8936	0.00946631	0.999999	0.999999	192.55	3	3	26.4463	12	0	-1	1	1	137.87	2	2	17.36	4	4	0	0	0	0	1	137.87	2	4	0	1	1	185.55	3	3	26.45	8	8	0	0	1	0	1	185.55	3	8	1
gi|432852541|ref|XP_004067299.1|	proteasome subunit beta type-1 [Oryzias latipes]	psmb1	237	26.053	0.00668311	0.999909	0.999909	192.34	4	4	15.1899	11	0	-1	1	1	192.34	4	4	15.19	8	8	0	0	0	0	1	192.34	4	8	0	1	1	91.58	2	2	8.02	3	3	0	0	-1.42	0	1	91.58	2	3	-1.42
gi|1174693751|ref|XP_020560236.1|	enolase [Oryzias latipes]	eno1	451	49.0161	0.00630322	0.985334	0.985334	191.47	4	4	8.42572	18	0	-1	0.99	0.99	191.47	4	4	8.43	9	9	0	0	0	0	0.99	191.47	4	9	0	0.87	0.87	106.02	2	2	6.21	9	9	0	0	0	0	0.87	106.02	2	9	0
gi|1174665603|ref|XP_020567260.1|	60S ribosomal protein L34 [Oryzias latipes]	rpl34	117	13.3365	0.0119565	0.999992	0.999992	190.43	4	4	23.0769	18	0	-1	1	1	190.43	4	4	23.08	8	8	0	0	0	0	1	190.43	4	8	0	1	1	100.14	2	2	14.53	10	10	0	0	0.32	0	1	100.14	2	10	0.32
gi|1174628656|ref|XP_004084217.3|	fetuin-B-like [Oryzias latipes]	LOC101158597	562	62.9581	0.00623975	0.999957	0.999957	189.9	4	4	6.40569	7	0	-1	0.96	0.96	84.33	2	2	2.67	3	3	0	0	0	0	0.96	84.33	2	3	0	1	1	146.69	3	3	5.16	4	4	0	0	0.41	0	1	146.69	3	4	0.41
gi|432895946|ref|XP_004076239.1|	high mobility group-T protein-like [Oryzias latipes]	LOC101165167	206	23.3723	0.00626514	0.999988	0.999988	188.98	3	3	11.6505	3	0	-1	1	1	147.84	2	2	11.65	2	2	0	0	0	0	1	147.84	2	2	0	0.8	0.8	41.14	1	1	6.31	1	1	0	0	-1	0	0.8	41.14	1	1	-1
gi|432943246|ref|XP_004083123.1|	V-type proton ATPase subunit E 1 [Oryzias latipes]	LOC101174147	226	26.0485	0.00895361	0.999896	0.999896	188.94	4	4	13.7168	7	0	-1	1	1	137.49	3	3	13.72	4	4	0	0	0	0	1	137.49	3	4	0	1	1	138.97	3	3	9.29	3	3	0	0	-0.41	0	1	138.97	3	3	-0.41
gi|432927783|ref|XP_004081041.1|	lipocalin-like [Oryzias latipes]	LOC101166755	183	20.4399	0.00488135	0.999994	0.999994	188.57	3	3	12.0219	11	0	-1	1	1	171.24	3	3	12.02	5	5	0	0	0	0	1	171.24	3	5	0	1	1	170.98	3	3	12.02	6	6	0	0	0.26	0	1	170.98	3	6	0.26
gi|432921375|ref|XP_004080127.1|	ependymin-2-like [Oryzias latipes]	LOC101174227	213	23.5959	0.00538916	0.999991	0.999991	187.78	3	3	15.493	13	0	-1	1	1	129.65	2	2	7.51	8	8	0	0	0	0	1	129.65	2	8	0	1	1	129.29	2	2	12.21	5	5	0	0	-0.68	0	1	129.29	2	5	-0.68
gi|432858269|ref|XP_004068876.1|	40S ribosomal protein S10 [Oryzias latipes]	LOC105355366	166	18.9238	0.0104185	1	1	187.27	3	3	14.4578	6	0	-1	0	0	0	0	0	0	0	0	0	1	-10	0	0	0	0	0	-10	1	1	187.27	3	3	14.46	6	6	0	0	10	0	1	187.27	3	6	10
gi|1174659830|ref|XP_020565917.1|	isochorismatase domain-containing protein 2 [Oryzias latipes]	isoc2	197	21.5303	0.00649365	0.999999	0.999999	187.06	3	3	23.3503	3	0	-1	1	1	125.02	2	2	16.24	2	2	0	0	0	0	1	125.02	2	2	0	0.99	0.99	62.04	1	1	7.11	1	1	0	0	-1	0	0.99	62.04	1	1	-1
gi|432888918|ref|XP_004075087.1|	protein SET-like [Oryzias latipes]	LOC101171505	266	30.396	0.00399268	0.99923	0.99923	186.59	3	3	12.782	6	0	-1	0	0	0	0	0	0	0	0	0	1	-10	0	0	0	0	0	-10	1	1	186.59	3	3	12.78	6	6	0	0	10	0	1	186.59	3	6	10
gi|432884749|ref|XP_004074569.1|	beta-hexosaminidase subunit beta isoform X2 [Oryzias latipes]	hexb	547	61.6338	0.00585889	0.999999	0.999999	185.61	3	3	6.76417	5	0	-1	0.95	0.95	48.19	1	1	1.65	2	2	0	0	0	0	0.95	48.19	1	2	0	1	1	137.42	2	2	5.12	3	3	0	0	0.58	0	1	137.42	2	3	0.58
gi|1174688662|ref|XP_020559035.1|	delta-1-pyrroline-5-carboxylate dehydrogenase, mitochondrial [Oryzias latipes]	aldh4a1	556	61.4524	0.00803076	0.999982	0.999982	185.58	3	3	6.11511	5	0	-1	1	1	185.58	3	3	6.12	5	5	0	0	10	0	1	185.58	3	5	0	0	0	0	0	0	0	0	0	0	1	-10	0	0	0	0	0	-10
gi|4585816|emb|CAB40897.1|	ferritin H3, partial [Oryzias latipes]	LOC101170845	118	13.5888	0.0058208	0.996329	0.996329	184.84	3	3	23.7288	12	0	-1	0.89	0.89	111.22	2	2	17.8	5	5	0	0	0	0	0.89	111.22	2	5	0	1	1	184.6	3	3	23.73	7	7	0	0	0.49	0	1	184.6	3	7	0.49
gi|432884109|ref|XP_004074447.1|	glutathione S-transferase A-like [Oryzias latipes]	LOC101168304	227	26.0319	0.00643018	0.989996	0.989996	184.4	3	3	11.8943	15	0	-1	0.96	0.96	172.05	3	3	11.89	8	8	0	0	0	0	0.96	172.05	3	8	0	0.99	0.99	132.6	2	2	8.37	7	7	0	0	-0.19	0	0.99	132.6	2	7	-0.19
gi|432897369|ref|XP_004076438.1|	dynein light chain 2, cytoplasmic-like [Oryzias latipes]	LOC101174042	89	10.313	0.0072251	0.998284	0.998284	184.23	3	3	26.9663	8	0	-1	1	1	173.73	3	3	26.97	3	3	0	0	0	0	1	173.73	3	3	0	1	1	130.59	2	2	25.84	5	5	0	0	0.74	0	1	130.59	2	5	0.74
gi|1174694122|ref|XP_020560334.1|	heterogeneous nuclear ribonucleoprotein A1 [Oryzias latipes]	LOC101174914	329	35.3606	0.00924658	0.999748	0.999748	184.05	3	3	11.5502	4	0	-1	1	1	134.02	2	2	8.51	3	3	0	0	0	0	1	134.02	2	3	0	0.94	0.94	50.03	1	1	3.04	1	1	0	0	-1.58	0	0.94	50.03	1	1	-1.58
gi|1207117224|ref|XP_021337009.1|	alpha-actinin-4 isoform X1 [Danio rerio]	actn4	923	106.094	0.00491943	0.867886	0.867886	183.31	3	3	3.68364	6	0	-1	0	0	89.45	1	1	1.3	4	4	0	0	0	0	0	89.45	1	4	0	0.94	0.94	93.86	2	2	2.38	2	2	0	0	-1	0	0.94	93.86	2	2	-1
gi|1174701459|ref|XP_020562018.1|	protein SET-like [Oryzias latipes]	LOC101158031	244	28.5523	0.00622705	0.999201	0.999201	183.07	3	3	13.9344	8	0	-1	1	1	69.95	1	1	5.33	1	1	0	0	0	0	1	69.95	1	1	0	1	1	167.42	3	3	13.93	7	7	0	0	2.81	0	1	167.42	3	7	2.81
gi|432884107|ref|XP_004074446.1|	glutathione S-transferase A-like isoform X1 [Oryzias latipes]	LOC101168055	227	25.877	0.00568115	0.99109	0.99109	182.82	3	3	12.3348	14	0	-1	0.99	0.99	182.82	3	3	12.33	8	8	0	0	0	0	0.99	182.82	3	8	0	0	0	77.83	1	1	4.41	6	6	0	0	-0.41	0	0	77.83	1	6	-0.41
gi|432864850|ref|XP_004070448.1|	glutathione S-transferase Mu 5-like [Oryzias latipes]	LOC101157858	219	25.9041	0.00899756	0.999996	0.999996	180.57	3	3	10.0457	45	0	-1	1	1	180.57	3	3	10.05	24	24	0	0	0	0	1	180.57	3	24	0	1	1	126.17	2	2	9.59	21	21	0	0	-0.19	0	1	126.17	2	21	-0.19
gi|109810210|gb|ABG46420.1|	histone 2A family member ZA [Danio rerio]	h2afvb	128	13.5406	0.0110483	0.999999	0.999999	179.2	3	3	41.4062	8	0	-1	1	1	164.46	3	3	41.41	4	4	0	0	0	0	1	164.46	3	4	0	1	1	135.85	2	2	18.75	4	4	0	0	0	0	1	135.85	2	4	0
gi|432860195|ref|XP_004069438.1|	60S ribosomal protein L27a [Oryzias latipes]	rpl27a	148	16.5409	0.0109312	0.999926	0.999926	177.96	3	3	20.2703	9	0	-1	1	1	129.78	2	2	16.89	3	3	0	0	0	0	1	129.78	2	3	0	1	1	127.78	2	2	12.16	6	6	0	0	1	0	1	127.78	2	6	1
gi|1174683479|ref|XP_020556859.1|	phenazine biosynthesis-like domain-containing protein [Oryzias latipes]	pbld	194	21.2288	0.00485596	0.999996	0.999996	177.9	3	3	18.5567	9	0	-1	1	1	121.27	2	2	11.34	5	5	0	0	0	0	1	121.27	2	5	0	1	1	165.65	3	3	18.56	4	4	0	0	-0.32	0	1	165.65	3	4	-0.32
gi|1174647800|ref|XP_020563071.1|	N-acetylglucosamine-6-sulfatase-like isoform X1 [Oryzias latipes]	LOC101164824	505	56.6399	0.0076499	0.999996	0.999996	177.88	3	3	5.54455	6	0	-1	1	1	113.61	2	2	3.56	4	4	0	0	0	0	1	113.61	2	4	0	1	1	105.09	2	2	3.96	2	2	0	0	-1	0	1	105.09	2	2	-1
gi|432949992|ref|XP_004084335.1|	microsomal triglyceride transfer protein large subunit [Oryzias latipes]	mttp	886	97.1086	0.00930518	0.999981	0.999981	177.66	3	3	3.386	5	0	-1	1	1	177.66	3	3	3.39	5	5	0	0	10	0	1	177.66	3	5	0	0	0	0	0	0	0	0	0	0	1	-10	0	0	0	0	0	-10
gi|432936587|ref|XP_004082183.1|	cofilin-2 [Oryzias latipes]	LOC101159957	166	18.6997	0.00694678	0.999994	0.999994	177.01	2	2	15.0602	28	0	-1	1	1	159.8	2	2	15.06	7	7	0	0	0	0	1	159.8	2	7	0	1	1	177.01	2	2	15.06	21	21	0	0	1.58	0	1	177.01	2	21	1.58
gi|182890638|gb|AAI64937.1|	Fabp7a protein [Danio rerio]	fabp7a	132	14.8905	0.00531299	0	0	176.74	2	2	18.9394	7	0	-1	0	0	137.79	2	2	18.94	3	3	0	0	0	0	0	137.79	2	3	0	0.54	0.54	176.74	2	2	18.94	4	4	0	0	0.41	0	0.54	176.74	2	4	0.41
gi|432922325|ref|XP_004080296.1|	retinol-binding protein 4 [Oryzias latipes]	rbp4	206	23.5573	0.00495752	0.999991	0.999991	175.92	3	3	14.0777	11	0	-1	0.99	0.99	67.54	1	1	4.85	4	4	0	0	0	0	0.99	67.54	1	4	0	1	1	172.65	3	3	14.08	7	7	0	0	0.81	0	1	172.65	3	7	0.81
gi|1174648903|ref|XP_004074826.2|	serine/arginine-rich splicing factor 9-like [Oryzias latipes]	LOC101164733	223	25.3808	0.00939307	0.999984	0.999984	175.2	4	4	21.9731	4	0	-1	1	1	84.5	2	2	12.11	2	2	0	0	0	0	1	84.5	2	2	0	1	1	90.7	2	2	9.87	2	2	0	0	0	0	1	90.7	2	2	0
gi|432878312|ref|XP_004073295.1|	macrophage migration inhibitory factor [Oryzias latipes]	mif	115	12.3501	0.00707861	0.999983	0.999983	174.92	3	3	31.3043	5	0	-1	1	1	113.98	2	2	21.74	2	2	0	0	0	0	1	113.98	2	2	0	1	1	131.47	2	2	24.35	3	3	0	0	0.58	0	1	131.47	2	3	0.58
gi|432884099|ref|XP_004074442.1|	coagulation factor XI-like [Oryzias latipes]	LOC101167055	378	41.952	0.00788428	0.99999	0.99999	173.86	3	3	10.3175	6	0	-1	0	0	0	0	0	0	0	0	0	1	-10	0	0	0	0	0	-10	1	1	173.86	3	3	10.32	6	6	0	0	10	0	1	173.86	3	6	10
gi|21263700|sp|Q9PVU6.3|HBAE_ORYLA	RecName: Full=Hemoglobin embryonic subunit alpha; AltName: Full=Alpha-globin, embryonic; AltName: Full=Hemoglobin alpha-chain, embryonic	gb	144	15.5953	0.00967139	0.999692	0.999692	173.37	3	3	24.3056	30	0	-1	1	1	173.37	3	3	24.31	11	11	0	0	0	0	1	173.37	3	11	0	1	1	165.27	3	3	24.31	19	19	0	0	0.79	0	1	165.27	3	19	0.79
gi|432873476|ref|XP_004072235.1|	proliferating cell nuclear antigen [Oryzias latipes]	pcna	260	28.6233	0.00443701	0.999998	0.999998	171.96	2	2	12.3077	4	0	-1	1	1	79.27	1	1	5	1	1	0	0	0	0	1	79.27	1	1	0	1	1	168.03	2	2	12.31	3	3	0	0	1.58	0	1	168.03	2	3	1.58
gi|432925912|ref|XP_004080775.1|	polymerase I and transcript release factor-like [Oryzias latipes]	LOC101156206	469	53.0058	0.00488135	0.999858	0.999858	171.85	3	3	6.60981	10	0	-1	0.98	0.98	98.42	2	2	4.26	2	2	0	0	0	0	0.98	98.42	2	2	0	1	1	128.26	2	2	4.69	8	8	0	0	2	0	1	128.26	2	8	2
gi|1174650460|ref|XP_020563712.1|	flavin reductase (NADPH) isoform X1 [Oryzias latipes]	blvrb	216	23.456	0.00911475	0.999991	0.999991	171.61	3	3	11.1111	7	0	-1	1	1	170.15	3	3	11.11	5	5	0	0	0	0	1	170.15	3	5	0	0.86	0.86	43.13	1	1	4.63	2	2	0	0	-1.32	0	0.86	43.13	1	2	-1.32
gi|765137894|ref|XP_011480537.1|	creatine kinase M-type [Oryzias latipes]	LOC101163677	380	42.6455	0.00634131	0.953058	0.953058	171.28	3	3	11.5789	13	0	-1	0	0	56.03	1	1	3.68	1	1	0	0	0	0	0	56.03	1	1	0	0.91	0.91	171.28	3	3	11.58	12	12	0	0	3.58	0	0.91	171.28	3	12	3.58
gi|157836020|pdb|2QO4|A	Chain A, Crystal Structure Of Zebrafish Liver Bile Acid-Binding Protein Complexed With Cholic Acid	fabp10a	126	13.9773	0.00920264	0.9985	0.9985	171.2	3	3	16.6667	39	0	-1	0	0	71.53	1	1	7.94	17	17	0	0	0	0	0	71.53	1	17	0	1	1	166.94	3	3	16.67	22	22	0	0	0.37	0	1	166.94	3	22	0.37
gi|432903493|ref|XP_004077157.1|	inorganic pyrophosphatase-like [Oryzias latipes]	LOC101158392	291	32.905	0.0050083	0.999992	0.999992	169.58	3	3	12.0275	5	0	-1	1	1	98.18	2	2	6.87	3	3	0	0	0	0	1	98.18	2	3	0	1	1	124.61	2	2	8.93	2	2	0	0	-0.58	0	1	124.61	2	2	-0.58
gi|432868477|ref|XP_004071557.1|	nucleoside diphosphate kinase, mitochondrial-like [Oryzias latipes]	LOC101175406	201	22.7557	0.00981787	0.999997	0.999997	169.24	3	3	17.4129	7	0	-1	1	1	104.51	2	2	10.45	3	3	0	0	0	0	1	104.51	2	3	0	1	1	112.52	2	2	12.94	4	4	0	0	0.41	0	1	112.52	2	4	0.41
gi|1174655015|ref|XP_020564775.1|	tubulin alpha chain [Oryzias latipes]	LOC101168001	451	50.1036	0.00480518	0.484806	0.484806	167.54	3	3	9.31264	7	0	-1	0.53	0.53	97.74	2	2	6.21	3	3	0	0	0	0	0.53	97.74	2	3	0	0.25	0.25	122	2	2	7.1	4	4	0	0	0.41	0	0.25	122	2	4	0.41
gi|1174662695|ref|XP_020566589.1|	collagen alpha-1(VI) chain [Oryzias latipes]	col6a1	1007	106.82	0.00549072	0.999994	0.999994	166.45	3	3	1.9861	17	0	-1	1	1	166.45	3	3	1.99	12	12	0	0	0	0	1	166.45	3	12	0	0.97	0.97	51.14	1	1	1.09	5	5	0	0	-1.26	0	0.97	51.14	1	5	-1.26
gi|432908748|ref|XP_004078014.1|	glutathione S-transferase kappa 1 [Oryzias latipes]	gstk1	228	25.9159	0.0071665	0.999994	0.999994	166.36	3	3	12.7193	20	0	-1	1	1	166.36	3	3	12.72	10	10	0	0	0	0	1	166.36	3	10	0	1	1	117	2	2	9.21	10	10	0	0	0	0	1	117	2	10	0
gi|628601863|ref|NP_001278765.1|	fructose-bisphosphate aldolase A [Oryzias latipes]	aldoa	363	39.5981	0.00804541	0.99927	0.99927	166.26	3	3	9.36639	13	0	-1	0.99	0.99	118.4	2	2	5.51	11	11	0	0	0	0	0.99	118.4	2	11	0	1	1	113.98	2	2	6.89	2	2	0	0	-2.46	0	1	113.98	2	2	-2.46
gi|432917273|ref|XP_004079483.1|	elongation factor 1-delta-like isoform X4 [Oryzias latipes]	LOC101162958	241	26.8094	0.00452588	0.999589	0.999589	165.59	2	2	11.6183	15	0	-1	1	1	160.18	2	2	11.62	11	11	0	0	0	0	1	160.18	2	11	0	1	1	159.61	2	2	11.62	4	4	0	0	-1.46	0	1	159.61	2	4	-1.46
gi|49904349|gb|AAH76485.1|	Zgc:92035 [Danio rerio]	krt95	425	47.8016	0.00569385	0.750351	0.750351	164.96	3	3	5.41176	37	0	-1	0.74	0.74	156.23	3	3	5.41	12	12	0	0	0	0	0.74	156.23	3	12	0	0.75	0.75	164.96	3	3	5.41	25	25	0	0	1.06	0	0.75	164.96	3	25	1.06
gi|1174655460|ref|XP_020564869.1|	40S ribosomal protein S24 isoform X1 [Oryzias latipes]	rps24	146	16.7102	0.0112974	0.999972	0.999972	164.18	3	3	26.7123	3	0	-1	0.99	0.99	68.7	1	1	8.22	1	1	0	0	0	0	0.99	68.7	1	1	0	0.99	0.99	95.48	2	2	18.49	2	2	0	0	1	0	0.99	95.48	2	2	1
gi|432945655|ref|XP_004083706.1|	proteasome subunit alpha type-6 [Oryzias latipes]	LOC101155046	246	27.3647	0.00612549	0.999995	0.999995	163.03	2	2	9.7561	6	0	-1	1	1	162.9	2	2	9.76	4	4	0	0	0	0	1	162.9	2	4	0	1	1	89.31	1	1	5.28	2	2	0	0	-1	0	1	89.31	1	2	-1
gi|432872497|ref|XP_004072118.1|	phosphatidylethanolamine-binding protein 1 [Oryzias latipes]	pebp1	187	20.8394	0.00557959	0.999961	0.999961	162.7	3	3	17.6471	3	0	-1	0	0	0	0	0	0	0	0	0	1	-10	0	0	0	0	0	-10	1	1	162.7	3	3	17.65	3	3	0	0	10	0	1	162.7	3	3	10
gi|440587453|dbj|BAM74181.1|	heme-binding protein 3 [Oryzias latipes]	hebp3	213	24.0929	0.00574463	0.99999	0.99999	162.43	2	2	12.2066	4	0	-1	0	0	0	0	0	0	0	0	0	1	-10	0	0	0	0	0	-10	1	1	162.43	2	2	12.21	4	4	0	0	10	0	1	162.43	2	4	10
gi|226821195|gb|ACO82289.1|	translationally-controlled tumor protein [Oryzias latipes]	tpt1	168	18.8692	0.00439893	0.999983	0.999983	162.07	2	2	14.2857	9	0	-1	0.98	0.98	66.49	1	1	6.55	2	2	0	0	0	0	0.98	66.49	1	2	0	1	1	154.27	2	2	14.29	7	7	0	0	1.81	0	1	154.27	2	7	1.81
gi|1174678977|ref|XP_020570096.1|	protein disulfide-isomerase A6 isoform X3 [Oryzias latipes]	pdia6	442	48.2592	0.00494482	0.999996	0.999996	161.29	3	3	10.181	6	0	-1	1	1	99.61	2	2	4.75	2	2	0	0	0	0	1	99.61	2	2	0	1	1	155.9	3	3	10.18	4	4	0	0	1	0	1	155.9	3	4	1
gi|432908543|ref|XP_004077913.1|	protein transport protein Sec61 subunit beta [Oryzias latipes]	sec61b	97	10.0532	0.0122935	0.999952	0.999952	160.35	2	2	27.8351	10	0	-1	1	1	160.35	2	2	27.84	4	4	0	0	0	0	1	160.35	2	4	0	1	1	156.67	2	2	27.84	6	6	0	0	0.58	0	1	156.67	2	6	0.58
gi|1174662303|ref|XP_020566508.1|	carbonic anhydrase-like [Oryzias latipes]	LOC101161087	260	28.6666	0.00741553	0.999975	0.999975	159.92	3	3	8.07692	7	0	-1	0.98	0.98	53.16	1	1	3.46	2	2	0	0	0	0	0.98	53.16	1	2	0	1	1	148.58	3	3	8.08	5	5	0	0	1.32	0	1	148.58	3	5	1.32
gi|152012648|gb|AAI50460.1|	Ribosomal protein S19 [Danio rerio]	rps19	146	15.9136	0.0106675	0.956715	0.956715	159.9	3	3	17.8082	20	0	-1	0.53	0.53	117.86	2	2	11.64	7	7	0	0	0	0	0.53	117.86	2	7	0	0.96	0.96	150.37	3	3	17.81	13	13	0	0	0.89	0	0.96	150.37	3	13	0.89
gi|432961644|ref|XP_004086625.1|	stomatin-like protein 2, mitochondrial [Oryzias latipes]	stoml2	355	39.5177	0.00658057	0.999992	0.999992	159.3	2	2	5.91549	6	0	-1	1	1	91.56	1	1	3.1	2	2	0	0	0	0	1	91.56	1	2	0	1	1	159.13	2	2	5.92	4	4	0	0	1	0	1	159.13	2	4	1
gi|29791670|gb|AAH50488.1|	Valosin containing protein [Danio rerio]	vcp	806	89.3497	0.00499561	0.99999	0.99999	158.7	2	2	3.34988	8	0	-1	1	1	158.7	2	2	3.35	7	7	0	0	0	0	1	158.7	2	7	0	1	1	74.88	1	1	2.11	1	1	0	0	-2.81	0	1	74.88	1	1	-2.81
gi|1174643356|ref|XP_004073083.2|	60S ribosomal protein L36a [Oryzias latipes]	RPL36A	190	21.2457	0.010814	0.999988	0.999988	158.18	3	3	14.7368	9	0	-1	1	1	109.28	2	2	10	3	3	0	0	0	0	1	109.28	2	3	0	1	1	100.67	2	2	10	6	6	0	0	1	0	1	100.67	2	6	1
gi|432895671|ref|XP_004076104.1|	GTP-binding protein SAR1b [Oryzias latipes]	sar1b	198	22.3975	0.00623975	0.999971	0.999971	156.67	3	3	15.1515	7	0	-1	1	1	96.44	2	2	9.6	3	3	0	0	0	0	1	96.44	2	3	0	1	1	101.85	2	2	11.11	4	4	0	0	0.41	0	1	101.85	2	4	0.41
gi|1174658574|ref|XP_020565644.1|	aldehyde dehydrogenase, mitochondrial [Oryzias latipes]	aldh2	520	56.7866	0.00596045	0.999727	0.999727	155.89	3	3	7.30769	3	0	-1	1	1	155.89	3	3	7.31	3	3	0	0	10	0	1	155.89	3	3	0	0	0	0	0	0	0	0	0	0	1	-10	0	0	0	0	0	-10
gi|1174699128|ref|XP_020561454.1|	intracellular hyaluronan-binding protein 4 [Oryzias latipes]	LOC101163333	358	40.0722	0.00634131	0.999987	0.999987	155.79	2	2	7.82123	6	0	-1	0.92	0.92	50.35	1	1	3.07	3	3	0	0	0	0	0.92	50.35	1	3	0	1	1	155.79	2	2	7.82	3	3	0	0	0	0	1	155.79	2	3	0
gi|432884276|ref|XP_004074467.1|	eukaryotic translation initiation factor 3 subunit I [Oryzias latipes]	eif3i	325	36.1385	0.00510986	0.999987	0.999987	155.47	3	3	10.7692	3	0	-1	0.95	0.95	45.77	1	1	3.69	1	1	0	0	0	0	0.95	45.77	1	1	0	1	1	109.7	2	2	7.08	2	2	0	0	1	0	1	109.7	2	2	1
gi|1174633951|ref|XP_020556506.1|	isocitrate dehydrogenase [NADP] cytoplasmic [Oryzias latipes]	idh1	423	47.4401	0.00645557	0.999989	0.999989	155.24	2	2	5.43735	13	0	-1	1	1	139.36	2	2	5.44	5	5	0	0	0	0	1	139.36	2	5	0	1	1	146.63	2	2	5.44	8	8	0	0	0.68	0	1	146.63	2	8	0.68
gi|1174631163|ref|XP_004084825.2|	nucleoside diphosphate kinase B-like [Oryzias latipes]	LOC101161287	193	21.9659	0.00622705	0.999644	0.999644	155.09	3	3	17.6166	6	0	-1	0.98	0.98	92.81	2	2	10.88	3	3	0	0	0	0	0.98	92.81	2	3	0	1	1	153.55	3	3	17.62	3	3	0	0	0	0	1	153.55	3	3	0
gi|1174675660|ref|XP_020569246.1|	microsomal glutathione S-transferase 1 [Oryzias latipes]	mgst1	151	16.706	0.00975928	0.999998	0.999998	154.87	3	3	15.894	16	0	-1	1	1	154.87	3	3	15.89	8	8	0	0	0	0	1	154.87	3	8	0	1	1	95.65	2	2	14.57	8	8	0	0	0	0	1	95.65	2	8	0
gi|157311657|ref|NP_001098553.1|	complement component C3-2 precursor [Oryzias latipes]	c3-2	1657	184.775	0.0058208	0.964439	0.964439	153.58	3	3	2.1726	4	0	-1	0.96	0.96	153.58	3	3	2.17	4	4	0	0	10	0	0.96	153.58	3	4	0	0	0	0	0	0	0	0	0	0	1	-10	0	0	0	0	0	-10
gi|157278183|ref|NP_001098191.1|	protein DJ-1 [Oryzias latipes]	park7	189	19.8432	0.0061001	0.999684	0.999684	151.03	3	3	25.3968	5	0	-1	0.83	0.83	45.17	1	1	3.7	2	2	0	0	0	0	0.83	45.17	1	2	0	1	1	149.34	3	3	25.4	3	3	0	0	0.58	0	1	149.34	3	3	0.58
gi|1174647513|ref|XP_020563034.1|	NADH dehydrogenase [ubiquinone] iron-sulfur protein 6, mitochondrial [Oryzias latipes]	ndufs6	132	14.2405	0.0101255	0.999974	0.999974	149.79	2	2	21.2121	3	0	-1	1	1	94.77	1	1	11.36	2	2	0	0	0	0	1	94.77	1	2	0	0.97	0.97	55.02	1	1	9.85	1	1	0	0	-1	0	0.97	55.02	1	1	-1
gi|1174674374|ref|XP_020568946.1|	collagen alpha-3(VI) chain [Oryzias latipes]	col6a3	3279	355.629	0.00649365	0.999155	0.999155	149.59	3	3	0.823422	6	0	-1	1	1	149.59	3	3	0.82	4	4	0	0	0	0	1	149.59	3	4	0	0.99	0.99	60.81	1	1	0.27	2	2	0	0	-1	0	0.99	60.81	1	2	-1
gi|432885037|ref|XP_004074626.1|	nucleoredoxin-like protein 2 [Oryzias latipes]	LOC101172914	147	16.4804	0.00794287	0.999982	0.999982	149.38	2	2	18.3673	6	0	-1	1	1	149.38	2	2	18.37	5	5	0	0	0	0	1	149.38	2	5	0	0.97	0.97	54.24	1	1	9.52	1	1	0	0	-2.32	0	0.97	54.24	1	1	-2.32
gi|1174687198|ref|XP_004068551.2|	40S ribosomal protein S26 [Oryzias latipes]	rps26	130	14.6698	0.0114438	0.999487	0.999487	149.35	3	3	19.2308	21	0	-1	1	1	103.76	2	2	12.31	8	8	0	0	0	0	1	103.76	2	8	0	1	1	106.36	2	2	13.85	13	13	0	0	0.7	0	1	106.36	2	13	0.7
gi|21105451|gb|AAM34669.1|AF506225_1	small nuclear ribonucleoprotein D1 [Danio rerio]	snprd1	119	13.2573	0.0120591	0.999987	0.999987	148.83	2	2	27.7311	5	0	-1	1	1	148.83	2	2	27.73	4	4	0	0	0	0	1	148.83	2	4	0	0.96	0.96	53.61	1	1	10.92	1	1	0	0	-2	0	0.96	53.61	1	1	-2
gi|160358331|ref|NP_001098232.1|	10 kDa heat shock protein, mitochondrial [Oryzias latipes]	hspe1	99	10.9368	0.00951025	0.999986	0.999986	148.83	2	2	29.2929	8	0	-1	1	1	146.45	2	2	29.29	3	3	0	0	0	0	1	146.45	2	3	0	1	1	138.84	2	2	29.29	5	5	0	0	0.74	0	1	138.84	2	5	0.74
gi|432846905|ref|XP_004065918.1|	succinate--CoA ligase [ADP/GDP-forming] subunit alpha, mitochondrial [Oryzias latipes]	suclg1	324	34.0678	0.00962744	0.999423	0.999423	148.45	3	3	8.33333	5	0	-1	1	1	148.45	3	3	8.33	5	5	0	0	10	0	1	148.45	3	5	0	0	0	0	0	0	0	0	0	0	1	-10	0	0	0	0	0	-10
gi|432894943|ref|XP_004076008.1|	retinol-binding protein 2-like [Oryzias latipes]	LOC101166154	135	15.851	0.00579541	0.999633	0.999633	147.59	3	3	20	4	0	-1	0.99	0.99	96.97	2	2	13.33	2	2	0	0	0	0	0.99	96.97	2	2	0	0.95	0.95	50.62	1	1	6.67	2	2	0	0	0	0	0.95	50.62	1	2	0
gi|432908390|ref|XP_004077841.1|	proteasome subunit alpha type-2 [Oryzias latipes]	psma2	234	25.8382	0.00612549	0.999968	0.999968	147.21	3	3	20.0855	4	0	-1	0	0	0	0	0	0	0	0	0	1	-10	0	0	0	0	0	-10	1	1	147.21	3	3	20.09	4	4	0	0	10	0	1	147.21	3	4	10
gi|300244539|ref|NP_001177911.1|	tubulin, alpha 1a [Danio rerio]	tuba1a	451	50.0996	0.00480518	0.977358	0.977358	146.75	3	3	9.31264	7	0	-1	0.53	0.53	97.74	2	2	6.21	3	3	0	0	0	0	0.53	97.74	2	3	0	0.95	0.95	101.21	2	2	7.1	4	4	0	0	0.41	0	0.95	101.21	2	4	0.41
gi|432874945|ref|XP_004072597.1|	malectin [Oryzias latipes]	mlec	287	31.5872	0.00556689	0.998025	0.998025	146.17	2	2	8.7108	2	0	-1	0	0	0	0	0	0	0	0	0	1	-10	0	0	0	0	0	-10	1	1	146.17	2	2	8.71	2	2	0	0	10	0	1	146.17	2	2	10
gi|182888798|gb|AAI64223.1|	Rpl27 protein [Danio rerio]	rpl27	136	15.7537	0.0110776	0.999922	0.999922	145.25	3	3	27.9412	9	0	-1	1	1	104.64	2	2	12.5	4	4	0	0	0	0	1	104.64	2	4	0	1	1	142.76	3	3	27.94	5	5	0	0	0.32	0	1	142.76	3	5	0.32
gi|765148114|ref|XP_011484705.1|	profilin-2-like isoform X1 [Oryzias latipes]	LOC106918804	139	15.1384	0.00634131	0.999928	0.999928	145.06	2	2	16.5468	5	0	-1	1	1	144.9	2	2	16.55	3	3	0	0	0	0	1	144.9	2	3	0	1	1	98.75	1	1	10.07	2	2	0	0	-0.58	0	1	98.75	1	2	-0.58
gi|432964678|ref|XP_004086973.1|	aspartate--tRNA ligase, cytoplasmic [Oryzias latipes]	dars	531	60.3537	0.00611279	0.999964	0.999964	144.22	3	3	6.96798	6	0	-1	1	1	137.43	3	3	6.97	4	4	0	0	0	0	1	137.43	3	4	0	1	1	53.73	1	1	3.39	2	2	0	0	-1	0	1	53.73	1	2	-1
gi|1174696239|ref|XP_020560801.1|	ras-related protein Rab-5C [Oryzias latipes]	rab5c	218	23.4988	0.00857275	0.999985	0.999985	144.09	2	2	12.3853	4	0	-1	0	0	0	0	0	0	0	0	0	1	-10	0	0	0	0	0	-10	1	1	144.09	2	2	12.39	4	4	0	0	10	0	1	144.09	2	4	10
gi|432959902|ref|XP_004086395.1|	60S ribosomal protein L22 [Oryzias latipes]	LOC101166956	131	15.1049	0.00972998	0.997429	0.997429	143.88	2	2	21.374	9	0	-1	0.98	0.98	63.25	1	1	9.92	3	3	0	0	0	0	0.98	63.25	1	3	0	1	1	143.88	2	2	21.37	6	6	0	0	1	0	1	143.88	2	6	1
gi|390136295|pdb|3VM5|A	Chain A, Recombinant Medaka Fish Alpha-amylase Expressed In Yeast Pichia Pastoris	LOC101163630	505	56.588	0.00631592	0.999892	0.999892	143.69	3	3	6.73267	4	0	-1	1	1	138.03	3	3	6.73	3	3	0	0	0	0	1	138.03	3	3	0	0.88	0.88	46.56	1	1	1.58	1	1	0	0	-1.58	0	0.88	46.56	1	1	-1.58
gi|432937262|ref|XP_004082415.1|	KH domain-containing, RNA-binding, signal transduction-associated protein 1 [Oryzias latipes]	LOC101175524	373	40.3369	0.00889502	0.999073	0.999073	142.68	3	3	6.16622	9	0	-1	1	1	142.68	3	3	6.17	6	6	0	0	0	0	1	142.68	3	6	0	0.98	0.98	58.01	1	1	2.14	3	3	0	0	-1	0	0.98	58.01	1	3	-1
gi|432873434|ref|XP_004072214.1|	voltage-dependent anion-selective channel protein 2 isoform X2 [Oryzias latipes]	LOC101170932	322	34.5321	0.00685889	0.941478	0.941478	142.03	2	2	9.62733	3	0	-1	0.92	0.92	47.43	1	1	3.73	1	1	0	0	0	0	0.92	47.43	1	1	0	0.22	0.22	94.6	1	1	5.9	2	2	0	0	1	0	0.22	94.6	1	2	1
gi|432871906|ref|XP_004072036.1|	calponin-1 [Oryzias latipes]	cnn1	298	33.4674	0.00735693	0.999975	0.999975	141.4	2	2	8.38926	11	0	-1	0.99	0.99	66.97	1	1	4.36	2	2	0	0	0	0	0.99	66.97	1	2	0	1	1	140.17	2	2	8.39	9	9	0	0	2.17	0	1	140.17	2	9	2.17
gi|1174655136|ref|XP_004076843.2|	14-3-3 protein epsilon-like [Oryzias latipes]	YWHAE	327	36.7738	0.00485596	0.987023	0.987023	141.32	3	3	11.315	7	0	-1	0	0	99.54	2	2	5.5	4	4	0	0	0	0	0	99.54	2	4	0	0.99	0.99	87.9	2	2	9.17	3	3	0	0	-0.41	0	0.99	87.9	2	3	-0.41
gi|1174693158|ref|XP_020560099.1|	60S ribosomal protein L10 [Oryzias latipes]	LOC101160979	217	24.8319	0.010521	0.999835	0.999835	141.14	3	3	11.9816	12	0	-1	1	1	133.18	3	3	11.98	11	11	0	0	0	0	1	133.18	3	11	0	0.97	0.97	55.12	1	1	5.07	1	1	0	0	-3.46	0	0.97	55.12	1	1	-3.46
gi|157422722|gb|AAI53437.1|	Rpl14 protein [Danio rerio]	rpl14	139	16.0999	0.0107993	0.999442	0.999442	139.79	2	2	16.5468	9	0	-1	1	1	139.41	2	2	16.55	5	5	0	0	0	0	1	139.41	2	5	0	1	1	133.19	2	2	16.55	4	4	0	0	-0.32	0	1	133.19	2	4	-0.32
gi|765163630|ref|XP_011490970.1|	hydroxysteroid dehydrogenase-like protein 2 [Oryzias latipes]	LOC111946422	419	44.8962	0.00772314	0.999868	0.999868	138.48	2	2	6.68258	3	0	-1	1	1	138.48	2	2	6.68	3	3	0	0	10	0	1	138.48	2	3	0	0	0	0	0	0	0	0	0	0	1	-10	0	0	0	0	0	-10
gi|1174668478|ref|XP_020567916.1|	26S protease regulatory subunit 8 [Oryzias latipes]	LOC111583452	534	60.6459	0.00879248	0.999879	0.999879	138.2	2	2	4.11985	9	0	-1	1	1	136.24	2	2	4.12	4	4	0	0	0	0	1	136.24	2	4	0	1	1	106.46	2	2	4.12	5	5	0	0	0.32	0	1	106.46	2	5	0.32
gi|432844398|ref|XP_004065750.1|	myoglobin [Oryzias latipes]	mb	147	15.8033	0.00939307	0.999536	0.999536	137.69	2	2	13.6054	10	0	-1	1	1	137.69	2	2	13.61	6	6	0	0	0	0	1	137.69	2	6	0	1	1	87.64	1	1	8.16	4	4	0	0	-0.58	0	1	87.64	1	4	-0.58
gi|31419255|gb|AAH53130.1|	Tyrosine 3-monooxygenase/tryptophan 5-monooxygenase activation protein, eta polypeptide [Danio rerio]	ywhah	246	27.8968	0.00452588	0.829161	0.829161	137.68	3	3	9.7561	15	0	-1	0.83	0.83	137.68	3	3	9.76	12	12	0	0	0	0	0.83	137.68	3	12	0	0	0	42.35	1	1	3.25	3	3	0	0	-2	0	0	42.35	1	3	-2
gi|22002418|dbj|BAC06481.1|	embryonic beta-type globin [Oryzias latipes]	gb	147	16.3534	0.00606201	0.94828	0.94828	137.52	3	3	19.0476	10	0	-1	0	0	92.88	2	2	12.93	3	3	0	0	0	0	0	92.88	2	3	0	0.91	0.91	96.94	2	2	12.93	7	7	0	0	1.22	0	0.91	96.94	2	7	1.22
gi|238559761|gb|ACR46079.1|	lectin-associated matrix protein, partial [Danio rerio]	hLAMP-1	134	15.1131	0.00615088	0.998928	0.998928	137.18	2	2	14.1791	2	0	-1	0	0	0	0	0	0	0	0	0	1	-10	0	0	0	0	0	-10	1	1	137.18	2	2	14.18	2	2	0	0	10	0	1	137.18	2	2	10
gi|33989490|gb|AAH56516.1|	Proteasome (prosome, macropain) 26S subunit, non-ATPase, 2 [Danio rerio]	psmd2	897	99.3975	0.00512256	0.999615	0.999615	135.5	2	2	2.22965	5	0	-1	1	1	135.5	2	2	2.23	5	5	0	0	10	0	1	135.5	2	5	0	0	0	0	0	0	0	0	0	0	1	-10	0	0	0	0	0	-10
gi|765133750|ref|XP_011478900.1|	transmembrane emp24 domain-containing protein 9 [Oryzias latipes]	LOC101173315	218	25.3451	0.00675635	0.999441	0.999441	135.29	2	2	9.17431	7	0	-1	1	1	119.59	2	2	9.17	3	3	0	0	0	0	1	119.59	2	3	0	1	1	135.29	2	2	9.17	4	4	0	0	0.41	0	1	135.29	2	4	0.41
gi|765114071|ref|XP_011483580.1|	zona pellucida sperm-binding protein 3-like [Oryzias latipes]	LOC101164783	525	57.494	0.00659521	0.988838	0.988838	135.18	2	2	4.7619	7	0	-1	0.99	0.99	135.18	2	2	4.76	3	3	0	0	0	0	0.99	135.18	2	3	0	0.9	0.9	45.55	1	1	2.29	4	4	0	0	0.41	0	0.9	45.55	1	4	0.41
gi|1026346673|ref|NP_001311408.1|	myosin, heavy chain 7B, cardiac muscle, beta a [Danio rerio]	myh7ba	1938	223.65	0.00557959	0.990989	0.990989	134.74	2	2	1.08359	16	0	-1	0.99	0.99	133.66	2	2	1.08	10	10	0	0	0	0	0.99	133.66	2	10	0	0	0	65.21	1	1	0.52	6	6	0	0	-0.74	0	0	65.21	1	6	-0.74
gi|1174671187|ref|XP_020568165.1|	cystatin-B-like isoform X2 [Oryzias latipes]	LOC101163695	99	11.0305	0.00620166	0.999945	0.999945	133.95	2	2	23.2323	5	0	-1	1	1	133.95	2	2	23.23	3	3	0	0	0	0	1	133.95	2	3	0	0.99	0.99	65.1	1	1	11.11	2	2	0	0	-0.58	0	0.99	65.1	1	2	-0.58
gi|1174682041|ref|XP_020569048.1|	ferritin, heavy subunit [Oryzias latipes]	LOC101169025	186	21.8824	0.00536377	0.999978	0.999978	133.52	2	2	12.9032	8	0	-1	1	1	133.52	2	2	12.9	6	6	0	0	0	0	1	133.52	2	6	0	0.99	0.99	46.06	1	1	6.99	2	2	0	0	-1.58	0	0.99	46.06	1	2	-1.58
gi|432876614|ref|XP_004073060.1|	heterogeneous nuclear ribonucleoprotein A0-like [Oryzias latipes]	LOC101168026	302	31.597	0.00879248	0.999845	0.999845	133.49	2	2	7.94702	15	0	-1	1	1	128.39	2	2	7.95	6	6	0	0	0	0	1	128.39	2	6	0	1	1	128.37	2	2	7.95	9	9	0	0	0.58	0	1	128.37	2	9	0.58
gi|432930959|ref|XP_004081545.1|	60S ribosomal protein L24 [Oryzias latipes]	rpl24	157	17.6488	0.0117515	0.999783	0.999783	132.51	2	2	14.0127	5	0	-1	1	1	81.17	1	1	8.28	3	3	0	0	0	0	1	81.17	1	3	0	0.95	0.95	51.34	1	1	5.73	2	2	0	0	-0.58	0	0.95	51.34	1	2	-0.58
gi|1174687937|ref|XP_020558874.1|	uncharacterized protein LOC101170669 isoform X1 [Oryzias latipes]	LOC111947422	158	17.3024	0.00429736	0.999683	0.999683	131.76	2	2	12.6582	5	0	-1	1	1	131.76	2	2	12.66	3	3	0	0	0	0	1	131.76	2	3	0	1	1	88.69	1	1	7.59	2	2	0	0	-0.58	0	1	88.69	1	2	-0.58
gi|432946188|ref|XP_004083811.1|	transmembrane emp24 domain-containing protein 10 [Oryzias latipes]	tmed10	207	24.0413	0.00563037	0.999823	0.999823	131.46	2	2	11.1111	6	0	-1	1	1	87.94	1	1	5.8	3	3	0	0	0	0	1	87.94	1	3	0	1	1	123.86	2	2	11.11	3	3	0	0	0	0	1	123.86	2	3	0
gi|432943750|ref|XP_004083267.1|	single-stranded DNA-binding protein, mitochondrial [Oryzias latipes]	ssbp1	147	16.6977	0.0103452	0.99991	0.99991	131.43	2	2	22.449	7	0	-1	1	1	127.11	2	2	22.45	5	5	0	0	0	0	1	127.11	2	5	0	1	1	82.38	1	1	10.2	2	2	0	0	-1.32	0	1	82.38	1	2	-1.32
gi|765133698|ref|XP_011478876.1|	stress-70 protein, mitochondrial [Oryzias latipes]	hspa9	641	69.7009	0.00823584	0.997496	0.997496	130.74	3	3	4.52418	5	0	-1	0.87	0.87	44.22	1	1	1.4	2	2	0	0	0	0	0.87	44.22	1	2	0	1	1	130.31	3	3	4.52	3	3	0	0	0.58	0	1	130.31	3	3	0.58
gi|1174689901|ref|XP_004069370.2|	40S ribosomal protein S23 [Oryzias latipes]	rps23	170	18.7603	0.0109019	0.999935	0.999935	128.82	2	2	13.5294	7	0	-1	0.97	0.97	47.59	1	1	7.06	3	3	0	0	0	0	0.97	47.59	1	3	0	1	1	128.82	2	2	13.53	4	4	0	0	0.41	0	1	128.82	2	4	0.41
gi|765153533|ref|XP_004080854.2|	eukaryotic translation initiation factor 5A-1-like [Oryzias latipes]	LOC101154812	216	23.6707	0.00546533	0.99999	0.99999	128.77	2	2	16.6667	3	0	-1	0	0	0	0	0	0	0	0	0	1	-10	0	0	0	0	0	-10	1	1	128.77	2	2	16.67	3	3	0	0	10	0	1	128.77	2	3	10
gi|1174652087|ref|XP_020564089.1|	translocon-associated protein subunit gamma [Oryzias latipes]	ssr3	185	21.0403	0.0100083	0.999627	0.999627	127.53	2	2	11.8919	4	0	-1	1	1	87.45	1	1	7.57	2	2	0	0	0	0	1	87.45	1	2	0	1	1	110.22	2	2	11.89	2	2	0	0	0	0	1	110.22	2	2	0
gi|182891556|gb|AAI64753.1|	Psmd7 protein [Danio rerio]	psmd7	327	37.1495	0.00602393	0.999919	0.999919	127.5	2	2	6.72783	6	0	-1	1	1	124.19	2	2	6.73	3	3	0	0	0	0	1	124.19	2	3	0	1	1	110.86	2	2	6.73	3	3	0	0	0	0	1	110.86	2	3	0
gi|432950829|ref|XP_004084631.1|	regucalcin [Oryzias latipes]	rgn	299	32.3392	0.00479248	0.999837	0.999837	127.18	2	2	7.35786	6	0	-1	0.99	0.99	61.97	1	1	3.68	2	2	0	0	0	0	0.99	61.97	1	2	0	1	1	127.18	2	2	7.36	4	4	0	0	1	0	1	127.18	2	4	1
gi|1174659548|ref|XP_020565872.1|	protein S100-A16-like [Oryzias latipes]	LOC101174049	91	9.8618	0.00476709	0.999771	0.999771	127.06	2	2	25.2747	5	0	-1	1	1	79.72	1	1	13.19	2	2	0	0	0	0	1	79.72	1	2	0	1	1	108.78	2	2	25.27	3	3	0	0	0.58	0	1	108.78	2	3	0.58
gi|432929708|ref|XP_004081238.1|	proteasome activator complex subunit 2 [Oryzias latipes]	psme2	241	27.2573	0.00565576	0.999866	0.999866	126.8	2	2	9.95851	2	0	-1	0	0	0	0	0	0	0	0	0	1	-10	0	0	0	0	0	-10	1	1	126.8	2	2	9.96	2	2	0	0	10	0	1	126.8	2	2	10
gi|432936648|ref|XP_004082210.1|	eukaryotic translation initiation factor 5A-1-like [Oryzias latipes]	LOC101166426	153	16.8023	0.00523682	0.999674	0.999674	126.55	2	2	12.4183	7	0	-1	1	1	126.55	2	2	12.42	3	3	0	0	0	0	1	126.55	2	3	0	1	1	78.97	1	1	7.19	4	4	0	0	0.41	0	1	78.97	1	4	0.41
gi|432868359|ref|XP_004071499.1|	uncharacterized protein LOC101160239 [Oryzias latipes]	LOC101160239	418	46.632	0.00946631	0.999873	0.999873	125.69	2	2	5.98086	9	0	-1	0.96	0.96	49.73	1	1	2.39	2	2	0	0	0	0	0.96	49.73	1	2	0	1	1	125.69	2	2	5.98	7	7	0	0	1.81	0	1	125.69	2	7	1.81
gi|432857624|ref|XP_004068722.1|	poly(rC)-binding protein 2 [Oryzias latipes]	pcbp2	317	33.2482	0.00798682	0.999426	0.999426	124.78	2	2	6.94006	6	0	-1	1	1	121.98	2	2	6.94	2	2	0	0	0	0	1	121.98	2	2	0	1	1	109.86	2	2	6.94	4	4	0	0	1	0	1	109.86	2	4	1
gi|17061841|dbj|BAB72170.1|	stress protein HSP70 [Danio rerio]	hsp70	643	70.3479	0.0055415	0.98548	0.98548	124.04	2	2	3.57698	29	0	-1	0.99	0.99	122.17	2	2	3.58	15	15	0	0	0	0	0.99	122.17	2	15	0	0	0	79.7	1	1	1.71	14	14	0	0	-0.1	0	0	79.7	1	14	-0.1
gi|110082544|dbj|BAE97363.1|	astacin like metallo-protease [Oryzias latipes]	mc6ast2	268	30.8048	0.00489404	0.998115	0.998115	123.64	2	2	7.83582	6	0	-1	0.99	0.99	82.23	1	1	4.1	3	3	0	0	0	0	0.99	82.23	1	3	0	0.97	0.97	86.89	2	2	7.84	3	3	0	0	0	0	0.97	86.89	2	3	0
gi|765158166|ref|XP_011488804.1|	collagen alpha-1(XII) chain isoform X1 [Oryzias latipes]	col12a1	3113	337.788	0.00509717	0.999715	0.999715	123.57	2	2	0.67459	6	0	-1	0.96	0.96	54.87	1	1	0.29	2	2	0	0	0	0	0.96	54.87	1	2	0	0.99	0.99	68.7	1	1	0.39	4	4	0	0	1	0	0.99	68.7	1	4	1
gi|432958648|ref|XP_004086088.1|	elongation factor 1-beta [Oryzias latipes]	eef1b2	226	24.6503	0.00438623	0.994748	0.994748	123.09	2	2	7.9646	14	0	-1	0	0	59.9	1	1	3.98	9	9	0	0	0	0	0	59.9	1	9	0	0.99	0.99	117.11	2	2	7.96	5	5	0	0	-0.85	0	0.99	117.11	2	5	-0.85
gi|1174636580|ref|XP_011492820.2|	NADH dehydrogenase [ubiquinone] iron-sulfur protein 3, mitochondrial [Oryzias latipes]	ndufs3	294	33.8261	0.006354	0.999751	0.999751	122.62	2	2	8.16327	5	0	-1	1	1	73.72	1	1	4.42	2	2	0	0	0	0	1	73.72	1	2	0	1	1	122.62	2	2	8.16	3	3	0	0	0.58	0	1	122.62	2	3	0.58
gi|157278249|ref|NP_001098224.1|	uncharacterized protein LOC100049340 precursor [Oryzias latipes]	LOC100049340	195	21.415	0.00531299	0.997788	0.997788	121.79	2	2	9.74359	9	0	-1	0	0	41.6	1	1	3.59	1	1	0	0	0	0	0	41.6	1	1	0	1	1	121.79	2	2	9.74	8	8	0	0	3	0	1	121.79	2	8	3
gi|432878753|ref|XP_004073397.1|	glyoxalase domain-containing protein 5 [Oryzias latipes]	glod5	169	18.5837	0.00965674	0.999835	0.999835	121.77	2	2	13.0178	4	0	-1	1	1	121.77	2	2	13.02	4	4	0	0	10	0	1	121.77	2	4	0	0	0	0	0	0	0	0	0	0	1	-10	0	0	0	0	0	-10
gi|432884727|ref|XP_004074560.1|	complement component C9 [Oryzias latipes]	c9	586	64.9943	0.00579541	0.999433	0.999433	121.45	2	2	3.58362	3	0	-1	0.76	0.76	41.03	1	1	1.19	1	1	0	0	0	0	0.76	41.03	1	1	0	1	1	80.42	1	1	2.39	2	2	0	0	1	0	1	80.42	1	2	1
gi|1174674962|ref|XP_020569083.1|	proteasome subunit alpha type-3 [Oryzias latipes]	psma3	255	28.4171	0.00484326	0.99925	0.99925	121.2	2	2	7.84314	5	0	-1	1	1	121.2	2	2	7.84	3	3	0	0	0	0	1	121.2	2	3	0	1	1	78.97	1	1	4.71	2	2	0	0	-0.58	0	1	78.97	1	2	-0.58
gi|432870739|ref|XP_004071824.1|	fascin [Oryzias latipes]	fscn1	498	55.225	0.00597314	0.999932	0.999932	120.83	2	2	6.4257	6	0	-1	0.97	0.97	64.88	1	1	2.01	4	4	0	0	0	0	0.97	64.88	1	4	0	1	1	55.95	1	1	4.42	2	2	0	0	-1	0	1	55.95	1	2	-1
gi|1174677398|ref|XP_004082979.2|	aldose reductase-like [Oryzias latipes]	LOC101157022	318	35.7134	0.00766455	0.99965	0.99965	120.82	2	2	6.28931	7	0	-1	1	1	120.82	2	2	6.29	6	6	0	0	0	0	1	120.82	2	6	0	0.96	0.96	53.54	1	1	3.77	1	1	0	0	-2.58	0	0.96	53.54	1	1	-2.58
gi|146186426|gb|ABQ09265.1|	20-beta-hydroxysteroid dehydrogenase, partial [Oryzias latipes]	HSD20B	171	18.3354	0.00507178	0.999741	0.999741	120.57	2	2	15.2047	3	0	-1	0.96	0.96	53.48	1	1	8.19	1	1	0	0	0	0	0.96	53.48	1	1	0	0.99	0.99	67.09	1	1	7.02	2	2	0	0	1	0	0.99	67.09	1	2	1
gi|432851215|ref|XP_004066912.1|	RNA-binding protein with multiple splicing 2 isoform X1 [Oryzias latipes]	LOC101164709	264	29.0239	0.00959814	0.999842	0.999842	120.43	2	2	9.84848	2	0	-1	0.96	0.96	50.67	1	1	3.79	1	1	0	0	0	0	0.96	50.67	1	1	0	1	1	69.76	1	1	6.06	1	1	0	0	0	0	1	69.76	1	1	0
gi|432951694|ref|XP_004084889.1|	guanosine-3',5'-bis(diphosphate) 3'-pyrophosphohydrolase MESH1 [Oryzias latipes]	LOC102795703	179	20.2636	0.0061001	0.999742	0.999742	120.08	2	2	11.1732	5	0	-1	1	1	119.97	2	2	11.17	4	4	0	0	0	0	1	119.97	2	4	0	0.94	0.94	51.63	1	1	5.03	1	1	0	0	-2	0	0.94	51.63	1	1	-2
gi|432853497|ref|XP_004067736.1|	basigin [Oryzias latipes]	bsg	389	43.3558	0.00607471	0.999984	0.999984	119.96	2	2	7.45501	5	0	-1	0.99	0.99	50.3	1	1	2.83	1	1	0	0	0	0	0.99	50.3	1	1	0	1	1	119.96	2	2	7.46	4	4	0	0	2	0	1	119.96	2	4	2
gi|1174687825|ref|XP_020558855.1|	ras-related protein Rap-1A-like [Oryzias latipes]	LOC104961557	185	20.9638	0.00854346	0.999725	0.999725	119.3	2	2	12.4324	5	0	-1	1	1	119.3	2	2	12.43	4	4	0	0	0	0	1	119.3	2	4	0	0.9	0.9	46.29	1	1	5.95	1	1	0	0	-2	0	0.9	46.29	1	1	-2
gi|432884731|ref|XP_004074562.1|	fructose-1,6-bisphosphatase 1-like [Oryzias latipes]	LOC101156992	337	36.5726	0.00659521	0.999472	0.999472	118.44	2	2	6.82493	3	0	-1	1	1	114.16	2	2	6.82	2	2	0	0	0	0	1	114.16	2	2	0	1	1	76.5	1	1	3.56	1	1	0	0	-1	0	1	76.5	1	1	-1
gi|1174634634|ref|XP_020556676.1|	leukocyte elastase inhibitor-like isoform X2 [Oryzias latipes]	LOC111946638	175	19.1524	0.00524951	0.999643	0.999643	118.32	2	2	12.5714	6	0	-1	0.98	0.98	84.79	2	2	12.57	3	3	0	0	0	0	0.98	84.79	2	3	0	1	1	76.21	1	1	5.71	3	3	0	0	0	0	1	76.21	1	3	0
gi|432849635|ref|XP_004066599.1|	sorcin-like [Oryzias latipes]	LOC101156758	235	25.5459	0.00486865	0.99977	0.99977	117.84	2	2	10.2128	4	0	-1	0	0	0	0	0	0	0	0	0	1	-10	0	0	0	0	0	-10	1	1	117.84	2	2	10.21	4	4	0	0	10	0	1	117.84	2	4	10
gi|1174687368|ref|XP_020558748.1|	proline-rich protein 36 isoform X1 [Oryzias latipes]	LOC100049323	579	64.5165	0.00874854	0.999418	0.999418	117.28	2	2	3.45423	6	0	-1	0.96	0.96	52.67	1	1	1.73	2	2	0	0	0	0	0.96	52.67	1	2	0	1	1	117.28	2	2	3.45	4	4	0	0	1	0	1	117.28	2	4	1
gi|1174630896|ref|XP_020555797.1|	high mobility group protein B2-like isoform X1 [Oryzias latipes]	LOC101157589	237	26.5063	0.00908545	0.999584	0.999584	116.92	2	2	9.70464	3	0	-1	0.94	0.94	48.9	1	1	3.38	1	1	0	0	0	0	0.94	48.9	1	1	0	0.99	0.99	68.02	1	1	6.33	2	2	0	0	1	0	0.99	68.02	1	2	1
gi|765112152|ref|XP_011475766.1|	ubiquitin-like protein 5 [Oryzias latipes]	ubl5	118	14.0351	0.00931982	0.999902	0.999902	116.87	2	2	19.4915	3	0	-1	1	1	59.13	1	1	11.86	1	1	0	0	0	0	1	59.13	1	1	0	0.97	0.97	57.74	1	1	7.63	2	2	0	0	1	0	0.97	57.74	1	2	1
gi|432864648|ref|XP_004070391.1|	ATP synthase subunit epsilon, mitochondrial [Oryzias latipes]	atp5f1e	51	5.52494	0.0106382	0.999465	0.999465	116.74	2	2	35.2941	6	0	-1	1	1	74.03	1	1	19.61	2	2	0	0	0	0	1	74.03	1	2	0	1	1	116.26	2	2	35.29	4	4	0	0	1	0	1	116.26	2	4	1
gi|432911953|ref|XP_004078797.1|	mammalian ependymin-related protein 1 [Oryzias latipes]	epdr1	213	24.244	0.00658057	0.999687	0.999687	116.73	2	2	9.85915	17	0	-1	1	1	69.77	1	1	5.16	4	4	0	0	0	0	1	69.77	1	4	0	1	1	116.73	2	2	9.86	13	13	0	0	1.7	0	1	116.73	2	13	1.7
gi|432852473|ref|XP_004067265.1|	cytochrome c oxidase subunit 4 isoform 1, mitochondrial [Oryzias latipes]	LOC101171816	169	19.2659	0.00959814	0.999711	0.999711	116.42	2	2	16.568	3	0	-1	1	1	116.42	2	2	16.57	3	3	0	0	10	0	1	116.42	2	3	0	0	0	0	0	0	0	0	0	0	1	-10	0	0	0	0	0	-10
gi|432865197|ref|XP_004070464.1|	60S ribosomal protein L10a [Oryzias latipes]	rpl10a	216	24.5223	0.0102573	0.999846	0.999846	115.71	2	2	8.7963	13	0	-1	1	1	115.02	2	2	8.8	7	7	0	0	0	0	1	115.02	2	7	0	0.93	0.93	56.22	1	1	5.09	6	6	0	0	-0.22	0	0.93	56.22	1	6	-0.22
gi|432957515|ref|XP_004085833.1|	proteasome subunit beta type-3 isoform X1 [Oryzias latipes]	psmb3	205	23.0064	0.005021	0.999501	0.999501	115.65	2	2	5.36585	4	0	-1	1	1	115.65	2	2	5.37	4	4	0	0	10	0	1	115.65	2	4	0	0	0	0	0	0	0	0	0	0	1	-10	0	0	0	0	0	-10
gi|765142381|ref|XP_004076965.2|	core histone macro-H2A.2 [Oryzias latipes]	LOC101166735	411	44.5556	0.0104038	0.999661	0.999661	114.97	2	2	6.08273	4	0	-1	1	1	59.14	1	1	3.89	1	1	0	0	0	0	1	59.14	1	1	0	1	1	102.77	2	2	6.08	3	3	0	0	1.58	0	1	102.77	2	3	1.58
gi|765141374|ref|XP_011481955.1|	moesin-like [Oryzias latipes]	LOC101173881	568	66.808	0.00543994	0.996507	0.996507	114.52	2	2	3.34507	4	0	-1	1	1	114.52	2	2	3.35	3	3	0	0	0	0	1	114.52	2	3	0	0.86	0.86	41.3	1	1	1.94	1	1	0	0	-1.58	0	0.86	41.3	1	1	-1.58
gi|1174672788|ref|XP_011488272.2|	complement C3-like [Oryzias latipes]	LOC101168584	1463	163.074	0.00574463	0.999489	0.999489	114.51	2	2	0.615174	11	0	-1	1	1	114.51	2	2	0.62	11	11	0	0	10	0	1	114.51	2	11	0	0	0	0	0	0	0	0	0	0	1	-10	0	0	0	0	0	-10
gi|1174649543|ref|XP_011480312.2|	gelsolin isoform X1 [Oryzias latipes]	gsn	824	90.1348	0.00540186	0.999382	0.999382	114.31	2	2	2.30583	7	0	-1	1	1	114.31	2	2	2.31	7	7	0	0	10	0	1	114.31	2	7	0	0	0	0	0	0	0	0	0	0	1	-10	0	0	0	0	0	-10
gi|432859426|ref|XP_004069102.1|	N-acylethanolamine-hydrolyzing acid amidase [Oryzias latipes]	naaa	369	41.4484	0.00819189	0.999612	0.999612	114.06	2	2	7.31707	2	0	-1	0.98	0.98	57.07	1	1	3.25	1	1	0	0	0	0	0.98	57.07	1	1	0	0.98	0.98	56.99	1	1	4.07	1	1	0	0	0	0	0.98	56.99	1	1	0
gi|1174660523|ref|XP_011484213.2|	lamin [Oryzias latipes]	lmna	634	70.9712	0.00601123	0.999705	0.999705	113.78	2	2	3.3123	2	0	-1	1	1	73.35	1	1	2.05	1	1	0	0	0	0	1	73.35	1	1	0	0.81	0.81	40.43	1	1	1.26	1	1	0	0	0	0	0.81	40.43	1	1	0
gi|432848474|ref|XP_004066363.1|	NADH dehydrogenase [ubiquinone] 1 beta subcomplex subunit 7 [Oryzias latipes]	ndufb7	122	14.8963	0.00731299	0.999679	0.999679	113.71	2	2	11.4754	8	0	-1	1	1	68.1	1	1	10.66	3	3	0	0	0	0	1	68.1	1	3	0	1	1	110.12	2	2	11.48	5	5	0	0	0.74	0	1	110.12	2	5	0.74
gi|1174698244|ref|XP_004072082.2|	reticulocalbin-1 [Oryzias latipes]	rcn1	318	37.0238	0.00480518	0.999773	0.999773	112.69	2	2	7.2327	6	0	-1	1	1	112.69	2	2	7.23	4	4	0	0	0	0	1	112.69	2	4	0	0.83	0.83	42.16	1	1	3.77	2	2	0	0	-1	0	0.83	42.16	1	2	-1
gi|432949410|ref|XP_004084196.1|	CDGSH iron-sulfur domain-containing protein 1 [Oryzias latipes]	LOC101165687	126	13.554	0.0095542	0.998177	0.998177	112.25	2	2	7.93651	5	0	-1	1	1	112.25	2	2	7.94	3	3	0	0	0	0	1	112.25	2	3	0	0.98	0.98	55.5	1	1	7.94	2	2	0	0	-0.58	0	0.98	55.5	1	2	-0.58
gi|432954541|ref|XP_004085528.1|	signal recognition particle 9 kDa protein [Oryzias latipes]	srp9	86	9.90901	0.00847021	0.999459	0.999459	112.23	2	2	25.5814	2	0	-1	1	1	71.06	1	1	12.79	1	1	0	0	0	0	1	71.06	1	1	0	0.86	0.86	41.17	1	1	12.79	1	1	0	0	0	0	0.86	41.17	1	1	0
gi|432895687|ref|XP_004076112.1|	voltage-dependent anion-selective channel protein 1 [Oryzias latipes]	vdac1	283	30.3032	0.00662451	0.999615	0.999615	112.12	2	2	8.83392	6	0	-1	0	0	0	0	0	0	0	0	0	1	-10	0	0	0	0	0	-10	1	1	112.12	2	2	8.83	6	6	0	0	10	0	1	112.12	2	6	10
gi|765147921|ref|XP_011484629.1|	prothymosin alpha-B-like [Oryzias latipes]	LOC101157007	107	11.9429	0.00353564	0.999995	0.999995	110.42	2	2	18.6916	3	0	-1	1	1	110.42	2	2	18.69	3	3	0	0	10	0	1	110.42	2	3	0	0	0	0	0	0	0	0	0	0	1	-10	0	0	0	0	0	-10
gi|432884101|ref|XP_004074443.1|	coagulation factor XI-like [Oryzias latipes]	LOC101167304	409	45.849	0.00607471	0.998646	0.998646	110.2	2	2	5.13447	10	0	-1	1	1	100.52	2	2	5.13	8	8	0	0	0	0	1	100.52	2	8	0	0.99	0.99	62.92	1	1	2.44	2	2	0	0	-2	0	0.99	62.92	1	2	-2
gi|432844340|ref|XP_004065721.1|	UTP--glucose-1-phosphate uridylyltransferase-like isoform X1 [Oryzias latipes]	LOC101169415	504	56.4666	0.00885107	0.999837	0.999837	109.73	2	2	3.76984	2	0	-1	0.93	0.93	45.97	1	1	1.79	1	1	0	0	0	0	0.93	45.97	1	1	0	1	1	63.76	1	1	1.98	1	1	0	0	0	0	1	63.76	1	1	0
gi|765131877|ref|XP_011478146.1|	heterogeneous nuclear ribonucleoprotein A0-like [Oryzias latipes]	LOC101168026	300	31.605	0.00830908	0.998663	0.998663	109.66	2	2	7.33333	8	0	-1	0.93	0.93	50.72	1	1	3.67	5	5	0	0	0	0	0.93	50.72	1	5	0	1	1	99.61	2	2	7.33	3	3	0	0	-0.74	0	1	99.61	2	3	-0.74
gi|157278403|ref|NP_001098304.1|	NAD(P)H dehydrogenase, quinone 1 [Oryzias latipes]	rab8b	270	30.151	0.00574463	0.99973	0.99973	109.39	2	2	8.51852	3	0	-1	0.99	0.99	63.7	1	1	4.07	2	2	0	0	0	0	0.99	63.7	1	2	0	0.97	0.97	45.69	1	1	4.44	1	1	0	0	-1	0	0.97	45.69	1	1	-1
gi|1174672196|ref|XP_020568403.1|	60S ribosomal protein L22-like 1 isoform X2 [Oryzias latipes]	rpl22l1	160	18.3813	0.00890967	0.999779	0.999779	109.38	2	2	15	4	0	-1	0.96	0.96	51.45	1	1	7.5	1	1	0	0	0	0	0.96	51.45	1	1	0	1	1	109.38	2	2	15	3	3	0	0	1.58	0	1	109.38	2	3	1.58
gi|1174689613|ref|XP_020559224.1|	protein-glutamine gamma-glutamyltransferase 2-like [Oryzias latipes]	LOC101173460	677	75.1527	0.00580811	0.998927	0.998927	109.15	2	2	3.24963	9	0	-1	1	1	109.15	2	2	3.25	9	9	0	0	10	0	1	109.15	2	9	0	0	0	0	0	0	0	0	0	0	1	-10	0	0	0	0	0	-10
gi|1174699011|ref|XP_011477217.2|	putative aminopeptidase W07G4.4 isoform X1 [Oryzias latipes]	LOC101154783	522	56.5307	0.00675635	0.998906	0.998906	109.13	2	2	4.40613	2	0	-1	0	0	0	0	0	0	0	0	0	1	-10	0	0	0	0	0	-10	1	1	109.13	2	2	4.41	2	2	0	0	10	0	1	109.13	2	2	10
gi|432862255|ref|XP_004069764.1|	ubiquitin-conjugating enzyme E2 N [Oryzias latipes]	ube2n	154	17.2651	0.00617627	0.992368	0.992368	109.11	2	2	12.3377	4	0	-1	0.99	0.99	109.11	2	2	12.34	4	4	0	0	10	0	0.99	109.11	2	4	0	0	0	0	0	0	0	0	0	0	1	-10	0	0	0	0	0	-10
gi|156230508|gb|AAI51965.1|	Zgc:171753 protein [Danio rerio]	alyref	280	28.5621	0.0114438	0.999892	0.999892	108.95	2	2	13.5714	2	0	-1	0.98	0.98	58.42	1	1	3.93	1	1	0	0	0	0	0.98	58.42	1	1	0	0.99	0.99	50.53	1	1	9.64	1	1	0	0	0	0	0.99	50.53	1	1	0
gi|432953336|ref|XP_004085355.1|	ras-related protein Rab-1A [Oryzias latipes]	LOC111947169	202	22.3883	0.00587158	0.999381	0.999381	108.74	2	2	10.396	8	0	-1	1	1	108.74	2	2	10.4	7	7	0	0	0	0	1	108.74	2	7	0	0.9	0.9	44.26	1	1	4.46	1	1	0	0	-2.81	0	0.9	44.26	1	1	-2.81
gi|1174694401|ref|XP_020560388.1|	60S ribosomal protein L32 [Oryzias latipes]	rpl32	135	15.9108	0.0119712	0.998783	0.998783	108.46	2	2	14.8148	7	0	-1	1	1	108.21	2	2	14.81	5	5	0	0	0	0	1	108.21	2	5	0	0.76	0.76	56.78	1	1	5.19	2	2	0	0	-1.32	0	0.76	56.78	1	2	-1.32
gi|432852563|ref|XP_004067310.1|	saccharopine dehydrogenase-like oxidoreductase [Oryzias latipes]	sccpdh	427	46.2668	0.00926123	0.998255	0.998255	107.66	2	2	5.62061	2	0	-1	1	1	107.66	2	2	5.62	2	2	0	0	10	0	1	107.66	2	2	0	0	0	0	0	0	0	0	0	0	1	-10	0	0	0	0	0	-10
gi|432883013|ref|XP_004074190.1|	adenylyl cyclase-associated protein 1 [Oryzias latipes]	cap1	472	50.1105	0.00842627	0.996656	0.996656	107.2	2	2	3.38983	20	0	-1	1	1	107.2	2	2	3.39	11	11	0	0	0	0	1	107.2	2	11	0	0.95	0.95	52.93	1	1	1.91	9	9	0	0	-0.29	0	0.95	52.93	1	9	-0.29
gi|1174689954|ref|XP_020559316.1|	uncharacterized protein LOC100169838 isoform X1 [Oryzias latipes]	LOC100169838	193	21.2089	0.0072251	0.989919	0.989919	107.16	2	2	9.84456	38	0	-1	0.98	0.98	100.12	2	2	9.84	12	12	0	0	0	0	0.98	100.12	2	12	0	0.99	0.99	107.16	2	2	9.84	26	26	0	0	1.12	0	0.99	107.16	2	26	1.12
gi|432860131|ref|XP_004069406.1|	glucose-6-phosphate isomerase-like [Oryzias latipes]	LOC101173933	553	61.8713	0.00650732	0.998821	0.998821	106.41	2	2	5.24412	2	0	-1	1	1	106.41	2	2	5.24	2	2	0	0	10	0	1	106.41	2	2	0	0	0	0	0	0	0	0	0	0	1	-10	0	0	0	0	0	-10
gi|1003587370|dbj|BAJ07297.2|	classical MHC class I molecule, alpha-chain [Oryzias latipes]	orla-uba	360	40.6891	0.00481787	0.999772	0.999772	106.07	2	2	3.33333	2	0	-1	1	1	106.07	2	2	3.33	2	2	0	0	10	0	1	106.07	2	2	0	0	0	0	0	0	0	0	0	0	1	-10	0	0	0	0	0	-10
gi|157423061|gb|AAI53577.1|	Arpc4l protein [Danio rerio]	Arpc4l	168	19.6473	0.00877783	0.999718	0.999718	105.85	2	2	11.9048	4	0	-1	0.97	0.97	41.26	1	1	5.36	2	2	0	0	0	0	0.97	41.26	1	2	0	1	1	105.85	2	2	11.9	2	2	0	0	0	0	1	105.85	2	2	0
gi|1174693142|ref|XP_004070339.3|	cytochrome c oxidase subunit 4 isoform 2, mitochondrial-like [Oryzias latipes]	LOC101172078	176	20.3774	0.00990576	0.998873	0.998873	105.82	2	2	12.5	5	0	-1	1	1	105.82	2	2	12.5	3	3	0	0	0	0	1	105.82	2	3	0	0.77	0.77	41.91	1	1	5.68	2	2	0	0	-0.58	0	0.77	41.91	1	2	-0.58
gi|1174691752|ref|XP_020559781.1|	ADP-ribosylation factor 4 [Oryzias latipes]	LOC101172462	180	20.2226	0.00569385	0.996864	0.996864	105.77	2	2	9.44444	5	0	-1	1	1	105.77	2	2	9.44	3	3	0	0	0	0	1	105.77	2	3	0	0.97	0.97	55.01	1	1	5.56	2	2	0	0	-0.58	0	0.97	55.01	1	2	-0.58
gi|1174684149|ref|XP_020557944.1|	alpha-aminoadipic semialdehyde dehydrogenase isoform X1 [Oryzias latipes]	aldh7a1	546	59.3863	0.00763525	0.99872	0.99872	104.76	2	2	3.84615	4	0	-1	1	1	104.76	2	2	3.85	4	4	0	0	10	0	1	104.76	2	4	0	0	0	0	0	0	0	0	0	0	1	-10	0	0	0	0	0	-10
gi|1174697038|ref|XP_004071502.3|	uncharacterized protein LOC101160909 [Oryzias latipes]	LOC101160909	868	94.2311	0.00978857	0.99757	0.99757	104.11	2	2	2.53456	4	0	-1	0	0	0	0	0	0	0	0	0	1	-10	0	0	0	0	0	-10	1	1	104.11	2	2	2.53	4	4	0	0	10	0	1	104.11	2	4	10
gi|1174661788|ref|XP_020566360.1|	far upstream element-binding protein 1 isoform X7 [Oryzias latipes]	fubp1	645	67.426	0.00659521	0.991211	0.991211	103.98	2	2	2.94574	2	0	-1	0.96	0.96	51.44	1	1	1.55	1	1	0	0	0	0	0.96	51.44	1	1	0	0.78	0.78	52.54	1	1	1.4	1	1	0	0	0	0	0.78	52.54	1	1	0
gi|1174678507|ref|XP_020569974.1|	nucleosome assembly protein 1-like 1-A isoform X1 [Oryzias latipes]	nap1l1	465	53.4256	0.00434814	0.998682	0.998682	103.88	2	2	4.51613	5	0	-1	0	0	0	0	0	0	0	0	0	1	-10	0	0	0	0	0	-10	1	1	103.88	2	2	4.52	5	5	0	0	10	0	1	103.88	2	5	10
gi|62202144|gb|AAH92763.1|	Stathmin 1/oncoprotein 18 [Danio rerio]	stmn1b	149	17.0387	0.00602393	0.997674	0.997674	103.87	2	2	12.0805	7	0	-1	0.99	0.99	54.94	1	1	6.71	2	2	0	0	0	0	0.99	54.94	1	2	0	0.78	0.78	48.93	1	1	5.37	5	5	0	0	1.32	0	0.78	48.93	1	5	1.32
gi|432899790|ref|XP_004076640.1|	stress-induced-phosphoprotein 1 [Oryzias latipes]	stip1	542	61.7902	0.00680029	0.995102	0.995102	103.57	2	2	3.69004	3	0	-1	1	1	103.57	2	2	3.69	3	3	0	0	10	0	1	103.57	2	3	0	0	0	0	0	0	0	0	0	0	1	-10	0	0	0	0	0	-10
gi|1174662109|ref|XP_004078718.2|	40S ribosomal protein S15 [Oryzias latipes]	rps15	218	25.8208	0.0111655	0.999693	0.999693	102.85	2	2	9.63303	4	0	-1	1	1	54.96	1	1	5.96	1	1	0	0	0	0	1	54.96	1	1	0	1	1	102.85	2	2	9.63	3	3	0	0	1.58	0	1	102.85	2	3	1.58
gi|432858819|ref|XP_004068954.1|	ubiquitin-conjugating enzyme E2 variant 1-like [Oryzias latipes]	LOC101155761	147	16.4242	0.008646	0.9544	0.9544	102.85	2	2	14.966	5	0	-1	0.95	0.95	102.7	2	2	14.97	3	3	0	0	0	0	0.95	102.7	2	3	0	0.49	0.49	56.93	1	1	6.8	2	2	0	0	-0.58	0	0.49	56.93	1	2	-0.58
gi|432952137|ref|XP_004084971.1|	calnexin isoform X2 [Oryzias latipes]	canx	599	67.5618	0.00424658	0.999946	0.999946	102.83	2	2	4.34057	2	0	-1	0.98	0.98	46.85	1	1	1.67	1	1	0	0	0	0	0.98	46.85	1	1	0	1	1	55.98	1	1	2.67	1	1	0	0	0	0	1	55.98	1	1	0
gi|1174696545|ref|XP_020560869.1|	glucosidase 2 subunit beta [Oryzias latipes]	prkcsh	533	59.6149	0.00427197	0.998746	0.998746	102.3	2	2	4.12758	4	0	-1	0.95	0.95	49.93	1	1	2.25	2	2	0	0	0	0	0.95	49.93	1	2	0	0.97	0.97	52.37	1	1	1.88	2	2	0	0	0	0	0.97	52.37	1	2	0
gi|432853402|ref|XP_004067689.1|	60S ribosomal protein L36 [Oryzias latipes]	rpl36	105	12.1098	0.0119858	0.998765	0.998765	102.12	2	2	21.9048	2	0	-1	1	1	102.12	2	2	21.9	2	2	0	0	10	0	1	102.12	2	2	0	0	0	0	0	0	0	0	0	0	1	-10	0	0	0	0	0	-10
gi|432853418|ref|XP_004067697.1|	calreticulin-like [Oryzias latipes]	LOC101160304	415	47.9776	0.0042085	0.996684	0.996684	101.64	2	2	6.50602	6	0	-1	0	0	48.56	1	1	2.17	3	3	0	0	0	0	0	48.56	1	3	0	1	1	95.48	2	2	6.51	3	3	0	0	0	0	1	95.48	2	3	0
gi|157278247|ref|NP_001098223.1|	uncharacterized protein LOC100049339 precursor [Oryzias latipes]	LOC100049339	199	21.6951	0.00565576	0.976808	0.976808	99.54	2	2	9.54774	10	0	-1	0.97	0.97	94.26	2	2	9.55	3	3	0	0	0	0	0.97	94.26	2	3	0	0.98	0.98	99.54	2	2	9.55	7	7	0	0	1.22	0	0.98	99.54	2	7	1.22
gi|432917048|ref|XP_004079438.1|	ubiquitin-conjugating enzyme E2 variant 2 [Oryzias latipes]	ube2v2	145	16.3282	0.00685889	0.901486	0.901486	99.5	2	2	13.1034	6	0	-1	0.9	0.9	99.35	2	2	13.1	4	4	0	0	0	0	0.9	99.35	2	4	0	0.49	0.49	56.93	1	1	6.9	2	2	0	0	-1	0	0.49	56.93	1	2	-1
gi|1174641468|ref|XP_020559644.1|	ubiquitin carboxyl-terminal hydrolase isozyme L1 [Oryzias latipes]	uchl1	220	24.3808	0.00497021	0.999626	0.999626	99.46	2	2	11.3636	3	0	-1	0.86	0.86	41.45	1	1	3.64	1	1	0	0	0	0	0.86	41.45	1	1	0	1	1	99.46	2	2	11.36	2	2	0	0	1	0	1	99.46	2	2	1
gi|432892467|ref|XP_004075795.1|	dipeptidyl peptidase 1 [Oryzias latipes]	ctsc	453	50.0865	0.00690283	0.999017	0.999017	98.29	2	2	5.29801	4	0	-1	0.98	0.98	44.7	1	1	2.65	2	2	0	0	0	0	0.98	44.7	1	2	0	1	1	94.9	2	2	5.3	2	2	0	0	0	0	1	94.9	2	2	0
gi|432897055|ref|XP_004076404.1|	lipocalin-like [Oryzias latipes]	LOC101165663	182	19.8412	0.00911475	0.995458	0.995458	98.15	2	2	12.0879	4	0	-1	0.98	0.98	57.67	1	1	6.04	2	2	0	0	0	0	0.98	57.67	1	2	0	0.99	0.99	92.22	2	2	12.09	2	2	0	0	0	0	0.99	92.22	2	2	0
gi|1174638054|ref|XP_020557360.1|	glutathione S-transferase theta-1-like [Oryzias latipes]	LOC101173040	146	16.8701	0.00946631	0.999087	0.999087	98.1	2	2	11.6438	7	0	-1	1	1	98.1	2	2	11.64	6	6	0	0	0	0	1	98.1	2	6	0	0.9	0.9	42.34	1	1	5.48	1	1	0	0	-2.58	0	0.9	42.34	1	1	-2.58
gi|432923398|ref|XP_004080455.1|	peptidyl-prolyl cis-trans isomerase A [Oryzias latipes]	LOC101175187	192	20.6802	0.00923193	0.980239	0.980239	97.82	2	2	14.5833	5	0	-1	0.98	0.98	97.82	2	2	14.58	3	3	0	0	0	0	0.98	97.82	2	3	0	0.97	0.97	52.77	1	1	5.73	2	2	0	0	-0.58	0	0.97	52.77	1	2	-0.58
gi|1174635811|ref|XP_020556930.1|	60S ribosomal protein L14 [Oryzias latipes]	rpl14	137	15.9896	0.0109019	0.97125	0.97125	97.54	2	2	16.7883	8	0	-1	0.96	0.96	95.49	2	2	16.79	4	4	0	0	0	0	0.96	95.49	2	4	0	0.97	0.97	97.54	2	2	16.79	4	4	0	0	0	0	0.97	97.54	2	4	0
gi|1174634207|ref|XP_011492218.2|	ATP-dependent RNA helicase DDX3X-like [Oryzias latipes]	LOC101161371	764	82.7384	0.00857275	0.995021	0.995021	97.42	2	2	3.14136	2	0	-1	0.85	0.85	42.98	1	1	1.44	1	1	0	0	0	0	0.85	42.98	1	1	0	0.97	0.97	54.44	1	1	1.7	1	1	0	0	0	0	0.97	54.44	1	1	0
gi|1174647027|ref|XP_004074385.2|	anterior gradient protein 2 homolog [Oryzias latipes]	agr2	164	18.8838	0.00899756	0.998968	0.998968	96.57	2	2	6.70732	8	0	-1	1	1	96.57	2	2	6.71	7	7	0	0	0	0	1	96.57	2	7	0	0.91	0.91	41.08	1	1	6.1	1	1	0	0	-2.81	0	0.91	41.08	1	1	-2.81
gi|1174678460|ref|XP_020569963.1|	staphylococcal nuclease domain-containing protein 1 [Oryzias latipes]	snd1	911	102.096	0.00700537	0.995182	0.995182	95.02	2	2	2.19539	2	0	-1	1	1	95.02	2	2	2.2	2	2	0	0	10	0	1	95.02	2	2	0	0	0	0	0	0	0	0	0	0	1	-10	0	0	0	0	0	-10
gi|1174671686|ref|XP_004080935.3|	LOW QUALITY PROTEIN: ras-related protein Rab-18 [Oryzias latipes]	rab18	204	22.6447	0.00495752	0.985073	0.985073	94.1	2	2	10.7843	3	0	-1	0	0	0	0	0	0	0	0	0	1	-10	0	0	0	0	0	-10	0.99	0.99	94.1	2	2	10.78	3	3	0	0	10	0	0.99	94.1	2	3	10
gi|157278256|ref|NP_001098227.1|	uncharacterized protein LOC100049343 precursor [Oryzias latipes]	LOC100049343	216	24.8391	0.0086167	0.999892	0.999892	93.75	2	2	16.6667	2	0	-1	0	0	0	0	0	0	0	0	0	1	-10	0	0	0	0	0	-10	1	1	93.75	2	2	16.67	2	2	0	0	10	0	1	93.75	2	2	10
gi|765147475|ref|XP_011484441.1|	actin-related protein 2/3 complex subunit 5-like [Oryzias latipes]	LOC101163273	150	16.4874	0.00514795	0.993629	0.993629	93.59	2	2	14	2	0	-1	0.82	0.82	41.95	1	1	6	1	1	0	0	0	0	0.82	41.95	1	1	0	0.96	0.96	51.64	1	1	8	1	1	0	0	0	0	0.96	51.64	1	1	0
gi|765112470|ref|XP_011476969.1|	D-dopachrome decarboxylase-like [Oryzias latipes]	LOC101166691	118	12.9396	0.00700537	0.998918	0.998918	92.54	2	2	22.8814	2	0	-1	1	1	92.54	2	2	22.88	2	2	0	0	10	0	1	92.54	2	2	0	0	0	0	0	0	0	0	0	0	1	-10	0	0	0	0	0	-10
gi|1174690518|ref|XP_004069454.2|	creatine kinase U-type, mitochondrial-like [Oryzias latipes]	LOC101164721	523	58.7732	0.00882178	0.999772	0.999772	92.46	2	2	6.88337	3	0	-1	0.98	0.98	44.93	1	1	2.29	2	2	0	0	0	0	0.98	44.93	1	2	0	0.99	0.99	47.53	1	1	4.59	1	1	0	0	-1	0	0.99	47.53	1	1	-1
gi|432943209|ref|XP_004083108.1|	lumican [Oryzias latipes]	lum	342	38.5547	0.00569385	0.950764	0.950764	92.23	2	2	7.01754	2	0	-1	0	0	0	0	0	0	0	0	0	1	-10	0	0	0	0	0	-10	0.95	0.95	92.23	2	2	7.02	2	2	0	0	10	0	0.95	92.23	2	2	10
gi|1174646471|ref|XP_004073781.2|	saxitoxin and tetrodotoxin-binding protein 1-like [Oryzias latipes]	LOC101169298	549	62.5251	0.00575732	0.999607	0.999607	92.17	2	2	3.82514	2	0	-1	1	1	92.17	2	2	3.83	2	2	0	0	10	0	1	92.17	2	2	0	0	0	0	0	0	0	0	0	0	1	-10	0	0	0	0	0	-10
gi|432883021|ref|XP_004074194.1|	proteasome subunit beta type-2 isoform X2 [Oryzias latipes]	psmb2	199	22.4665	0.00594775	0.945762	0.945762	91.13	2	2	8.54271	2	0	-1	0	0	0	0	0	0	0	0	0	1	-10	0	0	0	0	0	-10	0.95	0.95	91.13	2	2	8.54	2	2	0	0	10	0	0.95	91.13	2	2	10
gi|1174691512|ref|XP_004069703.2|	isocitrate dehydrogenase [NADP], mitochondrial [Oryzias latipes]	LOC101171328	506	56.6939	0.00823584	0.994269	0.994269	90.67	2	2	2.96443	9	0	-1	0.99	0.99	90.67	2	2	2.96	9	9	0	0	10	0	0.99	90.67	2	9	0	0	0	0	0	0	0	0	0	0	1	-10	0	0	0	0	0	-10
gi|1174630264|ref|XP_020555642.1|	hornerin-like isoform X1 [Oryzias latipes]	LOC101170727	225	24.1731	0.00524951	0.925546	0.925546	90.52	2	2	8.44444	7	0	-1	0.93	0.93	87.64	2	2	8.44	3	3	0	0	0	0	0.93	87.64	2	3	0	0	0	44.48	1	1	3.11	4	4	0	0	0.41	0	0	44.48	1	4	0.41
gi|1174663926|ref|XP_004079473.2|	phosphotriesterase-related protein, partial [Oryzias latipes]	LOC101160510	404	44.8596	0.00588428	0.988076	0.988076	90.44	2	2	5.19802	2	0	-1	0.93	0.93	49.96	1	1	2.72	1	1	0	0	0	0	0.93	49.96	1	1	0	0.84	0.84	40.48	1	1	2.48	1	1	0	0	0	0	0.84	40.48	1	1	0
gi|1174687192|ref|XP_020558701.1|	ADP-ribosylation factor 3 [Oryzias latipes]	LOC101174416	181	20.5697	0.00738623	0.992474	0.992474	89.65	2	2	9.94475	3	0	-1	0.85	0.85	42.36	1	1	4.42	2	2	0	0	0	0	0.85	42.36	1	2	0	0.95	0.95	47.29	1	1	9.94	1	1	0	0	-1	0	0.95	47.29	1	1	-1
gi|160774333|gb|AAI55203.1|	Rab7 protein [Danio rerio]	LOC113589948	207	23.5199	0.00658057	0.982045	0.982045	89.53	2	2	11.1111	2	0	-1	0	0	0	0	0	0	0	0	0	1	-10	0	0	0	0	0	-10	0.98	0.98	89.53	2	2	11.11	2	2	0	0	10	0	0.98	89.53	2	2	10
gi|432848892|ref|XP_004066503.1|	ras-related protein O-RAL [Oryzias latipes]	LOC101156149	201	22.6507	0.00729834	0.998664	0.998664	88.59	2	2	12.9353	2	0	-1	0.99	0.99	46.49	1	1	5.47	1	1	0	0	0	0	0.99	46.49	1	1	0	0.9	0.9	42.1	1	1	7.46	1	1	0	0	0	0	0.9	42.1	1	1	0
gi|46849381|dbj|BAD17900.1|	phosphoglycerate kinase, partial [Oryzias latipes]	pgk1	389	41.2331	0.00602393	0.987104	0.987104	87.39	2	2	4.62725	3	0	-1	0.99	0.99	87.39	2	2	4.63	3	3	0	0	10	0	0.99	87.39	2	3	0	0	0	0	0	0	0	0	0	0	1	-10	0	0	0	0	0	-10
gi|432868527|ref|XP_004071582.1|	rho GDP-dissociation inhibitor 1 [Oryzias latipes]	LOC101161729	206	23.4038	0.00483057	0.998254	0.998254	87.39	2	2	15.0485	6	0	-1	0.93	0.93	43.97	1	1	3.4	3	3	0	0	0	0	0.93	43.97	1	3	0	1	1	84.63	2	2	15.05	3	3	0	0	0	0	1	84.63	2	3	0
gi|30353806|gb|AAH51777.1|	Fibrillarin [Danio rerio]	fbl	317	33.5945	0.0106235	0.99527	0.99527	87.34	2	2	9.14826	3	0	-1	0	0	0	0	0	0	0	0	0	1	-10	0	0	0	0	0	-10	1	1	87.34	2	2	9.15	3	3	0	0	10	0	1	87.34	2	3	10
gi|1174646819|ref|XP_020562902.1|	probable ATP-dependent RNA helicase ddx6 [Oryzias latipes]	LOC101166148	486	54.3753	0.00898291	0.996641	0.996641	87.32	2	2	5.14403	2	0	-1	1	1	87.32	2	2	5.14	2	2	0	0	10	0	1	87.32	2	2	0	0	0	0	0	0	0	0	0	0	1	-10	0	0	0	0	0	-10
gi|765141127|ref|XP_011481856.1|	fructose-bisphosphate aldolase C [Oryzias latipes]	aldoc	413	44.9061	0.00848486	0.831969	0.831969	86.95	2	2	3.63196	6	0	-1	0.83	0.83	86.95	2	2	3.63	5	5	0	0	0	0	0.83	86.95	2	5	0	0.76	0.76	43.06	1	1	1.94	1	1	0	0	-2.32	0	0.76	43.06	1	1	-2.32
gi|1040660609|ref|XP_017214166.1|	KH domain containing, RNA binding, signal transduction associated 1a isoform X2 [Danio rerio]	khdrbs1a	297	32.0023	0.0102134	0.917738	0.917738	85.87	2	2	6.39731	3	0	-1	0.92	0.92	85.87	2	2	6.4	3	3	0	0	10	0	0.92	85.87	2	3	0	0	0	0	0	0	0	0	0	0	1	-10	0	0	0	0	0	-10
gi|432880993|ref|XP_004073752.1|	40S ribosomal protein S27 [Oryzias latipes]	LOC102191473	84	9.46483	0.00987646	0.990488	0.990488	85.78	2	2	22.619	5	0	-1	0.99	0.99	85.78	2	2	22.62	4	4	0	0	0	0	0.99	85.78	2	4	0	0.9	0.9	40.12	1	1	9.52	1	1	0	0	-2	0	0.9	40.12	1	1	-2
gi|765166472|ref|XP_004085382.2|	major vault protein [Oryzias latipes]	mvp	944	105.451	0.00523682	0.994639	0.994639	85.17	2	2	2.22458	4	0	-1	0.99	0.99	85.17	2	2	2.22	4	4	0	0	10	0	0.99	85.17	2	4	0	0	0	0	0	0	0	0	0	0	1	-10	0	0	0	0	0	-10
gi|432867558|ref|XP_004071242.1|	cytochrome c oxidase subunit NDUFA4 [Oryzias latipes]	LOC101155111	82	9.54798	0.0104038	0.991267	0.991267	85.05	2	2	19.5122	4	0	-1	0.83	0.83	41.02	1	1	9.76	1	1	0	0	0	0	0.83	41.02	1	1	0	0.99	0.99	84.86	2	2	19.51	3	3	0	0	1.58	0	0.99	84.86	2	3	1.58
gi|1207180113|ref|XP_021333144.1|	H/ACA ribonucleoprotein complex subunit 3 isoform X1 [Danio rerio]	LOC109092945	64	7.42295	0.0107847	0.996051	0.996051	83.96	2	2	39.0625	2	0	-1	0.88	0.88	40.78	1	1	14.06	1	1	0	0	0	0	0.88	40.78	1	1	0	0.97	0.97	43.18	1	1	25	1	1	0	0	0	0	0.97	43.18	1	1	0
gi|765158221|ref|XP_011488823.1|	uncharacterized protein LOC101162088 [Oryzias latipes]	LOC101162088	664	73.0571	0.00503369	0.965742	0.965742	83	2	2	2.71084	2	0	-1	0	0	0	0	0	0	0	0	0	1	-10	0	0	0	0	0	-10	0.97	0.97	83	2	2	2.71	2	2	0	0	10	0	0.97	83	2	2	10
gi|1174649578|ref|XP_020563494.1|	spectrin alpha chain, non-erythrocytic 1 isoform X1 [Oryzias latipes]	sptan1	2500	287.58	0.00504639	0.975719	0.975719	82.26	2	2	0.76	3	0	-1	0.98	0.98	82.26	2	2	0.76	3	3	0	0	10	0	0.98	82.26	2	3	0	0	0	0	0	0	0	0	0	0	1	-10	0	0	0	0	0	-10
[truncated: 5 more columns]

## Sheet: Table S4
Supplementary table 4. Proteins with a >2 Fold change identified in Carcasses.
Sequence Id	Sequence Name	Gene	Control Peptides	Control Spectral Count	Treated Peptides	Treated Normalized SC (N-SC)	RSAF RATIO	pFAM	secretome	Signal IP Score	Signal IP Y/N	BIOLOGICAL PROCESS involve in	MOLECULAR FUNCTION enables	CELLULAR COMPONENT part of
gi|112419004|gb|AAI22433.1|	Nascent polypeptide-associated complex alpha polypeptide [Danio rerio]	naca	2	4	1	2	0.5	NAC domain	0.313	0.101	NO	GO:0015031 protein transport GO:0060216 definitive hemopoiesis GO:0030239 myofibril assembly	NP	GO:0005737 cytoplasm GO:0005634 nucleus GO:0005854 nascent polypeptide-associated complex
gi|1174628656|ref|XP_004084217.3|	fetuin-B-like [Oryzias latipes]	LOC101158597	3	6	2	2	0.333333	Cystatin domain	0.312	0.135	NO	GO:0010951 negative regulation of endopeptidase activity	GO:0004869 cysteine-type endopeptidase inhibitor activity	NP
gi|1174629250|ref|XP_020555380.1|	titin-like [Oryzias latipes]	LOC101155651	8	10	1	1	0.1	SEQUENCE TOO LONG
gi|1174632336|ref|XP_011491741.2|	histone H1-like, partial [Oryzias latipes]	LOC101160134	1	2	2	6	3	Linker_histone	0.206	0.334	NO	GO:00459110 negative regulation of DNA recombination GO:0031936 negative regulation of chromatin silencing GO:0030261 chromosome condensation GO:0016584 nucleosome positioning GO:0006355 regulation of transcription, DNA-templated GO:0006334 nucleosome assembly	GO:0031492 nucleosomal DNA binding GO:0003690 double-strandes DNA binding GO:0003677 DNA binding	GO:0005634 nucleus GO:0005694 chromosome GO:0000786 nucleosome
gi|1174655015|ref|XP_020564775.1|	tubulin alpha chain [Oryzias latipes]	LOC101168810	2	3	0	0	0	Tubulin/FtsZ family, GTPase domain	0.512	0.125	NO	GO:0007010 cytoskeleton organization GO:0007017 microtubule-based process	GO:0003924 GTPase activity GO:0005200 structural constituent of cytoskeleton GO:0005525 GTP binding GO:0000166 nucleotide binding	GO:0005874 microtubule GO:0005737 cytoplasm GO:0005856 cytoskeleton
gi|1174659995|ref|XP_020565949.1|	uncharacterized protein LOC101163028 [Oryzias latipes]	LOC101163028	3	6	1	2	0.333333	No info	0.909	0.215	NO	GO:0055113 epiboly involved in gastrulation with mouth forming second GO:0043009 chordate embryonic development GO:0000280 nuclear division	NP	NP
gi|1174662727|ref|XP_020566594.1|	calsequestrin-1-like isoform X2 [Oryzias latipes]	LOC101164925	2	7	1	2	0.285714	Calsequestrin		0.839	YES	GO:0014809 regulation of skeletal muscle contraction by regulation of release of sequestered calcium ion	GO:0005509 calcium ion binding	GO:0033018 sarcoplasmic reticulum lumen GO:0030018 Z disc
gi|1174673124|ref|XP_011487544.2|	nebulin [Oryzias latipes]	neb	1	1	2	9	9	Nebulin, SH3 9	0.503	0.1	NO	NP	GO:0003779 actin binding GO:0005515 protein binding	NP
gi|1174674180|ref|XP_020568898.1|	titin-like [Oryzias latipes]	LOC101155651	11	12	1	1	0.0833333	SEQUENCE TOO LONG
gi|1174680249|ref|XP_020570362.1|	collagen alpha-1(XII) chain [Oryzias latipes]	LOC101172377	2	2	0	0	0	fn3, VWA, Collagen	0.458	0.848	YES	GO:0003429 growth plate cartilage chondrocyte morphogenesis GO:0048679 regulation of axon regeneration GO:0031099 regeneration	NP	GO:0062023 collagen-containing extracellular matrix GO:0031012 extracellular matrix GO:0005615 extracellular space
gi|1174684799|ref|XP_004068068.2|	phosphoglucomutase-1 [Oryzias latipes]	pgm1	1	1	2	2	2	Phosphoglucomutase/phosphomannomutase, alpha/beta/alpha domain I	0.477	0.14	NO	GO:0005975 carbohydrate metabolic process GO:0071704 organic substance metabolic process GO:0019388 galactose catabolic process GO:0006006 glucose metabolic process GO:0005978 glycogen biosynthetic process	GO:0000287 magnesium ion binding GO:0016868 intramolecular transferase activity, phosphotransferases GO:0046872 metal ion binding GO:0004614 phosphoglucomutase activity	GO:0005829 cytosol
gi|1174691044|ref|XP_004069609.2|	pyruvate kinase PKM-like [Oryzias latipes]	LOC101170426	3	3	3	6	2	Filament Head, Filament	0.375	0.106	NO	GO:0032869 cellular response to insulin stimulus GO:0006096 glycolitic process GO:0016310 phosphorylation	GO:0004743 pyruvate kinase activity GO:0000287 magenesium ion binding GO:0003824 catalytic activity GO:0030955 potassium ion binding GO:0016301 kinase activity GO:0016740 trasnferase activity	GO:0005737 cytoplasm
gi|1174695949|ref|XP_004071230.2|	myosin regulatory light chain 2, skeletal muscle isoform [Oryzias latipes]	mylpf	5	16	1	1	0.0625	NP	0.395	0.201	NO	NP	GO:0005509 calcium ion binding	NP
gi|156230092|gb|AAI52235.1|	Solute carrier family 25 alpha, member 5 [Danio rerio]	slc25a5	0	0	2	2	NC	Mito_carr	0.183	0.192	NO	GO:0015866 ADP transport GO:0015867 ATP transport GO:0046902 regulation of mitochondrial membrane permeability GO:0055085 transmembrane transport	5471 ATP:ADP antiporter actitivity 22857 transmembrane transporter activity	5743 mitochondrial inner membrane GO:0016020 membrane GO:0016021 integral component of membrane
gi|157278094|ref|NP_001098147.1|	vitellogenin 1 precursor [Oryzias latipes]	ol-vit1	7	17	9	34	2	Vitellogenin_N, DUF1943, DUF1944, VWD	0.222	0.763	Y	GO:0006869 lipid transport	GO:0005319 lipid transporter activity	NP
gi|157278415|ref|NP_001098310.1|	vitellogenin II precursor [Oryzias latipes]	vit-6	1	1	2	5	5	Vitellogenin_N, DUF1943, DUF1944, VWD	0.298	0.75	Y	GO:0071391 cellular response to estrogen stimulus GO:0032355 response to estradial GO:0006869 lipid transport	GO:0005319 lipid transporter activity	NP
gi|22002420|dbj|BAC06482.1|	adult alpha-type globin [Oryzias latipes]	Gb	3	16	2	8	0.5	Globin	0.4	0.122	NO	GO:0015671 oxygen transport	GO:0005506 iron ion binding GO:0019825 oxygen binding GO:0020037 heme binding GO:0005344 oxygen carrier activity GO:0046872 metal ion bindign	GO:0005833 hemoglobin complex
gi|253314478|ref|NP_001156606.1|	cytosolic malate dehydrogenase A [Oryzias latipes]	mdh1	2	3	0	0	0	Ldh 1 N Ldh 1 C	0.541	0.193	NO	GO:0005975 carbohydrate metabolic process GO:0006108 malate metabolic process GO:0019752 carboxylic acid metabolic process GO:0055114 oxidation-reduction process	GO:0003824 catalytic activity GO:0016491 oxidoreductase activity GO:0016615 malate dehydrogenase activity GO:0016616 oxidoreductase activity, acting on the CH-OH group of donors, NAD or NADP as acceptor GO:0030060 L-malate dehydrogenase activity	GO:0005829 cytosol
gi|432849647|ref|XP_004066605.1|	ATP synthase subunit beta, mitochondrial [Oryzias latipes]	atp5f1b	3	10	1	1	0.1	ATP-synt_ab_N; ATP-synt_ab	0.529	0.15	NO	GO:0015986 ATP synthesis coupled proton transport GO:0015992 proton transport GO:0046034 ATP metabolic process	GO:0005524 ATP binding GO:0046933 proton-transporting ATP synthase activity, rotational mechanism	GO:0045261 proton-transporting ATP synthase complex, catalytic core F(1)
gi|432855311|ref|XP_004068158.1|	fetuin-B-like [Oryzias latipes]	LOC101158597	2	4	2	2	0.5	Cystatin domain	0.338	0.893	YES	GO:0010951 negative regulation of endopeptidase activity	GO:0004869 cysteine-type endopeptidase inhibitor activity	NP
gi|432868403|ref|XP_004071520.1|	parvalbumin beta-like [Oryzias latipes]	LOC105353532	3	7	0	0	0	EF-hands 7	0.267	0.118	NO	NP	GO:0005509 calcium ion binding GO:0046872 metal ion binding	GO:0005737 cytoplasm GO:0005634 nucleus
gi|432878717|ref|XP_004073379.1|	ATP synthase subunit O, mitochondrial [Oryzias latipes]	atp5po	1	2	1	1	0.5	OSCP	0.227	0.133	NO	GO:0015986 ATP synthesis coupled proton transport GO:0099132 ATP hydrolysis coupled cation transport	GO:0046933 proton-transporting ATP synthase activity, rotational mechanism	NP
gi|432903096|ref|XP_004077089.1|	myozenin-1-like [Oryzias latipes]	LOC101158792	1	2	1	1	0.5	Calcineurin-binding protein (Calsarcin)	0.692	0.102	NO	NP	GO:0051373 FATZ binding GO:0031433 telethon binding GO:0003779 actin binding	30018 Z disc 15629 actin cytoskeleton
gi|432908348|ref|XP_004077823.1|	malate dehydrogenase, mitochondrial [Oryzias latipes]	mdh2	2	2	3	5	2.5	Ldh_1_N; Ldh_1_C	0.651	0.158	NO	GO:0006099 tricarboxylic acid cycle GO:0005975 carbohydrate metabolic process GO:0006108 malate metabolic process GO:0019752 carboxylic acid metabolic process GO:0055114 oxidation-reduction process	GO:0030060 L-malate dehydrogenase activity GO:003824 catalytic activity GO:0016491 oxidoreductase activity GO:0016615 malate dehydrogenase activity GO:0016616 oxidoreductase activity, acting on the CH-OH group of donors, NAD or NADP as acceptor GO:0030060 L-malate dehydrogenase activity	GO:0005739 mitochondrion GO:0005737 cytoplasm
gi|432908784|ref|XP_004078032.1|	triosephosphate isomerase [Oryzias latipes]	tpi1	5	12	1	2	0.166667	TIM	0.334	0.108	NO	GO:0006096 glycolytic process GO:0006094 glucogenesis GO:0046166 glyceraldehyde-3-phosphate biosynthetic process GO:0019563 glycerol catabolic process	GO:0003824 catalytic activity GO:0004807 triose-phosphate isomerase activity GO:0016853 isomerase activity	GO:0005829 cytosol
gi|432920251|ref|XP_004079911.1|	alpha-actinin-3 [Oryzias latipes]	actn3	20	44	6	17	0.386364	Calponin homology (CH) domain, Spectrin repeat, Ca2+ insensitive EF hand	0.354	0.105	NO	GO:0030036 actin cytoskeleton organization GO:007041 lysosomal transport Golgi organization	GO:0045505 dynein intermediate chain binding GO:0034452 dynactin binding GO:0032029 myosin tail binding GO:0030507 spectrin binding GO:0019894 kinesin binding GO:0005509 calcium ion binding GO:0005515 protein binding	GO:0097381 photoreceptor disc membrane GO:0032391 photoreceptor connecting cilium GO:0031941 filamentous actin GO:0005815 microtubule organizing center GO:0005737 cytoplams
gi|432922830|ref|XP_004080380.1|	myosin-binding protein C, fast-type-like isoform X1 [Oryzias latipes]	LOC101158891	2	5	1	1	0.2	Immunoglobulin I-set domain fn3	0.238	0.105	NO	GO:0060537 muscle tissue development	NP	NP
gi|432923350|ref|XP_004080432.1|	gamma-crystallin M2-like [Oryzias latipes]	LOC101172286	2	5	1	1	0.2	Beta gamma crystallin	0.92	0.101	NO	GO:0007601 visual perception GO:0002088 lens development in camera-type eye	GO:0005212 structural constituent of eye lens	NP
gi|432923899|ref|XP_004080507.1|	LIM domain-binding protein 3-like [Oryzias latipes]	LOC101168991	0	0	4	4	NC	PDZ DUF4749	0.511	0.119	NO	NP	GO:0005515 protein binding	NP
gi|432926530|ref|XP_004080873.1|	muscle-related coiled-coil protein-like [Oryzias latipes]	LOC101159866	2	4	1	2	0.5	PTRF/SDPR family	0.467	0.14	NO	GO:0035023 regulation of Rho protein signal transduction GO:0048741 skeletal muscle fiber development GO:0033292 T-tubule organization	NP	NP
gi|432960308|ref|XP_004086459.1|	keratin, type I cytoskeletal 13-like [Oryzias latipes]	LOC101171146	2	2	1	4	2	Intermediate filament protein	0.313	0.118	NO	NP	GO:0005198 structural molecule activity	GO:0005882 intermediate filament
gi|765111142|ref|XP_011491039.1|	cytosolic malate dehydrogenase A isoform X1 [Oryzias latipes]	mdh1	2	6	0	0	0	lactate/malate dehydrogenase, NAD binding domain	0.586	0.472	YES	GO:0005975 carbohydrate metabolic process GO:0006108 malate metabolic process GO:0019752 carboxylic acid metabolic process GO:0055114 oxidation-reduction process GO:0006099 tricarboxylic acid cycle	GO:0003824 catalytic activity GO:0016491 oxidoreductase activity GO:0016615 malate dehydrogenase activity GO:0016616 oxidoreductase activity, acting on the CH-OH group of donors, NAD or NADP as acceptor GO:0030060 L-malate dehydrogenase activity	NP
gi|765137894|ref|XP_011480537.1|	creatine kinase M-type [Oryzias latipes]	LOC101163677	11	85	6	37	0.435294	ATP-gua PtransN ATP-gua Ptrans		0.099	NO	GO:0046314 phosphocreatine biosynthetic process GO:0016310 phosphorylation	GO:0016301 kinase activity GO:0004111 creatine kinase activity GO:0003824 catalytic activity GO:0016772 transferase activity, transfering phosphorus-containing groups GO:0000166 nucleotde binding GO:0016740 trasnferase activity GO:005524 ATP binding	GO:0005615 extracellular space
gi|765147106|ref|XP_011484294.1|	myelin protein P0 [Oryzias latipes]	mpz	1	1	2	2	2	V-set	0.095	0.743	YES	NP	NP	GO:0005887 integral component of plasma membrane GO:0016020 membrane GO:0043209 myelin sheath
gi|765151708|ref|XP_011486186.1|	parvalbumin beta-like [Oryzias latipes]	LOC101173896	3	10	0	0	0	EF-hands 7	0.328	0.176	NO	NP	GO:0005509 calcium ion binding GO:0046872 metal ion binding	GO:0005737 cytoplasm GO:0005634 nucleus
NC: not detected in Control NP: not predicted

## Sheet: Table S5
Supplementary table 5. Proteins with a >2 Fold change identified in Intestines
Sequence Id	Sequence Name		CONTROL Peptides	CONTROL Normalized SC (N-SC)	TREATED Peptides	TREATED Normalized SC (N-SC)	RATIO RSAF	pFAM	secretome	Signal IP Score	Signal IP Y/N	BIOLOGICAL PROCESS involve in	MOLECULAR FUNCTION enables	CELLULAR COMPONENT part of
gi|1040678845|ref|XP_017209012.1|	60S ribosomal protein L10 isoform X1 [Danio rerio]	rpl10	2	6	1	2	0.333333	Ribosomal protein L16p/L10e	0.679	0.107	NO	GO:0006412 translation	GO:0003735 structural constituent of ribosome GO:0003723 RNA binding	GO:0005840 ribosome GO:0015934 large ribosomal subunit
gi|1060938|dbj|BAA07610.1|	L-SF precursor [Oryzias latipes]	1-sf	3	8	2	4	0.5	Zona_pellucida	0.694	0.89	YES	GO:2000344 positive regulation of acrosome reaction GO:0035803 egg coat formation GO:0007339 binding of sperm to zona pellucida	GO:0032190 acrosin binding GO:0035804 structural constituent of egg coat	NP
gi|106897063|gb|ABF83193.1|	betaine aldehyde dehydrogenase [Oryzias latipes]	aldh9a1	4	11	6	34	3.09091	Aldedh	0.506	0.136	NO	GO:0051289 protein homotetramerization GO:0006081 cellular aldehyde metabolic process GO:0045329 carnitine biosynthetic process	GO:0047105 4-trimethylammoniobutyraldehyde dehydrogenase activity GO:0019145 aminobutyraldehyde dehydrogenase activity GO:0004029 aldehyde dehydrogenase (NAD) activity GO:0016491 oxidoreductase activity GO:0016620 oxidoreductase activity, acting on the aldehyde or oxo group of donors, NAD or NADP as acceptor GO:0043878 glyceraldehyde-3-phosphate dehydrogenase (NAD+) (non-phosphorylating) activity	GO:0005737 cytoplasm GO:0005737 cytoplasm
gi|109810210|gb|ABG46420.1|	histone 2A family member ZA [Danio rerio]	h2afvb	3	4	0	0	0	Histone, Histone_H2A_C	0.606	0.106	NO	GO:0043045 DNA methylation involved in embryo development GO:0006325 chromatin organization	GO:0003677 DNA binding GO:0046982 protein heterodimerization activity	GO:0000786 nucleosome GO:0005634 nucleus GO:0005694 chromosome GO:0000790 nuclear chromatin
gi|110082546|dbj|BAE97364.1|	astacin like metallo-protease [Oryzias latipes]	mc6ast3	1	4	1	2	0.5	Astacin	0.768	0.75	YES	GO:0006508 proteolysis	GO:0004222 metalloendopeptidase activity GO:0008237 metallopeptidase activity GO:0008270 zinc ion binding GO:0008233 peptidase activity GO:0016787 hydrolase activity	NP
gi|111494058|gb|AAI05747.1|	Ubiquitin A-52 residue ribosomal protein fusion product 1 [Danio rerio]	uba52	4	16	3	7	0.4375	Peptidase C1	0.682	0.183	NO	GO:0019941 modification-dependent protein catabolic process GO:0016567 protein uiquitination GO:0006412 translation	GO:0031625 ubiquitin protein ligase binding GO:0031386 protein tag	GO:0022617 cytosolic small ribosomal subunit GO:0005737 cytoplasm GO:0005634 nucleus GO:0005840 ribosome
gi|112419153|gb|AAI22241.1|	UNVERIFIED: zgc:153322 [Danio rerio]	zgc:153322	1	2	2	4	2	Ribosomal protein S7p/S5e	0.803	0.111	NO	GO:0006412 translation	GO:0003723 RNA binding GO:0003735 structural constituent of ribosome	GO:0015935 small ribosomal subunit GO:0005840 ribosome
gi|115292016|gb|AAI22272.1|	Ribosomal protein S16 [Danio rerio]	rps16	1	3	3	12	4	Ribosomal protein S9/S16	0.582	0.106	NO	GO:0000462 maturation of SSU-rRNA from tricistronic rRNA transcript (SSU-rRNA, 5.8S rRNA, LSU-rRNA) GO:0006412 translation	GO:0003735 structural constituent of ribosome GO:0003723 RNA binding	GO:0005840 ribosome GO:0022627 cytosolic small ribosomal subunit
gi|1174628656|ref|XP_004084217.3|	fetuin-B-like [Oryzias latipes]	LOC101158597	0	0	2	5	NC	Cystatin domain	0.312	0.135	NO	GO:0010951 negative regulation of endopeptidase activity	GO:004869 cysteine-type endopeptidase inhibitor activity	NP
gi|1174630608|ref|XP_020555724.1|	cytosolic non-specific dipeptidase [Oryzias latipes]	cndp2	3	13	6	28	2.15385	Peptidase family M20/M25/M40	0.521	0.115	NO	GO:0008152 metabolic process	GO:0016787 hydrolase activity	NP
gi|1174631067|ref|XP_020555842.1|	beta-galactoside-binding lectin-like [Oryzias latipes]	LOC101155757	7	52	7	22	0.423077	Gal-bind_lectin	0.43	0.101	NO	NP	GO:0030246 carbohydrate binding	NP
gi|1174631803|ref|XP_020556007.1|	urokinase plasminogen activator surface receptor-like [Oryzias latipes]	LOC101166601	2	3	0	0	0	u-PAR/Ly-6 domain	0.663	0.832	YES	NP	NP	NP
gi|1174632217|ref|XP_020556093.1|	inter-alpha-trypsin inhibitor heavy chain H3-like [Oryzias latipes]	LOC112145075	2	3	0	0	0	Vault protein inter-alpha-trypsin domain	0.586	0.793	YES	NP	NP	NP
gi|1174633103|ref|XP_004085274.2|	ribonuclease UK114-like, partial [Oryzias latipes]	RIDA	2	8	2	3	0.375	Ribonuc_L-PSP	0.841	0.139	NO	NP	NP	NP
gi|1174635224|ref|XP_020556801.1|	uncharacterized protein LOC110014347 [Oryzias latipes]	LOC110014347	2	5	0	0	0	NP	0.879	0.627	YES	NP	NP	NP
gi|1174636574|ref|XP_020557050.1|	ras-related protein Rab-11A isoform X2 [Oryzias latipes]	RAB11A	4	7	2	3	0.428571	Ras family	0.497	0.104	NO	GO:0032482 Rab protein signal transduction GO:0032402 melanosome transport GO:0006887 exocytosis GO:0006886 intracellular protein transport	GO:0005525 GTP binding GO:0003924 GTPase activity	GO:0055037 recycling endosome GO:0005768 endosome
gi|1174636634|ref|XP_020557067.1|	annexin A2 [Oryzias latipes]	anxa2	1	1	3	8	8	Annexin	0.646	0.269	NO	GO:0043086 negative regulation of catalytic activity	GO:0005509 calcium ion binding GO:0005544 calcium-dependent phospholipid binding GO:0004859 phospholipase inhibitor activity GO:0008092 cytoskeletal protein binding	NP
gi|1174637858|ref|XP_020557316.1|	copine-1 isoform X2 [Oryzias latipes]	cpne1	1	1	1	2	2	Copine	0.255	0.101	NO	NP	NP	NP
gi|1174639696|ref|XP_020557776.1|	myosin light chain kinase, smooth muscle [Oryzias latipes]	mylk	2	3	1	6	2	Immunoglobulin I-set domain	0.116	0.101	NO	GO:0006468 protein phosphorylation GO:0016310 phosphorylation	GO:0004672 protein kinase activity GO:0005515 protein binding GO:0005GO:0000524 ATP binding GO:0000166 nucleotide binding GO:0016301 kinase activity GO:0016740 transferase activity	NP
gi|1174641007|ref|XP_020558604.1|	UDP-glucose 6-dehydrogenase [Oryzias latipes]	ugdh	1	2	2	12	6	UDP-glucose/GDP-mannose dehydrogenase family, NAD binding domain	0.425	0.198	NO	GO:00855114 oxidation-reduction process GO:0090263 positive regulation of canonical Wnt signaling pathway GO:0007507 heart development GO:0003190 atrioventricular valve formation GO:0003188 heart valve formation	GO:0003979 UDP-glucose 6-dehydrogenase activity GO:0016616 oxidoreductase activity, acting on the CH-OH group of donors, NAD or NADP as acceptor GO:0051287 NAD binding	NP
gi|1174641952|ref|XP_020560721.1|	complement C3-like isoform X1 [Oryzias latipes]	c3-2	1	5	4	16	3.2	A2M N, A2M N 2, ANATO, A2M, Thiol-ester cl, A2M Com, A2M recep NTR	0.529	0.901	YES	GO:0010951 negative regulation of endopeptidase activity GO:0006956 Complement Activation	GO:0004866 endopeptidase Inhibitor Activity	GO:0005576 extracellular region GO:0005615 extracellular Space
gi|1174643356|ref|XP_004073083.2|	60S ribosomal protein L36a [Oryzias latipes]	RPL36A	1	2	2	2	NC	Ribosomal protein L44	0.605	0.191	NO	GO:0006412 translation	GO:0003735 structural constituent of ribosome	GO:0005840 ribosome
gi|1174646570|ref|XP_020562844.1|	60S ribosomal protein L11 isoform X2 [Oryzias latipes]	rpl11	2	3	2	7	2.33333	Ribosomal_L5, Ribosomal_L5 C	0.46	0.141	NO	GO:0006412 translation	GO:0003735 structural constituent of ribosome	GO:0005840 ribosome
gi|1174647027|ref|XP_004074385.2|	anterior gradient protein 2 homolog [Oryzias latipes]	agr2	5	17	3	6	0.352941	Thioredoxin-like	0.466	0.785	YES	GO:0060575 intestinal epithelial cell differentiation	NP	NP
gi|1174648632|ref|XP_011479992.2|	macrophage mannose receptor 1-like [Oryzias latipes]	LOC105356084	0	0	2	4	NC	C-type lectin	0.652	0.159	NO	NP	GO:0030246 carbohydrate binding	NP
gi|1174649273|ref|XP_020563424.1|	small nuclear ribonucleoprotein Sm D3 [Oryzias latipes]	snrpd3	0	0	2	3	NC	LSm	0.609	0.122	NO	GO:0000387 spliceosomal snRNP assembly GO:0006396 RNA processing	NP	GO:0005681 spliceosomal complex
gi|1174649578|ref|XP_020563494.1|	spectrin alpha chain, non-erythrocytic 1 isoform X1 [Oryzias latipes]	sptan1	2	7	7	15	2.14286	Spectrin repeat	0.222	0.099	NO	NP	GO:0005509 calcium ion binding GO:0005515 protein binding	NP
gi|1174650010|ref|XP_020563604.1|	integrin alpha-1 [Oryzias latipes]	itga1	1	3	2	6	2	Integrin alpha	0.561	0.88	YES	GO:0007155 cell adhesion GO:0007229 integrin-mediated signaling pathway	NP	GO:0008305 integrin complex GO:0016020 membrane GO:0016021 integral component of membrane
gi|1174650314|ref|XP_020563678.1|	alpha-actinin-4 isoform X3 [Oryzias latipes]	LOC101155449	2	4	7	14	3.5	Calponin homology (CH) domain	0.458	0.105	NO	NP	GO:0005509 calcium ion binding GO:0005515 protein binding	NP
gi|1174651742|ref|XP_020564011.1|	LOW QUALITY PROTEIN: unconventional myosin-Ic [Oryzias latipes]	myo1c	1	2	1	1	0.5	Myosin head (motor domain)	0.264	0.13	NO	NP	GO:0005524 ATP binding GO:0003774 motor activity GO:0003779 actin bindng GO:0000166 nucleotide binding	GO:0016459 myosin complex
gi|1174653663|ref|XP_011481651.2|	LOW QUALITY PROTEIN: erythrocyte band 7 integral membrane protein-like [Oryzias latipes]	LOC105355599	2	4	1	2	0.5	SPFH domain / Band 7 family	0.209	0.101	NO	NP	NP	NP
gi|1174655136|ref|XP_004076843.2|	14-3-3 protein epsilon-like [Oryzias latipes]	YWHAE	3	7	2	3	0.428571	14-3-3	0.452	0.119	NO	NP	GO:0019904 protein domain specific binding	NP
gi|1174656117|ref|XP_020564993.1|	spectrin beta chain, non-erythrocytic 1 [Oryzias latipes]	LOC101159770	6	15	3	6	0.4	Calponin homology (CH) domain	0.201	0.109	NO	GO:00051693 actin filament capping GO:0030036 actin cytoskeleton organization	GO:0005200 structural constituent of cytoskeleton GO:0003779 actin binding	GO:0008091 spectrin GO:0005856 cytoskeleton GO:0005737 cytoplasm GO:0031941 filamentous actin GO:0005815 microtubule organizing center
gi|1174656153|ref|XP_020564999.1|	sulfotransferase 6B1 [Oryzias latipes]	sult6b1	2	4	2	10	2.5	Sulfotransferase domain	0.363	0.099	NO	NP	GO:0008146 sulfotransferase activity GO:0016740 transferase activity	NP
gi|1174656185|ref|XP_020565004.1|	actin-related protein 2 isoform X1 [Oryzias latipes]	actr2	1	1	2	6	6	Actin	0.453	0.105	NO	GO:0007015 actin filament organization GO:0034314 Arp2/3 complex-mediated actin nucleation	GO:0005524 ATP binding	GO:0005856 cytoskeleton GO:0005885 Arp2/3 protein complex
gi|1174657282|ref|XP_020565292.1|	vinculin-like isoform X1 [Oryzias latipes]	LOC101172101	0	0	2	4	NC	Vinculin family	0.173	0.116	NO	GO:0086013 membrane repolarization during cardiac muscle cell action potential GO:0060047 heart contraction GO:0045214 sarcomere organization GO:0007155 cell adhesion	GO:0003779 actin binding GO:0005198 structural molecule activity GO:0051015 actin filament binding	GO:0005925 focal achesion GO:0005912 adherens junction GO:0015629 actin cytoskeleton
gi|1174659995|ref|XP_020565949.1|	uncharacterized protein LOC101163028 [Oryzias latipes]	LOC101163028	3	9	2	4	NC	No info	0.909	0.215	NO	GO:0055113 epiboly involved in gastrulation with mouth forming second GO:0043009 chordate embryonic development GO:0000280 nuclear division	NP	NP
gi|1174659997|ref|XP_004078311.2|	40S ribosomal protein S19 [Oryzias latipes]	rps19	2	15	2	5	0.333333	Ribosomal_S19e	0.79	0.239	NO	GO:0072332 intrinsic apoptotic signaling pathway by p53 class mediator GO:0048821 erythrocyte development GO:0045646 regulation of erythrocyte differentiation GO:0045088 regulation of innate immune response GO:0043009 chordate embryonic development GO:0042541 hemoglobin biosynthetic process GO:0035284 brain segmentation GO:0030218 erythrocyte differentiation GO:0006412 translation	GO:0003735 structural constituent of ribosome	GO:0005840 ribosome
gi|1174660727|ref|XP_020566143.1|	prostaglandin reductase 1 [Oryzias latipes]	LOC101158478	1	2	3	6	3	Zinc-binding dehydrogenase	0.346	0.105	NO	GO:0055114 oxidation-reduction process	NP	NP
gi|1174662549|ref|XP_004079031.2|	microsomal glutathione S-transferase 3 [Oryzias latipes]	mgst3	0	0	2	2	NC	MAPEG family	0.781	0.41	NO	NP	NP	NP
gi|1174662573|ref|XP_020566567.1|	peroxiredoxin-1 [Oryzias latipes]	LOC101175597	1	6	5	25	4.16667	AhpC-TSA	0.598	0.123	NO	GO:0045454 cell redox homeostasis GO:0045321 leukocyte activation GO:0042744 hydrogen peroxide catabolic process GO:0019430 removal of superoxide radicals GO:0006979 response to oxidative strees GO:0055114 oxidation-reduction process	GO:0008379 thioredoxin peroxidase activity GO:0016209 antioxidant activity GO:0016491 oxidoreductase activity GO:0008379 thioredoxin peroxidase activity	GO:0005829 cytosol GO:0032991 protein-containing complex
gi|1174662693|ref|XP_020566588.1|	collagen alpha-2(VI) chain-like isoform X3 [Oryzias latipes]	LOC101162553	8	14	13	36	2.57143	von Willebrand factor type A domain	0.247	0.554	YES	NP	NP	NP
gi|1174665603|ref|XP_020567260.1|	60S ribosomal protein L34 [Oryzias latipes]	rpl34	4	8	3	3	0.375	Ribosomal protein L34e	0.828	0.099	NO	GO:0006412 translation	GO:0003735 structural constituent of ribosome	GO:0005622 intracellular GO:0005840 ribosome
gi|1174670504|ref|XP_020566137.1|	retinol dehydrogenase 7-like isoform X1 [Oryzias latipes]	LOC101170573	0	0	2	2	NC	Short-chain dehydrogenase	0.71	0.716	YES	GO:00855114 oxidation-reduction process	GO:0016491 oxidoreductase activity	GO:0016021 integral component of membrane GO:0016020 membrane
gi|1174670751|ref|XP_004080972.2|	40S ribosomal protein S20 [Oryzias latipes]	RPS20	3	20	2	7	0.35	Ribosomal protein S10p/S20e	0.73	0.104	NO	GO:0006412 translation	GO:0003723 RNA binding GO:0003735 structural constituent of ribosome	GO:0005840 ribosome GO:0015935 small ribosomal subunit
gi|1174672733|ref|XP_020568555.1|	amine oxidase [flavin-containing] [Oryzias latipes]	LOC114426721	1	2	3	9	4.5	Amino oxidase	0.838	0.121	NO	GO:00855114 oxidation-reduction process GO:0042402 cellular biogenic amine catabolic process	GO:0016491 oxidoreductase activity GO:0008131 primary amine oxidase activity	GO:0016020 membrane GO:0016021 integral component of membrane
gi|1174672814|ref|XP_020568570.1|	LOW QUALITY PROTEIN: protein TFG [Oryzias latipes]	tfg	2	4	0	0	0	PB1	0.273	0.102	NO	GO:0006888 ER to Golgi vesicle-mediated transport GO:0048208 COPII vesicle coating	GO:0042802 identical Protein binding	GO:0000139 Golgi membrane GO:0005737 cytoplasm
gi|1174674271|ref|XP_020568916.1|	desmin-like [Oryzias latipes]	LOC101166836	2	5	4	13	2.6	Filament Head, Filament	0.814	0.114	NO	NP	GO:0005198 structural molecular activity	GO:0005882 intermediate Filament
gi|1174674294|ref|XP_020568922.1|	alpha-aspartyl dipeptidase-like [Oryzias latipes]	LOC101174545	1	1	2	4	4	Peptidase family S51	0.519	0.187	NO	GO:0006508 proteolysis	GO:0008233 peptidase activity GO:0008236 serine-type peptidase activity	NP
gi|1174674377|ref|XP_020568947.1|	collagen alpha-3(VI) chain-like isoform X1 [Oryzias latipes]	LOC105356733	3	6	6	12	2	von Willebrand factor type A domain	0.626	0.852	YES	NP	NP	NP
gi|1174675660|ref|XP_020569246.1|	microsomal glutathione S-transferase 1 [Oryzias latipes]	mgst1	2	5	1	2	0.4	MAPEG family	0.193	0.214	NO	NP	NP	GO:0016020 membrane GO:0016021 integral component of membrane
gi|1174676061|ref|XP_020569355.1|	plastin-1 [Oryzias latipes]	LOC101168586	0	0	3	4	NC	EF hand domain	0.406	0.099	NO	GO:0051639 actin filament network formation GO:0051017 actin filament bundle assembly	GO:0051015 actin filament binding GO:0005509 calcium ion binding GO:0003779 actin binding	GO:0032432 actin filament bundle GO:0005884 actin filament
gi|1174676569|ref|XP_020569495.1|	creatine kinase B-type isoform X2 [Oryzias latipes]	ckb	7	18	7	43	2.38889	ATP:guanido phosphotransferase, N-terminal domain	0.219	0.101	NO	NP	GO:0003824 catalytic activity GO:0016301 kinase activity GO:0016772 transferase activity, transferring phosphorus-containing groups	NP
gi|1174678183|ref|XP_020569901.1|	rab GDP dissociation inhibitor beta-like [Oryzias latipes]	LOC101168509	0	0	2	3	NC	GDP dissociation inhibitor	0.366	0.126	NO	GO:0016192 vesicle-mediated transport GO:0043547 positive regulation of GTPase activity GO:0050790 regulation of catalytic activity GO:0007264 small GTPase mediated signal transduction GO:0015031 protein transport	GO:0017137 Rab GTPase binding GO:0005093 Rab GDP-dissociation inhibitor activity GO:0005092 GDP-dissociation inhibitor activity GO:005096 GTPase activator activity	GO:0005737 cytoplasm
gi|1174678460|ref|XP_020569963.1|	staphylococcal nuclease domain-containing protein 1 [Oryzias latipes]	snd1	2	4	3	15	3.75	Staphylococcal nuclease homologue	0.292	0.185	NO	GO:0090305 nucleic acid phosphodiester bond hydrolysis GO:0090502 RNA phosphodiester bond hydrolysis, endonucleolytic GO:0031047 gene silencing by RNA	GO:0004518 nuclease activity GO:0004521 endoribonuclease activity	GO:0016442 RISC complex GO:0005737 cytoplasm
gi|1174680249|ref|XP_020570362.1|	collagen alpha-1(XII) chain [Oryzias latipes]	LOC101172377	1	2	2	4	2	fn3, VWA, Collagen	0.458	0.848	YES	GO:0003429 growth plate cartilage chondrocyte morphogenesis GO:0048679 regulation of axon regeneration GO:0031099 regeneration	NP	GO:0062023 collagen-containing extracellular matrix GO:0031012 extracellular matrix GO:0005615 extracellular Space
gi|1174683017|ref|XP_020555867.1|	pyruvate kinase PKM isoform X1 [Oryzias latipes]	LOC101170748	1	1	3	6	6	Pyruvate kinase, barrel domain	0.541	0.114	NO	GO:0006096 glycolytic process GO:0016310 phosphorylation	GO:0000287 magnesium ion binding GO:0003824 catalytic activity GO:0004743 pyruvate kinase activity GO:0030955 potassium ion binding GO:0016301 kinase activity GO:0016740 transferase activity	NP
gi|1174683558|ref|XP_020557031.1|	vitellogenin 1 isoform X1 [Oryzias latipes]	ol-vit1	5	46	26	123	2.67391	Vitellogenin N, DUF1943, DUF1944, VWD,	0.245	0.763	YES	GO:0006869 lipid transport	GO:0005319 lipid transporter activity	NP
gi|1174684173|ref|XP_020557950.1|	vitellogenin-1-like [Oryzias latipes]	LOC101173135	2	17	6	36	2.11765	vitellogenin N, DUF1943, DUF1944, VWD		0.697	YES	GO:0006869 lipid transport	GO:0005318 lipid transporter activity	NP
gi|1174684238|ref|XP_020557968.1|	vitellogenin-like [Oryzias latipes]	LOC101161140	1	1	8	19	19	Vitellogenin lipid transport domain	0.597	0.797	YES	GO:0071391 cellular response to estrogen stimulus GO:0006869 lipid transport	GO:0005319 lipid transporter activity	NP
gi|1174687116|ref|XP_004068527.2|	glutathione peroxidase 1 [Oryzias latipes]	gpx1	0	0	2	3	NC	GSHPx	0.358	0.187	NO	GO:0006979 response to oxidative stress GO:00855114 oxidation-reduction process GO:0042744 hydrogen peroxide catabolic process GO:0042542 response to hydrogen peroxide GO:0010269 response to selenium ion GO:0006749 glutathione metabolic process GO:0098869 cellular oxidant detoxification	GO:0004602 glutathione peroxidase activity GO:0004601 peroxidase activity GO:0016491 oxidoreductase activity	GO:0005829 cytosol GO:0005739 mitochondrion
gi|1174687476|ref|XP_020558768.1|	guanine nucleotide-binding protein G(I)/G(S)/G(T) subunit beta-1-like [Oryzias latipes]	LOC101168199	0	0	2	5	NC	WD domain, G-beta repeat	0.48	0.104	NO	GO:0007165 signal transduction	NP	NP
gi|1174687825|ref|XP_020558855.1|	ras-related protein Rap-1A-like [Oryzias latipes]	LOC104961557	1	2	1	1	0.5	Ras family	0.54	0.134	NO	GO:0007165 signal transduction GO:0032486 Rap protein signal transduction GO:2000301 negative regulation of synaptic vesicle exocytosis GO:0071320 cellular response to cAMP GO:007264 small GTPase mediated signal transduction	GO:0005525 GTP binding GO:0003924 GTPase activity GO:0000166 nucleotide binding	GO:0016020 membrane GO:0005886 plasma membrane
gi|1174688165|ref|XP_004069004.3|	dolichyl-diphosphooligosaccharide--protein glycosyltransferase subunit 1 [Oryzias latipes]	rpn1	4	13	2	4	0.307692	WD40	0.303	0.72	YES	GO:0006486 protein glycosylation GO:0018279 protein N-linked glycosylation via asparagine	GO:004579 dolichyl-diphosphooligosaccharide-protein glycotransferase activity	GO:0005789 endoplasmic reticulum GO:0016021 integral component of membrane GO:0016020 membrane
gi|1174688409|ref|XP_011473581.2|	60S acidic ribosomal protein P0 [Oryzias latipes]	rplp0	3	5	5	11	2.2	Ribosomal protein L10	0.154	0.166	NO	GO:0042254 ribosome biogenesis	NP	GO:0005840 ribosome
gi|1174689613|ref|XP_020559224.1|	protein-glutamine gamma-glutamyltransferase 2-like [Oryzias latipes]	LOC101173460	2	20	4	43	2.15	transglut N, Transglut Core, Transglut C	0.531	0.102	NO	GO:0018149 peptide cross-linking	GO:0003810 protein-glutamine gamma-glutamyltransferase activity GO:0046872 metal ion binding	5739 mithochondrion
gi|1174689901|ref|XP_004069370.2|	40S ribosomal protein S23 [Oryzias latipes]	rps23	0	0	2	2	NC	Ribosomal protein S12/S23	0.481	0.112	NO	GO:0006412 translation	GO:0003735 structural constituent of ribosome	GO:0005840 ribosome GO:0015935 small ribosomal subunit
gi|1174690518|ref|XP_004069454.2|	creatine kinase U-type, mitochondrial-like [Oryzias latipes]	LOC101164721	2	5	5	28	5.6	ATP-gue PtransN, ATP gua Ptrans	0.489	0.158	NO	GO:0046314 phosphocreatine biosynthetic process GO:0016310 phosphorylation	GO:0003824 catalytic activity GO:0016301 kinase activity 16772 transferase activity, transferring phosphorus-containing groups 4111 creatine kinase activity GO:0005524 ATP binding GO:0000166 nucleotide binding	NP
gi|1174691033|ref|XP_020559596.1|	cytochrome c oxidase subunit 5A, mitochondrial-like [Oryzias latipes]	LOC101170179	2	5	0	0	0	COX5A	0.81	0.17	NO	NP	GO:0004129 cytochrome-c oxidase activity	GO:0005743 mitochondrial inner membrane
gi|1174691422|ref|XP_020559705.1|	inter-alpha-trypsin inhibitor-like isoform X2 [Oryzias latipes]	LOC104953451	0	0	3	5	NC	Kunitz domain	0.025	0.102	NO	GO:0010951 negative regulation of endopeptidase activity	GO:0004867 serine-type endopeptidase inhibitor activity	GO:0004867 integral component of membrane GO:0016020 membrane
gi|1174691512|ref|XP_004069703.2|	isocitrate dehydrogenase [NADP], mitochondrial [Oryzias latipes]	LOC101171328	1	6	3	18	3	Isocitrate/isopropylmalate dehydrogenase	0.33	0.119	NO	GO:0006102 isocitrate metabolic process GO:00855114 oxidation-reduction process GO:0006099 tricarboxylic acid cycle GO:0006739 NADP metabolic process	GO:0016491 oxidoreductase activity GO:0000287 magnesium ion binding GO:0004450 isocitrate dehydrogenase (NADP+) activity GO:0016616 oxidoreductase activity, acting on the CH-OH group of donors, NAD or NADP as acceptor GO:0051287 NAD binding GO:0046872 metal ion binding	NP
gi|1174691752|ref|XP_020559781.1|	ADP-ribosylation factor 4 [Oryzias latipes]	LOC101172462	2	2	1	4	2	ADP-ribosylation factor family	0.491	0.178	NO	NP	GO:0005525 GTP binding	GO:0005622 intracellular
gi|1174694401|ref|XP_020560388.1|	60S ribosomal protein L32 [Oryzias latipes]	rpl32	2	4	1	2	0.5	Ribosomal L32e	0.221	0.107	NO	GO:0006412 translation	GO:0003735 structural constituent of ribosome	GO:0005840 ribosome
gi|1174695949|ref|XP_004071230.2|	myosin regulatory light chain 2, skeletal muscle isoform [Oryzias latipes]	mylpf	2	2	0	0	0	NP	0.395	0.201	NO	NP	GO:0005509 calcium ion binding	NP
gi|126632543|emb|CAM56629.1|	ADP-ribosylation factor 5 [Danio rerio]	arf5	2	9	1	2	0.222222	ADP-ribosylation factor family	0.548	0.186	NO	NP	GO:0005525 GTP binding GO:0000166 nucleotide binding	NP
gi|133777830|gb|AAI15140.1|	Rpl9 protein [Danio rerio]	rpl9	1	1	1	2	2	Ribsomal L6	0.634	0.098	NO	GO:0006412 translation	GO:0003735 structural constituent of ribosome GO:0019843 rRNA binding	GO:0022625 cytosolic large ribosomal subunit GO:0005840 ribosome
gi|14422377|dbj|BAB60851.1|	b2-microglobulin [Oryzias latipes]	orla-b2m	2	4	1	1	0.25	C1-set	0.92	0.699	YES	GO:0006955 immune response GO:0002474 antigen processing and presentation of peptide antigen via MHC class I	NP	GO:0042612 MHC class I protein complex GO:0005576 extracellular region
gi|152013098|gb|AAI50408.1|	Guanine nucleotide binding protein (G protein), beta polypeptide 2-like 1 [Danio rerio]	GNB2L1	1	4	2	9	2.25	WD40	0.455	0.113	NO	GO:0001525 angiogenesis GO:0030178 negative regulation of Wnt signaling pathway GO:0032880 regulation of protein localization GO:0051302 regulation of cell division GO:0060027 convergent extension involved in gastrulation GO:2000114 regulation of establishment of cell polarity GO:2000543 positive regulation of gastrulation	GO:0043022 ribosome binding GO:0019899 enzyme binding GO:0005080 protein kinase C binding	GO:0005737 cytoplasm GO:0005840 ribosome GO:0005634 nucleus
gi|156230442|gb|AAI52145.1|	Anterior gradient homolog 2 (Xenopus laevis) [Danio rerio]	agr2	3	4	0	0	0	Thioredoxin_7	0.864	0.868	YES	GO:0010811 positive regulation of cell-substrate adhesion GO:0060575 intestinal epithelial cell differentiation GO:0060548 negative regulation of cell death	GO:0042803 protein homodimerization activity	GO:0005576 extracellular region GO:0005783 endoplasmic reticulum
gi|157278068|ref|NP_001098134.1|	choriogenin Hminor precursor [Oryzias latipes]	LOC100049191	1	1	2	10	10	Trefoil; Zona pellucida	0.592	0.826	YES	NP	NP	NP
gi|157278086|ref|NP_001098143.1|	nuclease-sensitive element-binding protein 1 [Oryzias latipes]	ybx1	3	4	1	1	0.25	CSD	0.488	0.106	NO	GO:0006355 regulation of transcription, DNA-templated	GO:0003676 nucleic acid binding GO:0003723 RNA binding	GO:0005634 nucleus
gi|157278094|ref|NP_001098147.1|	vitellogenin 1 precursor [Oryzias latipes]	ol-vit1	5	34	26	110	3.23529	Vitellogenin_N; DUF1943; DUF1944; VWD	0.222	0.763	YES	GO:0006869 lipid transport	GO:0005319 lipid transporter activity	NP
gi|157278270|ref|NP_001098237.1|	cytoglobin-1 [Oryzias latipes]	cygb1	0	0	2	2	NC	Globin	0.484	0.102	NO	GO:0015671 oxygen transport	GO:0005506 iron ion binding GO:0019825 oxygen binding GO:0020037 heme binding GO:0046872 metal ion binding GO:0005344 oxygen carrier activity	GO:0005737 cytoplasm
gi|157278329|ref|NP_001098266.1|	alcohol dehydrogenase class-3 [Oryzias latipes]	adh5	1	2	2	12	6	ADH N ADH zinc N	0.388	0.114	NO	GO:00855114 oxidation-reduction process	GO:008270 zinc ion binding GO:0016491 oxidoreductase activity	NP
gi|157278349|ref|NP_001098277.1|	choriogenin H precursor [Oryzias latipes]	LOC100049432	2	3	2	9	3	Zona_pellucida	0.71	0.835	YES	NP	NP	GO:0005576 extracellular region
gi|157278415|ref|NP_001098310.1|	vitellogenin II precursor [Oryzias latipes]	vit-6	1	2	3	9	4.5	Vitellogenin_N; DUF1943; DUF1944; VWD	0.298	0.75	YES	GO:0071391 cellular response to estrogen stimulus GO:0032355 response to estradial GO:0006869 lipid transport	GO:0005319 lipid transporter activity	NP
gi|157278477|ref|NP_001098340.1|	60S ribosomal protein L7 [Oryzias latipes]	rpl7	6	22	5	7	0.318182	Ribosomal_L30_N; Ribosomal_L30	0.349	0.112	NO	GO:0051723 regulation of cell cycle GO:0000463 maturation of LSU-rRNA from tricistronic rRNA transcript (SSU-rRNA, 5.8S rRNA, LSU-rRNA)	GO:0003735 structural constituent of ribosome	GO:0022625 cytosolic large ribosomal subunit GO:0005840 ribosome
gi|157278487|ref|NP_001098345.1|	annexin A10 [Oryzias latipes]	anxa10	1	1	3	4	4	Annexin	0.659	0.109	NO	GO:0050819 negative regulation of coagulation GO:2000145 regulation of cell motility	GO:0005509 calcium ion binding GO:005544 calcium-dependent phospholipid binding	NP
gi|157311655|ref|NP_001098552.1|	complement component C3-1 precursor [Oryzias latipes]	c3-1	3	17	7	35	2.05882	A2M_N; A2M_N_2; ANATO; A2M, Thiol-ester_cl; A2M_comp, A2M recap; NTR	0.484	0.9	Y	GO:0006956 complement activation GO:0010951 negative regulation of endopeptidase activity	GO:0004866 endopeptidase Inhibitor Activity	GO:0005576 extracellular region GO:0005615 extracellular Space
gi|157422722|gb|AAI53437.1|	Rpl14 protein [Danio rerio]	rpl14	0	0	2	3	NC	Ribosomal L14e	0.593	0.164	NO	GO:0006412 translation GO:0042273 ribosomal large subunit biogenesis	GO:0003735 structural constituent of ribosome	GO:0022625 cytosolic large ribosomal subunit GO:0005840 ribosome
gi|157836020|pdb|2QO4|A	Chain A, Crystal Structure Of Zebrafish Liver Bile Acid-Binding Protein Complexed With Cholic Acid	fabp10a	2	8	0	0	0	Lipocalin / cytosolic fatty-acid binding protein family	0.831	0.115	NO	GO:0006810 transport	GO:0005215 transporter activity GO:0005504 fatty acid binding GO:0008289 lipid binding	NP
gi|18157533|dbj|BAB83848.1|	PSMB8-A [Oryzias latipes]	psmb8	0	0	2	4	NC	Proteasome	0.439	0.109	NO	GO:0006508 proteolysis GO:0051603 proteolysis involved in cellular protein catabolic process	GO:0004175 endopeptidase activity GO:0004298 threonine-type endopeptidase activity GO:0008233 peptidase activity GO:0016787 hydrolase activity	GO:0000502 proteasome complex GO:0005634 nucleus GO:0005737 cytoplasm GO:0005839 proteasome core complex
gi|182888798|gb|AAI64223.1|	Rpl27 protein [Danio rerio]	rpl27	0	0	2	3	NC	Ribosomal L27e protein family	0.6	0.172	NO	GO:0006412 translation 30218 erythrocyte differentiation	GO:0003735 structural constituent of ribosome	98556 cytoplasmic side of rough endoplasmic reticulum membrane GO:0015934 large ribosomal subunit 22625 cytosolic large ribosomal subunit GO:0005840 ribosome GO:0005737 cytoplasm GO:0005783 endoplasmic reticulum 5791 rough endoplasmic reticulum
gi|182889290|gb|AAI64893.1|	Calm1b protein [Danio rerio]	calm1	1	1	2	5	5	EF-hand domain	0.676	0.101	NO	GO:0019722 calcium-mediated signaling	GO:0005509 calcium ion binding GO:0046872 metal ion binding	NP
gi|182890794|gb|AAI65413.1|	Rpl12 protein [Danio rerio]	rpl12	1	7	2	3	0.428571	Ribosomal L11_N; Ribosomal L11	0.764	0.123	NO	GO:0006412 translation GO:0000027 ribosomal large subunit assembly	GO:0070180 large ribosomal subunit rRNA binding GO:0019843 rRNA binding GO:0003735 structural constituent of ribosome	GO:0022625 cytosolic large ribosomal subunit GO:0015934 large ribosomal subunit GO:0005840 ribosome
gi|182891500|gb|AAI64640.1|	Vdac2 protein [Danio rerio]	vdac2	6	17	2	8	0.470588	Porin 3	0.27	0.101	NO	GO:0015698 inorganic anion transport GO:0031101 fin regeneration GO:0036444 calcium import into the mitochondrion 8016 regulation of heart contraction GO:0055085 transmembrane transport GO:0098656 anion transmembrane transport	GO:008308 voltage-gated anion channel activity GO:0015267 channel activity GO:0042803 protein homodimerization activity	GO:0005741 mitochondrial outer membrane GO:0005886 plasma membrane
gi|195183704|dbj|BAD93267.2|	TAP binding protein [Oryzias latipes]	tapbp	3	9	2	2	0.222222	V-set	0.809	0.715	YES	GO:0019885 antigen processing and presentation of endogenous peptide antigen via MHC class I	NP	GO:0016020 membrane
gi|21105451|gb|AAM34669.1|AF506225_1	small nuclear ribonucleoprotein D1 [Danio rerio]	snprd1	2	4	1	1	0.25	LSM	0.463	0.168	NO	GO:0000387 spliceosomal snRNP assembly GO:0006396 RNA processing GO:0007507 heart development GO:0006397 mRNA processing GO:0008380 RNA splicing	GO:0003723 RNA binding	GO:0000243 commitment complex GO:0005682 U5 snRNNP GO:0005685 U1 snRNNP GO:0005686 U2 snRNNP GO:0005687 U4 snRNNP GO:0005689 U12-type spliceosomal complex GO:0034715 plCln-Sm protein complex GO:00341719 SMN-Sm protein complex GO:0071013 catalytic step spliceosome
gi|259443395|emb|CBF59541.1|	unnamed protein product [Danio rerio]	psma5	0	0	4	6	NC	ProteasomeA N Proteasome	0.477	0.101	NO	GO:0006508 proteolysis GO:006511 ubiquitin-dependen protein catabolic process GO:0043161 proteasome-mediated ubiquitin-dependent protein catabolic process GO:0010499 proteasomal ubiquitin-independent protein catabolic process GO:0010498 proteasomal protein catabolic process GO:0051603 proteolysis involved in cellular protein catabolic process	GO:0004175 endopeptidase activity GO:0004298 threonine-type endopeptidase activity GO:0008233 peptidase activity GO:0016787 hydrolase activity	GO:0000502 proteasome complex GO:0005634 nucleus GO:0005737 cytoplasm GO:0005839 proteasome core complex GO:0019773 proteasome core complex, alpha-subunit complex
gi|329185063|ref|NP_001002129.2|	ras-related protein Rab-1B [Danio rerio]	rab1bb	1	1	1	4	4	Ras	0.354	0.136	NO	GO:0032482 Rab protein signal transduction GO:0006886 intracellular protein transport	GO:0003924 GTPase activity GO:0005525 GTP binding	GO:0000139 Golgi membrane
gi|33286931|gb|AAH55384.1|	Prohibitin [Danio rerio]	phb	1	1	2	4	4	Band_7	0.581	0.267	NO	NP	NP	membrane
gi|33989490|gb|AAH56516.1|	Proteasome (prosome, macropain) 26S subunit, non-ATPase, 2 [Danio rerio]	psmd2	0	0	2	8	NC	PC_rep	0.466	0.108	NO	GO:0043161 proteasome-mediated ubiquitin-dependent protein catabolic process GO:0042176 regulation of protein catabolic process GO:0050790 regulation of catalytic activity	GO:0030234 enzyme regulator activity	GO:0034515 proteasome storage granule GO:0008540 proteasome regulatory particle, base subcomplex GO:0005634 nucleus GO:0000502 proteasome complex
gi|33991794|gb|AAH56526.1|	Myosin, light polypeptide 9, like [Danio rerio]	myl12.1	4	6	1	1	0.166667	EF Hands 6	0.634	0.106	NO	NP	GO:0005509 calcium ion binding	NP
gi|390136295|pdb|3VM5|A	Chain A, Recombinant Medaka Fish Alpha-amylase Expressed In Yeast Pichia Pastoris	LOC101163630	6	28	13	65	2.32143	Alpha-amylase; Alpha-amylase_C	0.53	0.185	NO	GO:0005975 carbohydrate metabolic process	GO:0003824 catalytic activity GO:0004556 alpha-amylase activity GO:0043169 cation binding GO:0016787 hydrolase activity GO:0016798 hydrolase activity, acting on glycosyl bonds GO:0043169 cation binding GO:0046872 metal ion binding GO:00103025 alpha-amylase activity (releasing maltohexaose)	GO:0008152 metabolic process
gi|432846905|ref|XP_004065918.1|	succinate--CoA ligase [ADP/GDP-forming] subunit alpha, mitochondrial [Oryzias latipes]	suclg1	2	3	1	1	0.333333	CoA_binding, Ligase_CoA	0.236	0.236	NO	GO:0009142 nucleoside triphosphate biosynthetic process GO:0006105 succinate metabolic process GO:0006104 succinyl-CoA metabolic process GO:0006099 tricarboxylic acid cycle GO:0006165 nucleoside diphosphate phosphorylation	GO:0004775 succinate-CoA ligase (ADP-forming) activity GO:0004550 nucleoside diphosphate kinase activity GO:0003824 catalytic activity GO:0048037 cofactor binding GO:0004776 succinate-CoA ligase (GDP-forming) activity GO:0004774 succinate-CoA ligase activity GO:0000166 nucleotice binding GO:0016874 ligase activity	GO:0005739 mitochondrion
gi|432847411|ref|XP_004066011.1|	protein disulfide-isomerase-like [Oryzias latipes]	LOC101164281	1	2	5	19	9.5	Thioredoxin; Thioredoxin_6	0.721	0.898	YES	GO:0045454 cell redox homeostasis	GO:0016853 isomerase activity GO:0003756 protein disulfide isomerase activity	GO:0005783 endoplasmic reticulum
gi|432849188|ref|XP_004066575.1|	sodium/potassium-transporting ATPase subunit alpha-1 [Oryzias latipes]	LOC100049445	1	12	11	43	3.58333	Cation_ATPase _N, E1-E2 ATPase, Cation_ATPase, Hydrolase, Cation_ATPase_C,	0.608	0.102	NO	GO:00006813 potassium ion transport GO:00006814 sodium ion transport	GO:0000166 nucleotide binding GO:0005391 sodium:potassium-exchanging ATPase activity GO:0005GO:0000524 ATP binding GO:0046872 metal ion binding	GO:0016021 integral component of membrane
gi|432849635|ref|XP_004066599.1|	sorcin-like [Oryzias latipes]	LOC101156758	0	0	2	5	NC	EF-hand_8	0.888	0.099	NO	NP	NP	GO:0005881 cytoplasmic microtubule GO:0016020 membrane GO:0016021 integral component of membrane
gi|432850599|ref|XP_004066827.1|	cathepsin D [Oryzias latipes]	LOC101161712	1	2	4	5	2.5	Asp	0.7	0.643	YES	GO:0006508 proteolysis	GO:0004190 aspartic-type endopeptidase activity GO:0008233 peptidase activity GO:0016787 hydrolase activity	5764 lysosome
gi|432851103|ref|XP_004066857.1|	chymotrypsin A-like [Oryzias latipes]	LOC101170410	3	36	4	18	0.5	Trypsin	0.857	0.892	YES	GO:0006508 proteolysis	GO:0004252 serine-type endopeptidase activity GO:0008233 peptidase activity GO:0016787 hydrolase activity	NP
gi|432851203|ref|XP_004066906.1|	transaldolase [Oryzias latipes]	taldo1	0	0	2	3	NC	TAL_FSA	0.324	0.13	NO	GO:0005975 carbohydrate metabolic process GO:0006098 pentose-phosphate shunt GO:0009052 pentose-phosphate shunt, non-oxidative branch	GO:0003824 catalytic activity 4801 sedoheptulose-7-phosphate:D-glyceraldehyde-3-phosphate glyceronetransferase activity GO:0016740 transferase activity	GO:0005737 cytoplasm
gi|432852473|ref|XP_004067265.1|	cytochrome c oxidase subunit 4 isoform 1, mitochondrial [Oryzias latipes]	LOC101171816	3	4	1	2	0.5	COX4	0.138	0.214	NO	GO:0001666 response to hypoxia GO:0022900 electron transport chain GO:1902600 proton transmembrane transport	GO:0004129 cytochrome-c oxidase activity	GO:0016020 membrane GO:0016021 integral component of membrane
gi|432853515|ref|XP_004067745.1|	elongation factor 2-like [Oryzias latipes]	LOC101171982	3	4	10	35	8.75	GTP_EFTU, GTP_EFTU_D2, EFG_II, EFG_IV, EFG_C	0.383	0.104	N	NP	GO:0003924 GTPase activity GO:0005525 GTP binding	NP
gi|432854516|ref|XP_004067939.1|	profilin-2-like isoform X1 [Oryzias latipes]	LOC101161232	6	30	5	14	0.466667	Profilin	0.515	0.113	NO	GO:0030036 actin cytoskeleton organization	GO:0003779 actin binding	NP
gi|432858257|ref|XP_004068870.1|	cysteine and glycine-rich protein 1-like [Oryzias latipes]	LOC101156811	0	0	2	2	NC	LIM	0.211	0.115	NO	GO:0060537 muscle tissue development GO:0045214 sarcomere organization GO:0030036 actin cytoskeleton organization	GO:0042805 actinin binding GO:008307 structural constituent of muscle GO:0046872 metal ion binding	GO:0030018 Z disc GO:0005737 cytoplasm GO:0005634 nucleus
gi|432858842|ref|XP_004068965.1|	chitinase-3-like protein 1 [Oryzias latipes]	LOC101158601	5	17	4	5	0.294118	Glyco_hydro_18; CBM_14	0.724	0.794	YES	GO:0005975 carbohydrate metabolic process GO:0006030 chitin metabolic process GO:0006032 chitin catabolic process	GO:0004568 chitinase activity GO:0008061 chitin binding	GO:0005576 extracellular region GO:0005737 cytoplasm
gi|432859564|ref|XP_004069157.1|	probable aminopeptidase NPEPL1 [Oryzias latipes]	npepl1	1	2	2	5	2.5	Peptidase_M17	0.497	0.118	NO	GO:0006508 proteolysis GO:0019538 protein metabolic process	GO:0004177 aminopeptidase activity GO:0008235 metalloexopeptidase activity 30145 manganese ion binding	GO:0005737 cytoplasm
gi|432859717|ref|XP_004069229.1|	myosin regulatory light polypeptide 9 [Oryzias latipes]	LOC101167032	5	13	2	3	0.230769	EF-hand domain	0.656	0.106	NO	NP	GO:0005509 calcium ion binding	NP
gi|432860335|ref|XP_004069507.1|	peptidyl-prolyl cis-trans isomerase B [Oryzias latipes]	ppib	4	8	2	4	0.5	Pro-isomerase	0.838	0.425	NO	GO:0000413 protein peptidyl-prolyl isomerization GO:0042026 protein refolding GO:0006457 protein folding	GO:0003755 peptidyl-prolyl cis-trans isomerase activity GO:0051082 unfolded protein binding GO:0016018 cyclosporin A binding GO:0016853 isomerase activity	NP
gi|432861642|ref|XP_004069666.1|	60S ribosomal protein L4 [Oryzias latipes]	rpl4	4	15	4	7	0.466667	Ribosomal_L4; Ribos_L4_asso_C	0.378	0.101	NO	GO:0006412 translation	GO:0003735 structural constituent of ribosome	GO:0005840 ribosome GO:0022625 cytosolic large ribosomal subunit
gi|432862373|ref|XP_004069823.1|	aminopeptidase N-like [Oryzias latipes]	LOC101159739	0	0	6	12	NC	Peptidase M1 ERAP1 C	0.671	0.193	NO	GO:0006508 proteolysis	GO:0008237 metallopeptidase activity 8270 zinc ion binding	NP
gi|432864499|ref|XP_004070324.1|	keratin, type II cytoskeletal 8-like [Oryzias latipes]	LOC101168116	2	2	4	4	2	Keratin_2_head, filament	0.266	0.104	NO	NP	NP	GO:0045095 keratin filament
gi|432864509|ref|XP_004070328.1|	keratin, type I cytoskeletal 18-like [Oryzias latipes]	LOC101168952	7	34	2	15	0.441176	Filament	0.416	0.107	NO	NP	GO:0005198 structural molecule activity	GO:0005882 intermediate Filament
gi|432864544|ref|XP_004070342.1|	filamin-A-like isoform X3 [Oryzias latipes]	LOC101173301	8	38	14	93	2.44737	CH; filament	0.703	0.117	NO	NP	GO:0005515 protein binding GO:0051015 actin filament binding	NP
gi|432864683|ref|XP_004070408.1|	chymotrypsin-like elastase family member 2A [Oryzias latipes]	LOC101168538	1	1	3	8	8	Trypsin	0.749	0.823	YES	NP	GO:0005515 protein binding GO:0051015 actin filament binding	NP
gi|432865273|ref|XP_004070502.1|	proliferation-associated protein 2G4-like [Oryzias latipes]	LOC101170587	0	0	2	3	NC	Peptidase M24	0.251	0.123	NO	GO:0006508 proteolysis	GO:0004252 serine-type endopeptidase activity GO:0008233 peptidase activity; GO:0008236 serine-type peptidase activity GO:0016787 hydrolase activity	NP
gi|432865630|ref|XP_004070536.1|	transketolase-like [Oryzias latipes]	LOC101158764	3	8	2	17	2.125	Transket N Transket pyr Transket C	0.344	0.122	NO	NP	GO:0003676 nucleic acid binding	GO:0005737 cytoplasm GO:0005730 nucleolus
gi|432867195|ref|XP_004071072.1|	3-hydroxyacyl-CoA dehydrogenase type-2 [Oryzias latipes]	hsd17b10	0	0	2	2	NC	adh_short	0.416	0.21	NO	NP	GO:0003824 catalytic activity	NP
gi|432868002|ref|XP_004071363.1|	40S ribosomal protein S11 [Oryzias latipes]	rps11	0	0	3	4	NC	Ribosomal_S17_N; Ribosomal_S17	0.535	0.099	NO	GO:0055114 oxidation-reduction process	GO:0016491 oxidoreductase activity	NP
gi|432871202|ref|XP_004071883.1|	myosin-9 isoform X1 [Oryzias latipes]	myh9	9	20	19	77	3.85	Myosin_N; Myosin_head, IQ; Myosin_tail_1	0.084	0.101	NO	GO:0007018 microtubule-based movement	GO:0000166 nucleotide binding GO:0003774 motor activity 3GO:000777 microtubule motor activity GO:0003779 actin binding GO:0000524 ATP binding GO:0008017 microtubule binding GO:0051015 actin filament binding	GO:0016459 myosin complex
gi|432875424|ref|XP_004072835.1|	tubulin beta-1 chain [Oryzias latipes]	LOC101166392	0	0	4	17	NC	Tubulin, Tubulin C	0.528	0.102	NO	GO:0007017 microtubule-based process	GO:0003924 GTPase activity GO:0005200 structural constituent of cytoskeleton GO:0005525 GTP binding	GO:0005874 microtubule
gi|432876614|ref|XP_004073060.1|	heterogeneous nuclear ribonucleoprotein A0-like [Oryzias latipes]	LOC101168026	0	0	2	5	NC	HnRNAPA1 RRM 1	0.112	0.169	NO	NP	3676 nucleic acid binding GO:0003723 RNA binding	NP
gi|432877687|ref|XP_004073220.1|	thiosulfate sulfurtransferase/rhodanese-like domain-containing protein 1 [Oryzias latipes]	LOC101160667	3	8	1	2	0.25	Rhadanese	0.885	0.102	NO	NP	NP	NP
gi|432879831|ref|XP_004073569.1|	cadherin-related family member 2 [Oryzias latipes]	cdhr2	1	2	1	1	0.5	Cadherin	0.541	0.83	YES	GO:0007155 cell adhesion GO:0007156 homophilic cell adhesion via plasma membrane adhesion molecules	GO:0005509 calcium ion binding	GO:0005886 plasma membrane GO:0016020 membrane
gi|432881578|ref|XP_004073849.1|	14-3-3 protein beta/alpha-B-like [Oryzias latipes]	LOC101168878	2	4	3	14	3.5	14-3-3	0.233	0.103	NO	NP	GO:0019904 protein domain specific binding	NP
gi|432881621|ref|XP_004073869.1|	biotinidase-like [Oryzias latipes]	LOC101173953	2	3	0	0	0	CN_hydrolase	0.744	0.134	NO	GO:0006807 nitrogen compound metabolic process	NP	NP
gi|432882821|ref|XP_004074144.1|	60S ribosomal protein L15 [Oryzias latipes]	rpl15	2	16	2	7	0.4375	Ribosomal_L15e	0.244	0.127	NO	GO:0006412 translation	GO:0003735 structural constituent of ribosome	GO:0005840 ribosome
gi|432883013|ref|XP_004074190.1|	adenylyl cyclase-associated protein 1 [Oryzias latipes]	cap1										GO:0008154 actin polymerization or depolymerization GO:0007163 establishment or maintenance of cell polarity GO:0000902 cell morphogenesis GO:0008078 mesodermal cell migration GO:0001756 somitogenesis GO:0007010 cytoskeleton organization	GO:0008179 adenylate cyclase binding GO:0003779 actin binding	GO:0030864 cortical actin cytoskeleton
gi|432884731|ref|XP_004074562.1|	fructose-1,6-bisphosphatase 1-like [Oryzias latipes]	LOC101156992	0	0	2	6	NC	FBPase	0.613	0.138	NO	GO:0005975 carbohydrate metabolic process GO:0016311 dephosphorylation	GO:0016791 phosphatase activity GO:0042132 fructose 1,6-bisphosphate 1-phosphatase activity GO:0042578 phosphoric ester hydrolase activity GO:0016787 hydrolase activity	NP
gi|432884749|ref|XP_004074569.1|	beta-hexosaminidase subunit beta isoform X2 [Oryzias latipes]	hexb	1	4	2	8	2	Glycohydro_20b2; Glyco_hydro_20	0.71	0.86	YES	GO:0005975 carbohydrate metabolic process GO:0001525 angiogenesis GO:0008152 metabolic process	GO:0004553 hydrolase activity, hydrolyzing O-glycosyl compounds GO:0004563 beta-N-acetylhexosaminidase activity GO:0016787 hydrolase activity GO:0016798 hydrolase activity, acting on glycosyl bonds GO:0102148 N-acetyl-beta-D-galactosaminidase activity	NP
gi|432886203|ref|XP_004074852.1|	eosinophil peroxidase-like [Oryzias latipes]	LOC101171684	0	0	3	8	NC	An_peroxidase	0.397	0.708	YES	GO:0006952 defense response GO:0006979 response to oxidative stress GO:0055114 oxidation-reduction process	GO:0004601 peroxidase activity GO:0020037 heme binding	NP
gi|432889213|ref|XP_004075168.1|	bile salt-activated lipase-like [Oryzias latipes]	LOC101172670	2	3	3	6	2	HEAT Vac14 FAb1 bd	0.568	0.103	NO	GO:0006629 lipid metabolic process	GO:0016788 hydrolase activity, acting on ester bonds	NP
gi|432892229|ref|XP_004075717.1|	serine/threonine-protein phosphatase 2A 65 kDa regulatory subunit A beta isoform [Oryzias latipes]	LOC101167061	2	5	3	11	2.2	HEAT Vac14 FAb1 bd	0.568	0.103	NO	GO:0006470 protein dephosphorylation GO:0043666 regulation of phosphoprotein phosphatase activity	GO:0019888 protein phosphatase regulator activity	GO:0005737 cytoplasm GO:0000159 protein phosphatase type 2A complex
gi|432892349|ref|XP_004075776.1|	14-3-3 protein epsilon [Oryzias latipes]	LOC101165659	5	14	5	7	0.5	14-3-3 protein	0.287	0.1	NO	NP	GO:0019904 protein domain specific binding	NP
gi|432892467|ref|XP_004075795.1|	dipeptidyl peptidase 1 [Oryzias latipes]	ctsc	1	1	2	5	5	CathepsinC_exc; peptidase_C1	0.663	0.909	YES	GO:0006508 proteolysis GO:0051603 proteolysis involved in cellular protein catabolic process	GO:0008233 peptidase activity GO:0008234 cysteine-type peptidase activity GO:0016787 hydrolase activity	GO:0005764 lysosome GO:0005615 extracellular space
gi|432895687|ref|XP_004076112.1|	voltage-dependent anion-selective channel protein 1 [Oryzias latipes]	vdac1	3	4	0	0	0	Porin 3	0.415	0.104	NO	GO:0006820 anion transport GO:0055085 transmembrane transport GO:0098656 anion transmembrane transport	GO:0008308 voltage-gated anion channel activity	GO:0005741 mitochondrial outer membrane GO:0016021 integral component of membrane
gi|432896021|ref|XP_004076261.1|	superoxide dismutase [Cu-Zn] [Oryzias latipes]	sod1	4	24	6	10	0.416667	Sod_Cu	0.603	0.182	NO	GO:0006801 superoxide metabolic process GO:00855114 oxidation-reduction process	GO:0004784 superoxide dismutase activity GO:0046872 metal ion binding	NP
gi|432897041|ref|XP_004076397.1|	ADP/ATP translocase 3 [Oryzias latipes]	LOC101163991	1	4	3	12	3	Mito_carr	0.028	0.159	NO	GO:0055085 transmembrane transport	GO:0005215 transporter activity GO:0022857 transmembrane transporter activity	GO:0005743 mitochondrial inner membrane GO:0016020 membrane GO:0016021 integral component of membrane
gi|432900004|ref|XP_004076677.1|	ATP synthase subunit g, mitochondrial [Oryzias latipes]	atp5mg	3	8	2	3	0.375	ATP-synt G	0.491	0.199	NO	GO:0015986 ATP synthesis coupled proton transport GO:0006811 ion transport GO:0006754 ATP biosynthetic process	GO:0015078 proton transmembrane transporter activity GO:0015078 proton transmembrane transporter activity GO:0046933 proton-transporting ATP synthase activity, rotational mechanism	GO:0000276 mitochondrial proton-transporting ATP synthase complex, couplin factor F(o) GO:0016020 membrane GO:0005739 mitochondrion GO:0045263 proton-transporting ATP synthase complex, coupling factor F(o)
gi|432900830|ref|XP_004076716.1|	CXADR-like membrane protein [Oryzias latipes]	clmp	2	7	0	0	0	V-set	0.696	0.843	YES	NP	NP	NP
gi|432903476|ref|XP_004077149.1|	voltage-dependent anion-selective channel protein 2 [Oryzias latipes]	LOC101173732	11	24	4	12	0.5	Porin_3	0.287	0.097	NO	GO:0015698 inorganic anion transport GO:0055085 transmembrane transport GO:0098656 anion transmembrane transport	GO:0008308 voltage-gated anion channel activity	GO:0005741 mitochondrial outer membrane
gi|432903634|ref|XP_004077179.1|	S-adenosylmethionine synthase [Oryzias latipes]	LOC101160342	2	4	4	10	2.5	AdoMet synt C AdoMet synt M AdoMet synt N	0.505	0.101	NO	GO:0006556 S-adenosylmethionine biosynthetic process GO:0006730 one-carbon metabolic process	GO:0000166 nucleotide binding GO:0004478 methionine adenosyltransferase activity GO:0005524 ATP binding GO:0016740 transferase activity GO:0046872 metal ion binding	GO:0005829 cytosol
gi|432906354|ref|XP_004077510.1|	cofilin-2-like [Oryzias latipes]	LOC101164501	1	4	2	2	0.5	Cofilin_ADF	0.322	0.1	NO	GO:0030042 actin filament depolymerization	GO:0003779 actin binding	GO:0015629 actin cytoskeleton
gi|432907699|ref|XP_004077671.1|	ribonuclease UK114 [Oryzias latipes]	LOC102789025	2	3	1	1	0.333333	Ribonuc_L-PSP	0.606	0.144	NO	NP	NP	NP
gi|432910419|ref|XP_004078356.1|	fatty acid-binding protein, liver-like [Oryzias latipes]	LOC101155461	3	14	1	2	0.142857	Lipocalin_7	0.711	0.103	NO	NP	GO:0032052 bile acid binding GO:0008289 lipid binding	NP
gi|432910451|ref|XP_004078370.1|	persulfide dioxygenase ETHE1, mitochondrial [Oryzias latipes]	ethe1	2	2	3	9	4.5	Lactamase_B	0.642	0.132	NO	NP	NP	NP
gi|432914339|ref|XP_004079063.1|	UDP-glucuronosyltransferase 1-1 [Oryzias latipes]	LOC100125518	2	4	0	0	0	UDPGT	0.411	0.918	YES	NP	GO:0016758 transferase activity, transferring hexosyl groups GO:0016740 transferase activity	GO:0016020 membrane GO:0016021 integral component of membrane
gi|432914349|ref|XP_004079068.1|	60S ribosomal protein L37a [Oryzias latipes]	rpl37a	2	6	2	3	0.5	Ribosomal_L37ae	0.766	0.103	N	GO:0006412 translation	GO:0003735 structural constituent of ribosome	GO:0005840 ribosome
gi|432917094|ref|XP_004079460.1|	5-beta-cholestane-3-alpha,7-alpha-diol 12-alpha-hydroxylase [Oryzias latipes]	LOC101157008	1	2	3	9	4.5	p450	0.415	0.285	NO	GO:0055114 oxidation-reduction process	GO:0004497 monooxygenase activity GO:0005506 iron ion binding GO:0016705 oxidoreductase activity, acting on paired donors, with incorporation or reduction of molecular oxygen GO:0020037 heme binding GO:0046872 metal ion binding	GO:0005783 endoplasmic reticulum GO:0005789 endoplasmic reticulum membrane GO:0016020 membrane
gi|432917305|ref|XP_004079499.1|	peptidyl-prolyl cis-trans isomerase FKBP1A-like [Oryzias latipes]	LOC101166420	3	10	2	5	0.5	FKBP_C	0.385	0.102	NO	GO:0000413 protein peptidyl-prolyl isomerization	GO:0016853 isomerase activity GO:0003755 peptidyl-prolyl cis-trans isomerase activity	NP
gi|432921574|ref|XP_004080207.1|	cytochrome b-c1 complex subunit 2, mitochondrial isoform X2 [Oryzias latipes]	LOC101175512	0	0	2	2	NC	Peptidase_M16; Peptidase_ M16_C	0.498	0.144	NO	GO:0006627 protein processing involved in protein targeting to mitochondrion	GO:0003824 catalytic activity GO:0046872 metal ion binding 4175 endopeptidase activity	GO:0017087 mitochondrial processing peptidase complex GO:0005743 mitochondrial inner membrane GO:0005739 mitochondrion
gi|432922859|ref|XP_004080394.1|	histone H1.0-B [Oryzias latipes]	LOC101162715	0	0	2	9	NC	Linker_histone H1 and H5 family	0.367	0.103	no	GO:0045910 negative regulation of DNA recombination GO:0031936 negative regulation of chromatin silencing GO:0030261 chromosome condensation GO:0016584 nucleosome positioning GO:0006355 regulation of transcription, DNA-templated GO:0006334 nucleosome assembly	GO:0031492 nucleosomal DNA binding GO:0003690 double-stranded DNA binding GO:0003677 DNA binding	GO:0005634 nucleus GO:0000786 nucleosome GO:0005694 chromosome
gi|432924647|ref|XP_004080658.1|	long-chain-fatty-acid--CoA ligase 5 [Oryzias latipes]	LOC101166257	2	9	7	23	2.55556	AMP-binding; AMP-binding_C	0.568	0.297	NO	GO:0008152 metabolic process	GO:0003824 catalytic activity	NP
gi|432925912|ref|XP_004080775.1|	polymerase I and transcript release factor-like [Oryzias latipes]	LOC101156206	5	11	3	5	0.454545	PTRF_SDPR	0.273	0.105	NO	GO:0006363 termination of RNA polymerase I transcription GO:0030903 notochord development	NP	GO:0005901 caveola GO:0005737 cytoplasm
gi|432926516|ref|XP_004080867.1|	cytochrome b5 isoform X1 [Oryzias latipes]	LOC101158486	4	14	3	5	0.357143	Cyt-b5	0.756	0.103	NO	GO:0071466 cellular response to xenobiotic stimulus	GO:0020037 heme binding GO:0046872 metal ion binding	GO:0016020 membrane GO:0016021 integral component of membrane
gi|432929103|ref|XP_004081182.1|	myosin regulatory light chain 2, smooth muscle minor isoform [Oryzias latipes]	LOC101159052	4	12	3	4	0.333333	EF-hand 6 EF-hand 8	0.623	0.105	NO	NP	GO:0005509 calcium ion binding	NP
gi|432929708|ref|XP_004081238.1|	proteasome activator complex subunit 2 [Oryzias latipes]	psme2	0	0	2	2	NC	PA28_alpha PA28_beta	0.405	0.105	NO	GO:2000045 regulation of G1/S transition of mitotic cell cycle GO:0061136 regulation of proteasomal protein catabolic process GO:0010950 positive regulation of endopeptidase activity	GO:0061133 endopeptidase activator activity	GO:0008537 proteasome activator complex GO:0005737 cytoplasm GO:0005654 nucleoplasm
gi|432936690|ref|XP_004082231.1|	cathepsin L1-like [Oryzias latipes]	LOC101171789	3	6	6	21	3.5	Inhibitor I29 Peptidase C1	0.665	0.703	YES	GO:0006508 proteolysis GO:0051603 proteolysis involved in cellular protein catabolic process	GO:008233 peptidase GO:0008234 cysteine-type peptidase activity GO:0016787 hydrolase activity GO:0004197 cysteine-type endopeptidase activity	GO:0005764 lysosome GO:0005615 extracellular space
gi|432941241|ref|XP_004082829.1|	ezrin-like [Oryzias latipes]	LOC101158402	0	0	2	2	NC	Ferm N Ferm M Ferm C ERM	0.124	0.115	NO	NP	GO:0003779 acting binding GO:0008092 cytoskeletal protein binding	GO:0005856 cytoskeleton
gi|432941989|ref|XP_004082938.1|	aldo-keto reductase family 1 member B10-like [Oryzias latipes]	LOC101167259	1	13	2	4	0.307692	Aldo_ket_red	0.375	0.129	NO	GO:00855114 oxidation-reduction process	GO:0016491 oxidoreductase activity	NP
gi|432943209|ref|XP_004083108.1|	lumican [Oryzias latipes]	lum	1	1	2	2	2	LRRNT, LRR_8	0.727	0.866	YES	GO:0007601 visual perception GO:0030199 collagen fibril organization GO:0048596 embryonic camera-type eye morphogenesis	NP	GO:0062023 collagen-containing extracellular matrix
gi|432943845|ref|XP_004083296.1|	T-complex protein 1 subunit beta [Oryzias latipes]	cct2	1	1	2	3	3	TCP-1/cpn60 chaperonin family	0.44	0.124	NO	6457 protein folding	GO:0005GO:0000524 ATP binding 51082 unfolded protein binding GO:0000166 nucleotide binding	GO:0005829 cytosol GO:0005832 chaperonin-containing T-complex GO:0005737 cytoplasm
gi|432945655|ref|XP_004083706.1|	proteasome subunit alpha type-6 [Oryzias latipes]	LOC101155046	0	0	2	2	NC	Proteasome_A_N, Proteasome	0.403	0.122	NO	GO:0006511 ubiquitin-dependent protein catabolic process GO:0051603 proteolysis involved in cellular protein catabolic process GO:0043161 proteasome-mediated ubiquitin-dependent protein catabolic process GO:0010499 proteasomal ubiquitin-independent protein catabolic process GO:006508 proteolysis	GO:0004175 endopeptidase activity GO:0004298 threonine-type endopeptidase activity GO:0008233 peptidase activity GO:0016787 hydrolase activity	GO:0005839 proteasome core complex GO:0019773 proteasome core complex, alpha-subunit complex GO:0005737 cytoplasm GO:0005634 nucleus
gi|432945907|ref|XP_004083746.1|	40S ribosomal protein S12 [Oryzias latipes]	rps12	1	2	3	5	2.5	Ribosomal protein L7Ae/L30e/S12e/Gadd45 family	0.735	0.12	NO	GO:0006412 translation	GO:0003735 structural constituent of ribosome	GO:0005840 ribosome GO:0022627 cytosolic small ribosomal subunit
gi|432949992|ref|XP_004084335.1|	microsomal triglyceride transfer protein large subunit [Oryzias latipes]	mttp	3	22	2	8	0.363636	Vitellogenin_N	0.512	0.883	Y	GO:0006869 lipid transport	GO:0005319 lipid transporter activity GO:0005548 phospholipid transporter activity	NP
gi|432950495|ref|XP_004084471.1|	dolichyl-diphosphooligosaccharide--protein glycosyltransferase 48 kDa subunit [Oryzias latipes]	LOC102799190	0	0	2	2	NC	DDOST_48kD	0.235058	0.464	YES	GO:0018279 protein N-linked glycosylation via asparagine	NP	GO:0005789 endoplasmic reticulum membrane
gi|432950875|ref|XP_004084653.1|	sodium/potassium-transporting ATPase subunit beta-233-like, partial [Oryzias latipes]	LOC101166353	4	23	2	9	0.391304	Na_K-ATPase	0.078	0.101	NO	GO:00006813 potassium ion transport GO:00006814 sodium ion transport GO:0005890 sodium:potassium-exchanging ATPase complex GO:0006811 ion transport	NP	GO:0005890 sodium:potassium-exchanging ATPase complex GO:0016021 integral component of membrane GO:0016020 membrane
gi|432957882|ref|XP_004085925.1|	tryptase-like [Oryzias latipes]	LOC101157190	1	1	2	2	2	Trypsin	0.853	0.768	YES	GO:0006508 proteolysis	GO:0004252 serine-type endopeptidase activity	GO:0046658 anchored component of plasma membrane GO:0019897 extrinsic component of plasma membrane
gi|432958418|ref|XP_004086022.1|	NADH-cytochrome b5 reductase 3-like, partial [Oryzias latipes]	LOC101175543	0	0	2	2	NC	FAD_binding_6	0.356	0.166	NO	GO:00855114 oxidation-reduction process	GO:0016491 oxidoreductase activity	NP
gi|432959066|ref|XP_004086171.1|	mimecan [Oryzias latipes]	ogn	2	3	0	0	0	LRR_8﻿	0.713	0.131	NO	NP	NP	NP
gi|432959402|ref|XP_004086274.1|	F-actin-capping protein subunit alpha-2 [Oryzias latipes]	capza2	1	3	1	1	0.333333	F-actin_cap_A	0.47	0.106	NO	GO:0051016 barbed-end actin filament capping	NP	GO:0008290 F-actin capping protein complex
gi|432959416|ref|XP_004086281.1|	carboxypeptidase A1-like [Oryzias latipes]	LOC101163721	4	9	4	19	2.11111	Propep M14 Peptidase M14	0.767	0.776	YES	GO:0006508 proteolysis	GO:0004180 carboxypeptidase activity GO:0004181 metallocarboxypeptidase activity GO:0008270 zinc ion binding	NP
gi|432959666|ref|XP_004086355.1|	40S ribosomal protein S21 [Oryzias latipes]	rps21	3	9	2	4	0.444444	Ribosomal_S21e﻿	0.667	0.122	NO	GO:0006412 translation	GO:0003735 structural constituent of ribosome	GO:0005840 ribosome
gi|432961644|ref|XP_004086625.1|	stomatin-like protein 2, mitochondrial [Oryzias latipes]	stoml2	2	4	1	2	0.5	Band_7, Band_7_C	0.611	0.187	NO	NP	NP	GO:0016020 membrane
gi|432964877|ref|XP_004087014.1|	60S ribosomal protein L18a [Oryzias latipes]	rpl18a	2	10	3	5	0.5	Ribosomal_L18A﻿	0.783	0.111	NO	GO:0006412 translation	GO:0003735 structural constituent of ribosome	GO:0005840 ribosome
gi|45768675|gb|AAH67645.1|	Ribosomal protein S2 [Danio rerio]	rps2	1	3	3	7	2.33333	Ribosomal_S5, Ribosomal_S5_C	0.569	0.101	NO	GO:0006412 translation	GO:0003723 RNA binding GO:0003735 structural constituent of ribosome	GO:0005840 ribosome GO:0015935 small ribosomal subunit
gi|620596741|dbj|BAO73307.1|	periostin-b [Oryzias latipes]	postn	2	5	5	10	2	Fascilin	0.705	0.694	YES	NP	GO:0005515 protein binding	NP
gi|765113756|ref|XP_011482267.1|	dipeptidyl peptidase 4-like [Oryzias latipes]	LOC101166610	1	1	2	4	4	Dipeptidyl peptidase IV (DPP IV) low complexity region	0.701	0.315	NO	GO:0006508 proteolysis	GO:0004252 serine-type endopeptidase activity	GO:0016020 membrane GO:0016021 integral component of membrane
gi|765117398|ref|XP_011472265.1|	nucleolin isoform X1 [Oryzias latipes]	ncl	1	1	2	3	3	RNA recognition motif. (a.k.a. RRM, RBD, or RNP domain)	0.405	0.109	NO	NP	GO:0003676 nucleic acid binding	NP
gi|765123110|ref|XP_011474593.1|	pyrethroid hydrolase Ces2e-like [Oryzias latipes]	LOC101156406	7	21	4	10	0.47619	Carboxylesterase family	0.818	0.842	YES	NP	NP	NP
gi|765128030|ref|XP_011476596.1|	beta-galactoside-binding lectin-like [Oryzias latipes]	LOC101169785	2	11	2	4	0.363636	Galactoside-binding lectin	0.668	0.194	NO	NP	GO:0030246 carbohydrate binding	NP
gi|765133750|ref|XP_011478900.1|	transmembrane emp24 domain-containing protein 9 [Oryzias latipes]	LOC101173315	2	3	0	0	0	emp24/gp25L/p24 family/GOLD	0.887	0.868	YES	GO:0007030 Golgi organization GO:0006888 endoplasmic reticulum to Golgi vesicle-mediated transport GO:0006886 intracellular protein transport	NP	GO:0030134 COPII-coated ER to Golgi transport vesicle GO:0005794 Golgi aparatus GO:0005793 endoplasmic reticulum-Golgi intermediate compartment GO:0005783 endoplasmic reticulum GO:0016021 integral component of membrane GO:0016020 membrane GO:0005789 endoplasmic reticulum membrane
gi|765135883|ref|XP_011479725.1|	peptidyl-prolyl cis-trans isomerase [Oryzias latipes]	LOC101156984	0	0	2	4	NC	Pro_isomerase	0.253	0.131	NO	GO:0000413 protein peptidyl-prolyl isomerization GO:0006457 protein folding	GO:0003755 peptidyl-prolyl cis-trans isomerase activity	NP
gi|765141127|ref|XP_011481856.1|	fructose-bisphosphate aldolase C [Oryzias latipes]	aldoc	2	3	5	23	7.66667	Glycolytic		0.163	NO	GO:0006096 glycolytic process	GO:0003824 catalytic activity GO:0004332 fructose-bisphosphate aldolase activity	NP
gi|765146864|ref|XP_011484177.1|	collagen alpha-6(VI) chain isoform X1 [Oryzias latipes]	LOC101173335	12	37	26	75	2.02703	VWA, Collagen, Kunitz_BPTI	0.35	0.856	YES	NP	4867 serine-type endopeptidase inhibitor activity	NP
gi|765153353|ref|XP_011486854.1|	nucleoside diphosphate kinase A-like [Oryzias latipes]	LOC101158485	4	18	5	8	0.444444	NDK	0.307	0.104	NO	GO:0006165 nucleoside diphosphate phosphorylation GO:0006183 GTP biosynthetic process GO:0006228 UTP biosynthetic process GO:0006241 CTP biosynthetic process	GO:0004550 nucleoside diphosphate kinase activity	NP
gi|765157644|ref|XP_004082291.2|	60S ribosomal protein L13a [Oryzias latipes]	rpl13a	3	3	3	6	2	Ribosomal protein L13	0.478	0.119	NO	GO:0006412 translation	GO:0003735 structural constituent of ribosome	GO:0005840 ribosome GO:0015934 large ribosomal subunit
gi|765162792|ref|XP_004084226.2|	sorcin-like, partial [Oryzias latipes]	LOC101157587	0	0	3	5	NC	EF-hand domain	0.837	0.235	NO	NP	GO:0005509 calcium ion binding	NP
gi|765166472|ref|XP_004085382.2|	major vault protein [Oryzias latipes]	mvp	7	37	7	16	0.432432	Vault, MVP_shoulder	0.202	0.181	NO	NP	NP	NP
gi|765170439|ref|XP_011471665.1|	tropomyosin alpha-3 chain-like [Oryzias latipes]	LOC101168689	1	2	4	8	4	Actin	0.498	0.101	NO	NP	NP	NP
NC: not detected in Control NP: not predicted

## Sheet: Table S6
Supplementary table 6. Proteins with a >2 Fold change identified in Organs.
Sequence Id	Sequence Name	Gene	CONTROL Peptides	CONTROL Normalized SC (N-SC)	TREATED Peptides	TREATEDNormalized SC (N-SC)	RATIO RSAF	pFAM	secretome	Signal IP Score	Signal IP Y/N	BIOLOGICAL PROCESS involve in	MOLECULAR FUNCTION enables	CELLULAR COMPONENT part of
gi|1003587370|dbj|BAJ07297.2|	classical MHC class I molecule, alpha-chain [Oryzias latipes]	orla-uba	2	2	0	0	0	Class I Histocompatibility antigen, domains alpha 1 and 2	0.354	0.825	YES	NP	NP	NP
gi|1036292242|ref|NP_571038.2|	desmin isoform 1 [Danio rerio]	desma	7	24	3	12	0.5	Intermediate filament head (DNA binding) region	0.388	0.109	NO	NP	NP	GO:0005882 intermediate filament
gi|1040660609|ref|XP_017214166.1|	KH domain containing, RNA binding, signal transduction associated 1a isoform X2 [Danio rerio]	khdrbs1a	2	3	0	0	0	Qua1 domain	0.176	0.132	NO	NP	GO:0003676 nucleic acid binding GO:0003723 RNA binding	NP
gi|1040676938|ref|XP_017208600.1|	tropomyosin alpha-4 chain isoform X2 [Danio rerio]	tpm4a	6	12	8	40	3.33333	Tropomyosin	0.394	0.105	NO	NP	NP	NP
gi|112419004|gb|AAI22433.1|	Nascent polypeptide-associated complex alpha polypeptide [Danio rerio]	naca	1	4	3	13	3.25	NAC domain	0.313	0.101	NO	GO:0015031 protein transport GO:0060216 definitive hemopoiesis GO:0030239 myofibril assembly	NP	GO:0005737 cytoplasm GO:0005634 nucleus GO:0005854 nascent polypeptide-associated complex
gi|1174630896|ref|XP_020555797.1|	high mobility group protein B2-like isoform X1 [Oryzias latipes]	LOC101157589	1	1	1	2	2	HMG-box domain	0.256	0.11	NO	GO:0045944 positive regulation of transcription by RNA polymerase II GO:0045089 positive regulation of innate immune response GO:0006357 regulation of transcription by RNA polymerase II GO:0006338 chromatin remodeling GO:0006310 DNA recombination	GO:0003677 DNA binding GO:0008301 DNA binding, bending GO:0008134 transcription factor binding	GO:0005634 nucleus GO:0005737 cytoplasm GO:0000790 nuclear chromatin
gi|1174631067|ref|XP_020555842.1|	beta-galactoside-binding lectin-like [Oryzias latipes]	LOC101155757	5	12	3	6	0.5	Gal-bind_lectin	0.43	0.101	NO	NP	GO:0030246 carbohydrate binding	NP
gi|1174633048|ref|XP_004085266.2|	fumarylacetoacetase [Oryzias latipes]	fah	0	0	3	4	NC	FAA_hydrolase_N, FAA_hydrolase	0.729	0.225	NO	GO:0009072 aromatic amino acid family metabolic process	GO:0003824 catalytic activity GO:0004334 fumarylacetoacetase activity	NP
gi|1174633103|ref|XP_004085274.2|	ribonuclease UK114-like, partial [Oryzias latipes]	RIDA	2	4	3	8	2	Ribonuc_L-PSP	0.841	0.139	NO	NP	NP	NP
gi|1174634254|ref|XP_020556588.1|	LOW QUALITY PROTEIN: uncharacterized protein LOC110014181 [Oryzias latipes]	LOC110014181	1	1	3	6	6	Cytochrome C oxidase subunit II, transmembrane domain	0.364	0.201	NO	GO:0022900 electron transport chain	GO:0004129 cytochrome-c oxidase activity GO:0005507 copper ion binding GO:0016491 oxidoreductase activity	GO:0016020 membrane GO:0016021 integral component of membrane
gi|1174638054|ref|XP_020557360.1|	glutathione S-transferase theta-1-like [Oryzias latipes]	LOC101173040	2	6	1	1	0.166667	Glutathione S-transferase, C-terminal domain	0.806	0.101	NO	NP	NP	NP
gi|1174640082|ref|XP_020559051.1|	lysozyme g-like isoform X3 [Oryzias latipes]	LOC101163714	4	33	3	14	0.424242	Transglycosylase SLT domain	0.363	0.107	NO	GO:0009253 peptidoglycan catabolic process GO:0016998 cell wall macromolecule catabolic process GO:0008152 metabolic process	GO:0003796 lysozyme activity GO:0016787 hydrolase activity GO:0016798 hydrolase activity, acting on glycosyl bonds	NP
gi|1174641468|ref|XP_020559644.1|	ubiquitin carboxyl-terminal hydrolase isozyme L1 [Oryzias latipes]	uchl1	1	1	2	2	2	Peptidase_C12	0.645	0.134	NO	GO:0006511 ubiquitin-dependent protein catabolic process GO:0016579 protein deubiquitination	GO:0004843 thiol-dependent ubiquitin-specific protease activity GO:0016787 hydrolase activity GO:0016874 ligase activity	NP
gi|1174642229|ref|XP_020561336.1|	40S ribosomal protein S15a [Oryzias latipes]	prrc2a	2	4	5	10	2.5	Ribosomal protein S8	0.767	0.109	NO	GO:0006412 translation	GO:0003735 structural constituent of ribosome	GO:0005840 ribosome
gi|1174642446|ref|XP_020561900.1|	peroxiredoxin-2 isoform X2 [Oryzias latipes]	prdx2	3	7	6	30	4.28571	AhpC/TSA family	0.436	0.109	NO	GO:0045454 cell redox homeostasis GO:0045321 leukocyte activation GO:0042744 hydrogen peroxide catabolic process GO:0019430 removal of superoxide radicals GO:0006979 response to oxidative stress GO:0055114 oxidation-reduction process	GO:0008379 thioredoxin peroxidase activity GO:0016209 antioxidant activity GO:0016491 oxidoreductase activity GO:0051920 peroxiredoxin activity	GO:0005829 cytosol
gi|1174643356|ref|XP_004073083.2|	60S ribosomal protein L36a [Oryzias latipes]	RPL36A	2	3	2	6	2	Ribosomal protein L44	0.605	0.191	NO	GO:0006412 translation	GO:0003735 structural constituent of ribosome	GO:0005622 intracellular GO:0005840 ribosome
gi|1174646471|ref|XP_004073781.2|	saxitoxin and tetrodotoxin-binding protein 1-like [Oryzias latipes]	LOC101169298	2	2	0	0	0		0.603	0.827	YES	NP	NP	NP
gi|1174646570|ref|XP_020562844.1|	60S ribosomal protein L11 isoform X2 [Oryzias latipes]	rpl11	4	6	3	12	2	Ribosomal_L5, Ribosomal_L5 C	0.46	0.141	NO	GO:0006412 translation	GO:0003735 structural constituent of ribosome	GO:0005622 intracellular GO:0005840 ribosome
gi|1174646819|ref|XP_020562902.1|	probable ATP-dependent RNA helicase ddx6 [Oryzias latipes]	LOC101166148	2	2	0	0	0	DEAD/DEAH box helicase	0.361	0.11	NO	NP	GO:0003676 nucleic acid binding GO:0005524 ATP binding	NP
gi|1174647027|ref|XP_004074385.2|	anterior gradient protein 2 homolog [Oryzias latipes]	agr2	2	7	1	1	0.142857	Thioredoxin-like	0.466	0.785	YES	NP	NP	NP
gi|1174647513|ref|XP_020563034.1|	NADH dehydrogenase [ubiquinone] iron-sulfur protein 6, mitochondrial [Oryzias latipes]	ndufs6	1	2	1	1	0.5	Zinc-finger domain	0.904	0.25	NO	GO:0006120 mitochondrial electron transport, NADH to ubiquinone	NP	GO:0005747 mitochondrial respiratory chain complex I
gi|1174647800|ref|XP_020563071.1|	N-acetylglucosamine-6-sulfatase-like isoform X1 [Oryzias latipes]	LOC101164824	2	4	2	2	0.5	Sulfatase	0.598	0.167	NO	GO:0030203 glycosaminoglycan metabolic process	GO:0003824 catalytic activity GO:0008449 N-acetylglucosamine-6-sulfatase activity GO:0008484 sulfuric ester hydrolase activity	NP
gi|1174648349|ref|XP_020563213.1|	60S ribosomal protein L7a isoform X1 [Oryzias latipes]	rpl7a	4	11	7	27	2.45455	Ribosomal protein L7Ae/L30e/S12e/Gadd45 family	0.402	0.103	NO	GO:0042254 ribosome biogenesis	NP	GO:1990904 ribonucleoprotein complex
gi|1174649543|ref|XP_011480312.2|	gelsolin isoform X1 [Oryzias latipes]	gsn	2	7	0	0	0	Gelsolin	0.479	0.156	NO	GO:0045010 actin nucleation GO:0051014 actin filament severing GO:0051016 barbed-end actin filament capping	GO:0005509 calcium ion binding GO:0051015 actin filament binding	NP
gi|1174649578|ref|XP_020563494.1|	spectrin alpha chain, non-erythrocytic 1 isoform X1 [Oryzias latipes]	sptan1	2	3	0	0	0	Spectrin repeat	0.222	0.099	NO	NP	GO:0005509 calcium ion binding GO:0005515 protein binding	NP
gi|1174649650|ref|XP_020563515.1|	uncharacterized protein LOC101159838 isoform X2 [Oryzias latipes]	LOC110014571	5	32	5	65	2.03125	NP	0.898	0.812	YES	NP	NP	NP
gi|1174650314|ref|XP_020563678.1|	alpha-actinin-4 isoform X3 [Oryzias latipes]	LOC101155449	3	6	1	1	0.166667	Calponin homology (CH) domain	0.458	0.105	NO	NP	GO:0005509 calcium ion binding GO:0005515 protein binding	NP
gi|1174650460|ref|XP_020563712.1|	flavin reductase (NADPH) isoform X1 [Oryzias latipes]	blvrb	3	5	1	2	0.4	NAD(P)H-binding	0.734	0.197	NO	NP	NP	NP
gi|1174653739|ref|XP_020564493.1|	serine/arginine-rich splicing factor 1B [Oryzias latipes]	LOC101171767	1	2	3	7	3.5	RNA recognition motif. (a.k.a. RRM, RBD, or RNP domain)	0.249	0.106	NO	NP	GO:0003676 nucleic acid binding GO:0003723 RNA binding	NP
gi|1174655460|ref|XP_020564869.1|	40S ribosomal protein S24 isoform X1 [Oryzias latipes]	rps24	1	1	2	2	2	Ribosomal protein S24e	0.457	0.103	NO	GO:0006412 translation	GO:0003735 structural constituent of ribosome	GO:0005840 ribosome
gi|1174655990|ref|XP_020564957.1|	uncharacterized protein LOC101172014 isoform X2 [Oryzias latipes]	LOC110014571	5	22	5	50	2.27273	NP	0.896	0.814	YES	NP	NP	NP
gi|1174658074|ref|XP_020565510.1|	ribosome-binding protein 1 [Oryzias latipes]	rrbp1	2	3	5	7	2.33333	Ribosome receptor lysine/proline rich region	0.17	0.148	NO	GO:0015031 protein transport	NP	GO:0030176 integral component of endoplasmic reticulum membrane
gi|1174658574|ref|XP_020565644.1|	aldehyde dehydrogenase, mitochondrial [Oryzias latipes]	aldh2	3	3	0	0	0	Aldehyde dehydrogenase family	0.738	0.362	NO	GO:0008152 metabolic process GO:0055114 oxidation-reduction process	GO:0016491 oxidoreductase activity GO:0016620 oxidoreductase activity, acting on the aldehyde or oxo group of donors, NAD or NADP as acceptor	NP
gi|1174659830|ref|XP_020565917.1|	isochorismatase domain-containing protein 2 [Oryzias latipes]	isoc2	2	2	1	1	0.5	Isochorismatase family	0.561	0.123	NO	NP	GO:0003824 catalytic activity	GO:0005737 cytoplasm
gi|1174659997|ref|XP_004078311.2|	40S ribosomal protein S19 [Oryzias latipes]	rps19	4	10	7	29	2.9	Ribosomal_S19e	0.79	0.239	NO	GO:0072332 intrinsic apoptotic signaling pathway by p53 class mediator GO:0048821 erythrocyte development GO:0045646 regulation of erythrocyte differentiation GO:0045088 regulation of innate immune response GO:0043009 chordate embryonic development GO:0042541 hemoglobin biosynthetic process G0:0035284 brain segmentation GO:0030218 erythrocyte differentiation GO:0006412 translation	GO:0003735 structural constituent of ribosome	GO:0005840 ribosome
gi|1174662052|ref|XP_020566444.1|	40S ribosomal protein S28 [Oryzias latipes]	LOC107586079	1	2	3	5	2.5	Ribosomal protein S28e	0.509	0.124	NO	GO:0006412 translation	GO:0003735 structural constituent of ribosome	GO:0005840 ribosome
gi|1174662109|ref|XP_004078718.2|	40S ribosomal protein S15 [Oryzias latipes]	rps15	1	1	2	3	3	NP	0.844	0.169	NO	GO:0006412 translation	GO:0003723 RNA binding GO:0003735 structural constituent of ribosome	GO:0005840 ribosome GO:0015935 small ribosomal subunit
gi|1174662303|ref|XP_020566508.1|	carbonic anhydrase-like [Oryzias latipes]	LOC101161087	1	2	3	5	2.5	Eukaryotic-type carbonic anhydrase	0.347	0.127	NO	NP	GO:0004089 carbonate dehydratase activity GO:0008270 zinc ion binding GO:0046872 metal ion binding	GO:0042539 hypotonic salinity response GO:0015670 carbon dioxide transport
gi|1174662390|ref|XP_020566528.1|	proline-rich protein 36-like [Oryzias latipes]	LOC101166745	0	0	4	11	NC	NP	0.405	0.816	YES	NP	NP	NP
gi|1174662573|ref|XP_020566567.1|	peroxiredoxin-1 [Oryzias latipes]	LOC101175597	2	4	6	21	5.25	AhpC-TSA	0.598	0.123	NO	GO:0045454 cell redox homeostasis GO:0045321 leukocyte activation GO:0042744 hydrogen peroxide catabolic process GO:0019430 removal of superoxide radicals GO:0006979 response to oxidative strees GO:0045321 leukocyte activation GO:0045454 cell redox homeostasis GO:0055114 oxidation-reduction process	GO:0008379 thioredoxin peroxidase activity GO:0016209 antioxidant activity GO:0016491 oxidoreductase activity GO:0051920 peroxiredoxin activity	GO:0005829 cytosol GO:0032991 protein-containing complex
gi|1174662695|ref|XP_020566589.1|	collagen alpha-1(VI) chain [Oryzias latipes]	col6a1	3	12	1	5	0.416667	von Willebrand factor type A domain	0.201	0.695	YES	GO:0003429 growth plate cartilage chondrocyte morphogenesis GO:0061061 muscle structure development GO:0007626 locomotory behavior GO:0007519 skeletal muscle tissue development	NP	GO:0062023 collagen-containing extracellular matrix GO:0031012 extracellular matrix GO:0005615 extracellular space
gi|1174662893|ref|XP_020566626.1|	myosin-7 [Oryzias latipes]	LOC100125526	7	25	3	12	0.48	Myosin_head Myosin_N Myosin_tail	0.138	0.105	NO	NP	GO:0003774 motor activity GO:0005515 protein binding GO:0005524 ATP binding GO:0051015 actin filament binding	GO:0016459 myosin complex
gi|1174663341|ref|XP_011485092.2|	zonadhesin-like [Oryzias latipes]	LOC111949024	3	17	6	7	0.411765	MAM, VWD, C8, TIL, TILa, VWD, C8, MAM,	0.54	0.122	NO	NP	GO:0005515 protein binding	GO:0016020 membrane
gi|1174663343|ref|XP_020566725.1|	zonadhesin-like [Oryzias latipes]	LOC101157398	1	2	5	11	5.5	TIL, VWD	0.39	0.099	NO	NP	NP	NP
gi|1174663594|ref|XP_020566780.1|	proteasome subunit alpha type-7-like [Oryzias latipes]	psma8	2	3	4	8	2.66667	Proteasome_A_N, Proteasome	0.353	0.108	NO	GO:0006511 ubiquitin-dependent protein catabolic process GO:0051603 proteolysis involved in cellular protein catabolic process GO:0006508 proteolysis	GO:0004175 endopeptidase activity GO:0004298 threonine-type endopeptidase activity GO:0008233 peptidase activity GO:0016787 hydrolase activity	GO:0005839 proteasome core complex GO:0019773 proteasome core complex, alpha-subunit complex GO:0005634 nucleus GO:0000502 proteasome complex GO:0005737 cytoplasm
gi|1174666961|ref|XP_020567564.1|	collagen alpha-1(I) chain-like isoform X2 [Oryzias latipes]	LOC101162163	2	3	6	21	7	von Willebrand factor type C domain	0.295	0.76	YES	NP	GO:0005201 extracellular matrix structural constituent GO:0005515 protein binding	NP
gi|1174668530|ref|XP_020567929.1|	uncharacterized protein LOC101167653 isoform X1 [Oryzias latipes]	LOC101167653	7	21	7	42	2	NP	0.516	0.752	YES	NP	NP	NP
gi|1174668542|ref|XP_020567934.1|	uncharacterized protein LOC101167653 isoform X7 [Oryzias latipes]	LOC101167653	5	11	7	33	3	NP	0.857	0.803	YES	NP	NP	NP
gi|1174668544|ref|XP_020567935.1|	uncharacterized protein LOC101167653 isoform X8 [Oryzias latipes]	LOC101167653	5	11	7	31	2.81818	NP	0.812	0.802	YES	NP	NP	NP
gi|1174668555|ref|XP_020567940.1|	uncharacterized protein LOC101167653 isoform X14 [Oryzias latipes]	LOC101168656	4	12	6	29	2.41667	NP	0.512	0.78	NO	NP	NP	NP
gi|1174671686|ref|XP_004080935.3|	LOW QUALITY PROTEIN: ras-related protein Rab-18 [Oryzias latipes]	rab18	0	0	2	3	NC	Ras family	0.377	0.118	NO	NP	GO:0003924 GTPase activity GO:0005525 GTP binding	NP
gi|1174672196|ref|XP_020568403.1|	60S ribosomal protein L22-like 1 isoform X2 [Oryzias latipes]	rpl22l1	1	1	2	3	3	Ribosomal L22e protein family	0.893	0.153	NO	GO:0006412 translation GO:0060216 definitive hemopoiesis	GO:0003735 structural constituent of ribosome GO:0003723 RNA binding	GO:0005840 ribosome GO:0022625 cytosolic large ribosomal subunit
gi|1174672324|ref|XP_020568448.1|	coagulation factor XIII A chain [Oryzias latipes]	f13a1	0	0	3	6	NC	Transglut N, Transglut Core, Transglut C	0.565	0.117	NO	GO:0018149 peptide cross-linking GO:0072378 blood coagulation, fibrin clot formation	GO:0003810 protein-glutamine gamma-glutamyltransferase activity	NP
gi|1174672698|ref|XP_020568547.1|	ribosyldihydronicotinamide dehydrogenase [quinone]-like isoform X1 [Oryzias latipes]	LOC101170381	3	18	1	2	0.111111	Flavodoxin-like fold	0.665	0.271	NO	NP	NP	NP
gi|1174672788|ref|XP_011488272.2|	complement C3-like [Oryzias latipes]	LOC101168584	2	11	0	0	0	Alpha-2-macroglobulin family N-terminal region	0.372	0.103	NO	GO:0006956 complement activation	GO:0004866 endopeptidase inhibitor activity GO:0005515 protein binding	GO:0005576 extracellular region GO:0005615 extracellular space
gi|1174674374|ref|XP_020568946.1|	collagen alpha-3(VI) chain [Oryzias latipes]	col6a3	3	4	1	2	0.5	VWA, Collagen, fn3, Kunitz BPTI	0.427	0.151	NO	NP	GO:0004867 serine-type endopeptidase inhibitor activity GO:0005515 protein binding	NP
gi|1174676569|ref|XP_020569495.1|	creatine kinase B-type isoform X2 [Oryzias latipes]	ckb	6	8	5	22	2.75	ATP:guanido phosphotransferase, N-terminal domain	0.219	0.101	NO	NP	GO:0003824 catalytic activity GO:00016301 kinase activity GO:0016772 transferase activity, transferring phosphorus-containing groups	NP
gi|1174677398|ref|XP_004082979.2|	aldose reductase-like [Oryzias latipes]	LOC101157022	2	6	1	1	0.166667	Aldo_ket_red,	0.307	0.171	NO	GO:0055114 oxidation-reduction process	GO:0016491 oxidoreductase activity GO:0008106 alcohol dehydrogenase (NADP+) activity GO:0004032 alditol:NADP+ 1-oxidoreductase activity GO:0016491 oxidoreductase activity	GO:0005829 cytosol
gi|1174677571|ref|XP_020569756.1|	ATP synthase subunit gamma, mitochondrial isoform X1 [Oryzias latipes]	atp5f1c	2	4	3	8	2	ATP synthase	0.467	0.203	NO	GO:0015986 ATP synthesis coupled proton transport	GO:0046933 proton-transporting ATP synthase activity, rotational mechanism	GO:0045261 proton-transporting ATP synthase complex, catalytic core F(1)
gi|1174678460|ref|XP_020569963.1|	staphylococcal nuclease domain-containing protein 1 [Oryzias latipes]	snd1	2	2	0	0	0	Staphylococcal nuclease homologue	0.292	0.185	NO	GO:0031047 gene silencing by RNA	NP	GO:0016442 RISC complex
gi|1174678507|ref|XP_020569974.1|	nucleosome assembly protein 1-like 1-A isoform X1 [Oryzias latipes]	nap1l1	0	0	2	5	NC	Nucleosome assembly protein (NAP)	0.143	0.106	NO	GO:0006334 nucleosome assembly	NP	GO:0005634 nucleus
gi|1174678977|ref|XP_020570096.1|	protein disulfide-isomerase A6 isoform X3 [Oryzias latipes]	pdia6	2	2	3	4	2	Thioredoxin	0.654	0.879	YES	GO:0045454 cell redox homeostasis	GO:0016853 isomerase activity	NP
gi|1174679806|ref|XP_020570277.1|	uncharacterized protein LOC105357248 isoform X1 [Oryzias latipes]	LOC105357248	5	7	4	17	2.42857	Zona pellucida-like domain	0.494	0.602	YES	NP	NP	NP
gi|1174680624|ref|XP_020570462.1|	heat shock protein HSP 90-beta isoform X1 [Oryzias latipes]	hsp90ab1	7	33	6	14	0.424242	HATPase_c, HSP90	0.187	0.113	NO	GO:0006457 protein folding	GO:0005524 ATP binding GO:0051082 unfolded protein binding	NP
gi|1174681297|ref|XP_020567346.1|	60S ribosomal protein L12 [Oryzias latipes]	rpl12	1	1	4	10	10	Ribosomal_L11_N, Ribosomal_L11	0.853	0.331	NO	GO:0006412 translation	GO:0003735 structural constituent of ribosome	GO:0005840 ribosome
gi|1174682041|ref|XP_020569048.1|	ferritin, heavy subunit [Oryzias latipes]	LOC101169025	2	6	1	2	0.333333	Ferritin-like domain	0.659	0.103	NO	GO:0006826 iron ion transport GO:0006879 cellular iron ion homeostasis	GO:0008199 ferric iron binding	NP
gi|1174683019|ref|XP_020555872.1|	pyruvate kinase PKM isoform X2 [Oryzias latipes]	LOC101170748	5	21	2	4	0.190476	PK, PK C	0.537	0.114	NO	GO:0006096 glycolytic process	GO:0000287 magnesium ion binding GO:0003824 catalytic activity GO:0004743 pyruvate kinase activity GO:0030955 potassium ion binding	NP
gi|1174683715|ref|XP_020557568.1|	vigilin isoform X2 [Oryzias latipes]	hdlbp	3	4	2	2	0.5	KH1	0.253	0.103	NO	NP	GO:0003676 nucleic acid binding GO:0003723 RNA binding	NP
gi|1174684149|ref|XP_020557944.1|	alpha-aminoadipic semialdehyde dehydrogenase isoform X1 [Oryzias latipes]	aldh7a1	2	4	0	0	0	Aldehyde dehydrogenase family	0.459	0.239	NO	GO:0055114 oxidation-reduction process	GO:0016491 oxidoreductase activity GO:0016620 oxidoreductase activity, acting on the aldehyde or oxo group of donors, NAD or NADP as acceptor	NP
gi|1174687192|ref|XP_020558701.1|	ADP-ribosylation factor 3 [Oryzias latipes]	LOC101174416	1	2	1	1	0.5	ADP ribosylation factor	0.439	0.141	NO	NP	GO:0000166 nucleotide binding GO:0005525 GTP binding	NP
gi|1174687368|ref|XP_020558748.1|	proline-rich protein 36 isoform X1 [Oryzias latipes]	LOC100049323	1	2	2	4	2	NP	0.378	0.464	NO	NP	NP	NP
gi|1174687825|ref|XP_020558855.1|	ras-related protein Rap-1A-like [Oryzias latipes]	LOC104961557	2	4	1	1	0.25	Ras subfamily	0.54	0.134	NO	GO:0007165 signal transduction GO:0032486 Rap protein signal transduction GO:2000301 negative regulation of synaptic vesicle exocytosis GO:0071320 cellular response to cAMP GO:0007264 small GTPase mediated signal transduction	GO:0005525 GTP binding GO:0003924 GTPase activity GO:0000166 nucleotide binding	GO:0016020 membrane GO:0005886 plasma membrane
gi|1174688662|ref|XP_020559035.1|	delta-1-pyrroline-5-carboxylate dehydrogenase, mitochondrial [Oryzias latipes]	aldh4a1	3	5	0	0	0	Aldedh	0.55	0.21	NO	GO:0010133 proline catabolic process to glutamate GO:0055114 oxidation-reduction process	GO:0003842 1-pyrroline-5-carboxylate dehydrogenase activity GO:0016491 oxidoreductase activity GO:0016620 oxidoreductase activity, acting on the aldehyde or oxo group of donors, NAD or NADP as acceptor	NP
gi|1174688879|ref|XP_004069107.2|	adenosylhomocysteinase [Oryzias latipes]	ahcy	9	32	4	8	0.25	S-adenosyl-L-homocysteine hydrolase	0.518	0.169	NO	NP	GO:0004013 adenosylhomocysteinase activity	NP
gi|1174689613|ref|XP_020559224.1|	protein-glutamine gamma-glutamyltransferase 2-like [Oryzias latipes]	LOC101173460	2	9	0	0	0	transglut N, Transglut Core, Transglut C	0.531	0.102	NO	GO:0018149 peptide cross-linking	GO:0003810 protein-glutamine gamma-glutamyltransferase activity GO:0046872 metal ion binding	GO:0005739 mithochondrion
gi|1174689816|ref|XP_011474004.2|	60S ribosomal protein L22-like [Oryzias latipes]	LOC101166956	1	2	3	7	3.5	Ribosomal_L22e	0.75	0.128	NO	GO:0033077 T cell differentiation in thymus GO:0006412 translation	GO:0003723 RNA binding GO:0003735 structural constituent of ribosome	GO:0005840 ribosome
gi|1174689954|ref|XP_020559316.1|	uncharacterized protein LOC100169838 isoform X1 [Oryzias latipes]	LOC100169838	2	12	2	26	2.16667	Protein of unknown function (DUF1373)	0.877	0.809	YES	NP	NP	NP
gi|1174690518|ref|XP_004069454.2|	creatine kinase U-type, mitochondrial-like [Oryzias latipes]	LOC101164721	1	2	1	1	0.5	ATP-gue PtransN, ATP gua Ptrans	0.489	0.158	NO	GO:0046314 phosphocreatine biosynthetic process GO:0016310 phosphorylation	GO:0003824 catalytic activity GO:0016301 kinase activity GO:0016772 transferase activity, transferring phosphorus-containing groups GO:0004111 creatine kinase activity GO:0005524 ATP binding GO:0000166 nucleotide binding	NP
gi|1174691033|ref|XP_020559596.1|	cytochrome c oxidase subunit 5A, mitochondrial-like [Oryzias latipes]	LOC101170179	4	8	0	0	0	COX5A	0.81	0.17	NO	NP	GO:0004129 cytochrome-c oxidase activity	GO:0005743 mitochondrial inner membrane
gi|1174691476|ref|XP_020559720.1|	tropomyosin alpha-1 chain [Oryzias latipes]	tpm1	9	20	22	99	4.95	Tropomyosin	0.599	0.107	NO	NP	NP	NP
gi|1174691512|ref|XP_004069703.2|	isocitrate dehydrogenase [NADP], mitochondrial [Oryzias latipes]	LOC101171328	2	9	0	0	0	Isocitrate/isopropylmalate dehydrogenase	0.33	0.119	NO	GO:0006102 isocitrate metabolic process GO:0055114 oxidation-reduction process GO:0006099 tricarboxylic acid cycle GO:0006739 NADP metabolic process	GO:0016491 oxidoreductase activity GO:0000287 magnesium ion binding GO:0004450 isocitrate dehydrogenase (NADP+) activity GO:0016616 oxidoreductase activity, acting on the CH-OH group of donors, NAD or NADP as acceptor GO:0051287 NAD binding GO:0046872 metal ion binding	NP
gi|1174692146|ref|XP_004069831.2|	40S ribosomal protein S17 [Oryzias latipes]	rps17	3	4	2	2	0.5	Ribosomal_S17e	0.875	0.524	YES	GO:0006412 translation	GO:0003735 structural constituent of ribosome	GO:0005840 ribosome
gi|1174693158|ref|XP_020560099.1|	60S ribosomal protein L10 [Oryzias latipes]	LOC101160979	3	11	1	1	0.0909091	RIBOSOMAL L16	0.653	0.104	NO	GO:1990403 embryonic brain development GO:0007420 brain development GO:0006417 regulation of translation GO:0006412 translation	GO:0045182 translation regulator activity GO:0003735 structural constituent of ribosome	GO:0005840 ribosome
gi|1174693794|ref|XP_004070446.2|	glutathione S-transferase Mu 3-like [Oryzias latipes]	LOC101157367	5	16	3	8	0.5	GST_N, GST_C_3	0.379	0.121	NO	NP	GO:0004364 glutathione transferase activity	NP
gi|1174693985|ref|XP_020560297.1|	myosin light polypeptide 6 isoform X1 [Oryzias latipes]	LOC101167617	4	8	5	20	2.5	EF-hand domain	0.4	0.106	NO	NP	GO:0005509 calcium ion binding	NP
gi|1174694122|ref|XP_020560334.1|	heterogeneous nuclear ribonucleoprotein A1 [Oryzias latipes]	LOC101174914	2	3	1	1	0.333333	RNA recognition motif	0.093	0.135	NO	NP	GO:0003676 nucleic acid binding GO:0003723 RNA binding	NP
gi|1174694401|ref|XP_020560388.1|	60S ribosomal protein L32 [Oryzias latipes]	rpl32	2	5	1	2	0.4	Ribosomal L32e	0.221	0.107	NO	GO:0006412 translation	GO:0003735 structural constituent of ribosome	GO:0005840 ribosome
gi|1174695949|ref|XP_004071230.2|	myosin regulatory light chain 2, skeletal muscle isoform [Oryzias latipes]	mylpf	3	4	4	9	2.25	NP	0.395	0.201	NO	NP	GO:0005509 calcium ion binding	NP
gi|1174696239|ref|XP_020560801.1|	ras-related protein Rab-5C [Oryzias latipes]	rab5c	0	0	2	4	NC	Ras	0.484	0.199	NO	NP	GO:0005509 calcium ion binding	NP
gi|1174697038|ref|XP_004071502.3|	uncharacterized protein LOC101160909 [Oryzias latipes]	LOC101160909	0	0	2	4	NC	NP	0.419	0.176	NO	NP	GO:0003924 GTPase activity GO:0005525 GTP binding	NP
gi|1174698244|ref|XP_004072082.2|	reticulocalbin-1 [Oryzias latipes]	rcn1	2	4	1	2	0.5	EF-hand domain	0.615	0.796	YES	NP	GO:0005509 calcium ion binding	NP
gi|1174699011|ref|XP_011477217.2|	putative aminopeptidase W07G4.4 isoform X1 [Oryzias latipes]	LOC101154783	0	0	2	2	NC	Cytosol aminopeptidase family, catalytic domain	0.594	0.188	NO	GO:0006508 proteolysis GO:0019538 protein metabolic process	GO:0004177 aminopeptidase activity GO:0008235 metalloexopeptidase activity GO:0030145 manganese ion binding	GO:0005737 cytoplasm
gi|1174701317|ref|XP_004072879.2|	peptidyl-prolyl cis-trans isomerase-like [Oryzias latipes]	LOC101156984	6	19	4	57	3	Cyclophilin type peptidyl-prolyl cis-trans isomerase/CLD	0.619	0.185	NO	GO:0000413 protein peptidyl-prolyl isomerization GO:0006457 protein folding	GO:0003755 peptidyl-prolyl cis-trans isomerase activity GO:0016853 isomerase activity	NP
gi|1174701459|ref|XP_020562018.1|	protein SET-like [Oryzias latipes]	LOC101158031	1	1	3	7	7	Nucleosome assembly protein (NAP)	0.612	0.104	NO	GO:0048884 neuromast development GO:0006334 nucleosome assembly	NP	GO:0005634 nucleus
gi|1207117224|ref|XP_021337009.1|	alpha-actinin-4 isoform X1 [Danio rerio]	actn4	1	4	2	2	0.5	Calponin homology (CH) domain	0.444	0.104	NO	NP	GO:0005509 calcium ion binding GO:0005515 protein binding	NP
gi|1207178003|ref|XP_021332550.1|	myosin-11 isoform X1 [Danio rerio]	myh11a	13	35	1	3	0.0857143	Myosin_N, Myosin_head, Myosin_tail_1	0.116	0.101	NO	NP	GO:0003774 motor activity GO:0005515 protein binding GO:0005524 ATP binding GO:0051015 actin filament binding	GO:0016459 myosin complex
gi|124481679|gb|AAI33172.1|	Zgc:158846 protein [Danio rerio]	zgc:158846	7	19	6	41	2.15789	Filament Keratin2 head	0.327	0.1	NO	GO:0008150 biological_process	NP	GO:0045095 keratin filament GO:0005882 intermediate filament
gi|136083|sp|P13104.1|TPM1_DANRE	RecName: Full=Tropomyosin alpha-1 chain; AltName: Full=Alpha-tropomyosin; AltName: Full=Tropomyosin-1	tpma	4	8	11	43	5.375	Tropomyosin	0.574	0.104	NO	GO:0061515 myeloid cell development GO:0007015 actin filament organization	GO:0051015 actin filament binding GO:0046982 protein heterodimerization activity GO:0042803 protein homodimerization activity GO:0042802 identical protein binding GO:0003779 actin binding	GO:0015629 actin cytoskeleton GO:0005884 actin filament GO:0005856 cytoskeleton GO:0005737 cytoplasm
gi|14522857|dbj|BAB61047.1|	VASA [Oryzias latipes]	ddx4	3	4	1	2	0.5	DEAD/DEAH box helicase	0.323	0.114	NO	GO:0030154 cell differentiation GO:0007276 gamete generation	GO:0003724 RNA helicase activity GO:0003723 RNA binding GO:0004386 helicase activity GO:0016787 hydrolase activity GO:0003676 nucleic acid binding GO:0005524 ATP binding GO:0000166 nucleotide binding	GO:0043186 P granule GO:0005634 nucleus
gi|146186426|gb|ABQ09265.1|	20-beta-hydroxysteroid dehydrogenase, partial [Oryzias latipes]	HSD20B	1	1	1	2	2	adh short	0.515	0.137	NO	NP	NP	NP
gi|152013098|gb|AAI50408.1|	Guanine nucleotide binding protein (G protein), beta polypeptide 2-like 1 [Danio rerio]	GNB2L1	1	1	4	10	10	WD40	0.455	0.113	NO	GO:0001525 angiogenesis GO:0030178 negative regulation of Wnt signaling pathway GO:0032880 regulation of protein localization GO:0051302 regulation of cell division GO:0060027 convergent extension involved in gastrulation GO:2000114 regulation of establishment of cell polarity GO:2000543 positive regulation of gastrulation	GO:0043022 ribosome binding GO:0019899 enzyme binding GO:0005080 protein kinase C binding	GO:0005737 cytoplasm GO:0005840 ribosome GO:0005634 nucleus
gi|157278086|ref|NP_001098143.1|	nuclease-sensitive element-binding protein 1 [Oryzias latipes]	ybx1	5	16	7	35	2.1875	CSD	0.488	0.106	NO	GO:0006355 regulation of transcription, DNA-templated	GO:0003676 nucleic acid binding GO:0003677 DNA binding	GO:0005634 nucleus
gi|157278233|ref|NP_001098216.1|	ZPA domain containing protein precursor [Oryzias latipes]	LOC100049331	5	15	16	39	2.6	Zona_pellucida	0.758	0.643	Y	NP	NP	NP
gi|157278239|ref|NP_001098219.1|	ZPC domain containing protein 3 precursor [Oryzias latipes]	LOC100049335	1	2	4	9	4.5	zona pellucida	0.662	0.817	YES	GO:0007339 binding of sperm to zona pellucida GO:0035803 egg coat formation GO:2000344 positive regulation of acrosome reaction	GO:0035804 structural constituent of egg coat GO:0032190 acrosin binding	NP
gi|157278241|ref|NP_001098220.1|	ZPC domain containing protein 4 precursor [Oryzias latipes]	LOC100049336	2	3	5	16	5.33333	zona pellucida	0.721	0.659	YES	GO:0007339 binding of sperm to zona pellucida GO:0035803 egg coat formation GO:2000344 positive regulation of acrosome reaction	GO:0035804 structural constituent of egg coat GO:0032190 acrosin binding	NP
gi|157278243|ref|NP_001098221.1|	ZPC domain containing protein 5 precursor [Oryzias latipes]	LOC100049337	5	10	9	21	2.1	Zona_pellucida	0.499	0.601	Y	GO:0007339 binding of sperm to zona pellucida GO:0035803 egg coat formation GO:2000344 positive regulation of acrosome reaction	GO:0035804 structural constituent of egg coat GO:0032190 acrosin binding	NP
gi|157278247|ref|NP_001098223.1|	uncharacterized protein LOC100049339 precursor [Oryzias latipes]	LOC100049339	2	3	2	7	2.33333	DUF1373	0.845	0.795	YES	NP	NP	NP
gi|157278249|ref|NP_001098224.1|	uncharacterized protein LOC100049340 precursor [Oryzias latipes]	LOC100049340	1	1	2	8	8	DUF1373﻿	0.844	0.802	YES	NP	NP	NP
gi|157278254|ref|NP_001098226.1|	uncharacterized protein LOC100049342 precursor [Oryzias latipes]	LOC100049342	5	10	8	34	3.4	No name	0.888	0.725	YES	NP	NP	NP
gi|157278256|ref|NP_001098227.1|	uncharacterized protein LOC100049343 precursor [Oryzias latipes]	LOC100049343	0	0	2	2	NC	NP	0.206	0.731	Y	NP	NP	NP
gi|157278403|ref|NP_001098304.1|	NAD(P)H dehydrogenase, quinone 1 [Oryzias latipes]	rab8b	1	2	1	1	0.5	Flavodoxin 2	0.549	0.147	NO	NP	NP	NP
gi|157278487|ref|NP_001098345.1|	annexin A10 [Oryzias latipes]	anxa10	3	5	0	0	0	Annexin	0.659	0.109	NO	GO:0050819 negative regulation of coagulation	GO:0005509 calcium ion binding GO:0005544 calcium-dependent phospholipid binding	NP
gi|157311655|ref|NP_001098552.1|	complement component C3-1 precursor [Oryzias latipes]	c3-1	10	20	2	8	0.4	A2M_N, A2M_N_2, ANATO, A2M, Thiol-ester_cl, A2M_comp, A2M_recep, NTR	0.484	0.9	Y	GO:0006956 complement activation GO:0010951 negative regulation of endopeptidase activity	GO:0004866 endopeptidase inhibitor activity	GO:0005576 extracellular region GO:0005615 extracellular space
gi|157311657|ref|NP_001098553.1|	complement component C3-2 precursor [Oryzias latipes]	c3-2	3	4	0	0	0	A2M_N; A2M_N_2; ANATO, A2M, Thiol-ester_cl, A2M_recap, A2M_comp, NTR	0.503	0.883	YES	GO:0006956 complement activation	GO:0004866 endopeptidase inhibitor activity	GO:0005576 extracellular region GO:0005615 extracellular space
gi|160774333|gb|AAI55203.1|	Rab7 protein [Danio rerio]	LOC113589948	0	0	2	2	NC	Ras,	0.576	0.297	NO	GO:0016197 endosomal transport GO:0090385 phagosome-lysosome fusion GO:0032482 Rab protein signal transduction GO:0008333 endosome to lysosome transport GO:0006886 intracellular protein transport	GO:0003924 GTPase activity GO:0005525 GTP binding	GO:0005770 late endosome GO:0045335 phagocytic vesicle GO:0005774 vacuolar membrane GO:0005770 late endosome GO:0005764 lysosome
gi|182889290|gb|AAI64893.1|	Calm1b protein [Danio rerio]	calm1	1	2	2	5	2.5	EF-hand domain	0.676	0.101	NO	GO:0019722 calcium-mediated signaling	GO:0005509 calcium ion binding GO:0046872 metal ion binding	NP
gi|182891150|gb|AAI63978.1|	Rps13 protein [Danio rerio]	rps13	5	7	8	15	2.14286	Ribosomal S13/S15 N-terminal domain	0.835	0.136	NO	GO:0006412 translation	GO:0003735 structural constituent of ribosome GO:0070181 small ribosomal subunit rRNA binding	GO:0005840 ribosome GO:0022627 cytosolic small ribosomal subunit GO:0005730 nucleolus
[truncated: 147 more rows]
